# Supplementary material for: A metabolite-dependent mechanism by which Bifidobacterium animalis subsp. lactis promotes Bacteroides colonization
Source: Gut Microbes. 2026 Jul 7;18(1):2696647. doi: 10.1080/19490976.2026.2696647 (PMC13348967; doi:10.1080/19490976.2026.2696647)
Supplement: Table S3.xlsx [file KGMI_A_2696647_SM3879.xlsx]

## Sheet: Table S3
Table S3. Related to Fig 3 and 4. Relative abundance of mebabolites in bacterial suoernatant and mice fecal sample	Details
Table S3-A	Table S3-A. Most important metabolites identified in culture supernatant of B. animalis subsp. lactis. and other Bifidobacterium spp as well as Bacteroides spp.
Table S3-B	Table S3-B. Relative abundance of selected metabolites in mice fecal samples

## Sheet: Table S3-A. Related to Fig3
Table S3-A. Most important metabolites identified in culture supernatant of B. animalis subsp. lactis. and other Bifidobacterium spp as well as Bacteroides spp.
	Compounds name	Accession no.	Chemical formulae	Description	Fold changes of B. animalis subsp. lactis to the other species								Fold changes of different Bacteroides spp. metabolites to the control (Broth)								Fold changes of different of the selected metabolites in BA suppernatant after culturing Bacteroides spp.
					ba/ctrl (B. animalis/ctrl)		ba/bl (B. animalis/B. longum)		ba/bb (B. animalis/B. bifidum)		ba/bbr B. animalis/B. breve)		dor/ctrl (B. dorei /ctrl)		thet/ctrl (B. thetaiotaomicron/ctrl)		fra/ctrl (B. fragilis/ctrl)		ova/ctrl (B. ovatus/ctrl)		ba-fra/ba (B. animalis-B. fragilis/B. animalis)		ba-ova/ba (B. animalis-B. ovatus/B. animalis)		ba-teth/ba (B. animalis-B. thetaiotaomicron/B. animalis)		ba-dor/ba (B. animalis-B. dorei /B. animalis)
					Fold change	p value	Fold change	p value	Fold change	p value	Fold change	p value	Fold change	p value	Fold change	p value	Fold change	p value	Fold change	p value	Fold change	p value	Fold change	p value	Fold change	p value	Fold change	p value
1	2,4-Dihydroxybutyrate	NEG856	C4H6O5	SCFA	1.49464	p>0.001	1.30724	p>0.001	1.71379	p>0.001	1.22681	p>0.05	0.927288	NS	0.757908	NS	0.587151	NS	0.641711	p>0.05	1.25246	NS	0.0399315	p>0.05	0.641454	NS	0.897101	NS
2	2,3-Dihydroxyvaleric acid	NEG1169	C5H10O4	SCFA	1.82988	p>0.001	1.11347	p>0.05	1.37564	p>0.001	1.4235	p>0.001	4.36921	p>0.01	4.1434	p>0.001	4.39022	p>0.01	4.18552	p>0.001	NSD		NSD		NSD		NSD
3	3-Hydroxycapric acid	NEG2756	C10H20O3	MCFA	1.52979	p>0.001	1.31338	p>0.001	1.50216	p>0.001	1.44958	p>0.001	0.00325544	p>0.001	0.00204343		0.00222339	p>0.001	0.000932728	p>0.001	0.00150632	p>0.05	0.00109803	p>0.05	0.00136745	p>0.01	0.000476739	p>0.001
4	16-Hydroxypalmitic acid	POS7500	C16H32O3	LCFA	10.8655	p>0.001	3.42112	p>0.001	1.63479	p>0.001	3.42724	p>0.001	84.7122	p>0.001	165.042		144.107	p>0.001	201.742	p>0.001	ND		ND		ND		ND
5	3-Hydroxyhexadecanoic acid	NEG5923	C16H32O3	LCFA	5.33138	p>0.001	8.13499	p>0.001	2.5601	p>0.001	4.78406	p>0.001	38.3354	p>0.001	42.0967	p>0.001	40.0036	p>0.001	44.0155	p>0.001	25.9411	p>0.001	21.0424	p>0.001	18.8996	p>0.001	20.4713	p>0.001
6	Xylose	NEG1632	C5H10O5	Monosaccharide, a pentose sugar	1.68286	p>0.01	1.59119	p>0.01	1.32236	p>0.05	1.20673	NS	0.085403	p>0.001	0.241587		0.0637308	p>0.01	0.0656428	p>01	0.164824	p>0.05	0.169027	p>0.05	0.171688	p>0.05	0.165301	p>0.05
7	D-Glucose 2-phosphate	NEG5423	C6H13O9P	Carbohydrate	14.6607	p>0.001	8.94195	p>0.001	7.72002	p>0.001	6.8475	p>0.001	3.2979	p>0.01	3.40693		2.91947	p>0.01	0.529326	p>0.05	0.831393	NS	0.0734454	p>0.05	0.837593	NS	0.79843	NS
8	Galactitol	NEG2535	C₆H₁₄O₆	Sugar alcohol produced form reduction of galactose	2.3806	p>0.01	1.5795	NS	1.72409	NS	1.55113	NS	0.00520779	p>0.001	0.00496326		0.00299001	p>0.001	0.0034123	p>0.01	0.00289661	p>0.001	0.00187942	p>0.001	0.0014505	p>0.001	0.00143403	p>0.001
9	Arabitol	POS3634	C5H12O5	Sugar alcohol	4.88545	p>0.001	1.66222	p>0.05	2.99176	p>0.01	3.81087	p>0.01	0.800837	NS	1.44614	p>0.01	0.692249	NS	0.93654	NS	0.377421	p>0.05	0.388945	p>0.01	0.374647	p>0.01	0.383823	p>0.01
10	2-Isopropylmalic acid	NEG2384	C7H12O5	organic acid	168.087	p>0.001	178.428	p>0.001	205.956	p>0.001	188.866	p>0.001	3.41204	p>0.01	2.86536	p>0.01	2.60662	p>0.001	3.03726	p>0.001	0.0337152	p>0.001	0.0397997	p>0.001	0.0377429	p>0.001	0.0348052	p>0.001
11	Malate	NEG1157	C4H6O5	Ionized form malic acid, 4 carbon organic acid, mediator for CCC	1.46941	p>0.001	1.31738	p>0.001	1.43474	p>0.001	1.33575	p>0.001	2.71512	p>0.01	2.55788	p>0.01	2.70992	p>0.01	2.73546	p>0.01	0.389978	p>0.01	0.346464	p>0.01	0.3108	p>0.01	0.408725	p>0.01
12	1-Deoxy-1-morpholino-D-fructose (DMF)	POS7259	C10H19NO6	Recognized a prebiotic. It contains a morpholine ring instead of a hydroxyl group at the C1 position.	97.7203	p>0.001	1.01283	p>0.001	0.561548	NS	4.21943	p>0.001	ND		ND		ND		ND		ND		ND		ND		ND
13	3−Hydroxybenzoate	NEG1290	C4H7NO4	Circular organic acid	1.403	p>0.001	1.2332	p>0.05	1.40275	p>0.05	1.36802	p>0.01	ND		ND		ND		ND		ND		ND		ND		ND
14	Monoacetylcadaverine	POS2390	-	derived from cadaverine	30.4099	p>0.001	5.40204	p>0.001	20.85	p>0.001	15.8427	p>0.001	ND		ND		ND		ND		ND		ND		ND		ND
15	Mannitol	POS5111	C6H14O6.	Sugar alcohol	3.12918	p>0.001	1.18839	p>0.05	1.94672	p>0.001	2.414	p>0.001	0.0425301	p>0.01	0.081927	p>0.001	0.0736718	p>0.001	0.0777539	p>0.001	0.0102548	p>0.001	0.0213841	p>0.001	0.0198624	p>0.001	0.0323679	p>0.001
16	2−Ethylsulfanyl−1H−benzoimidazole	POS3780	C9H10N2S	a chemical compound that has a benzene ring fused to an imidazole ring, with an ethylsulfanyl group attached to the second carbon atom of the imidazole ring	689.659	p>0.001	1.81106	p>0.001	3.94852	p>0.001	3.86752	p>0.001	ND		ND		ND		ND		ND		ND		ND		ND
17	Rhamnose	POS4239	C6H12O6	Sugar (six carbon)	2.58949	p>0.001	1.56243	p>0.01	1.91656	p>0.001	2.16552	p>0.001	0.0222725	p>0.001	0.0326703	p>0.001	0.0320335	p>0.01	0.0427065	p>0.001	0.0234021	p>0.05	0.0292751	p>0.01	0.0103979	p>0.01	0.0210731	p>0.05
18	Succinic acid	NEG803	C4H6O4	organic acid	1.85308	p>0.01	1.08292	NS	1.06069	NS	1.71013	p>0.01	0.123648	p>0.01	0.0981839	p>0.001	0.0780748	p>0.001	0.059328	p>0.001	0.00466492	p>0.001	0.00319127	p>0.001	0.00389295	p>0.001	0.00322845	p>0.001
19	Citrulline	POS4755	C6H13N3O3	α-amino acid	1.36556	p>0.001	1.25426	p>0.001	1.33158	p>0.001	1.17695	NS	0.643005	p>0.01	0.728461		0.606173	NS	0.764462	p>0.01	1.96843	p>0.05	0.0499418	p>0.001	1.88428	p>0.05	1.35384	NS
20	L-Aspartic acid	NEG1134	C4H7NO4	α-amino acid	1.49003	p>0.001	1.26822	p>0.01	1.32309	p>0.01	1.30306	p>0.01	0.0837218	p>0.001	0.173287		0.0973634	p>0.001	0.141851	p>0.05	0.825943	NS	0.0536953	p>0.05	0.691372	NS	0.864837	p>0.05
21	L−Homoserine	POS669	C4H9NO3	a variant of serine	1.85395	p>0.01	1.4576	p>0.05	1.49867	p>0.01	1.44513	p>0.01	0.094497	p>0.001	0.111203		0.0957475	p>0.001	0.108717	p>0.001	0.051814	p>0.05	0.0508293	p>0.05	0.0447052	p>0.01	0.0531708	p>0.05
22	Pidolic acid	NEG2782	-	-	2.40835	p>0.001	1.26638	p>0.05	0.90212	NS	0.999582	NS	0.251362	p>0.001	0.30181	p>0.01	0.239744	p>0.01	0.310002	p>0.01	0.319658	p>0.05	0.460882	p>0.05	0.39424	p>0.05	0.358898	p>0.05
23	Proline	POS1209	C5H9NO2	proteinogenic amino acid	2.26706	p>0.001	1.25852	p>0.05	0.973156	NS	1.19724	NS	ND		ND		ND		ND		ND		ND		ND		ND
24	Threonine	NEG826	C4H9NO3	α-amino acid	1.39155	p>0.001	1.1717	p>0.001	1.22146	p>0.001	1.30052	p>0.01	0.41905	p>0.05	0.516589	p>0.01	0.427904	p>0.05	0.480529	p>0.01	0.271452	p>0.05	0.264181	p>0.05	0.296724	p>0.01	0.28138	p>0.05
25	N−Acetyl−L−arginine	POS5697	C8H15N4O	a biologically available N-terminal capped form of the proteinogenic alpha amino acid L-arginine	1.40188	p>0.001	1.18243	p>0.001	1.24401	p>0.001	1.25195	p>0.001	1.24284	NS	1.27985	NS	1.12519	NS	1.4106	p>0.01	1.00586	NS	0.0627748	p>0.01	0.922796	NS	1.02227	NS
26	Phe−Pro−Lys	POS13079	-	peptide that consists of three amino acids: phenylalanine, proline, and lysine	82.8511	p>0.001	1.7071	NS	5.76543	p>0.01	17.4674	p>0.001	40289	p>0.001	44807.9	p>0.001	36875.5	p>0.001	25909.4	p>0.001	48616.5	p>0.001	59707.2	p>0.001	60878.8	p>0.001	64383.3	p>0.001
27	L−Alanine	NEG161	C3H7NO2	Animo acid	1.30751	p>0.001	1.1916	p>0.01	1.24185	p>0.001	1.32604	p>0.001	5.20147	p>0.001	5.09618	p>0.001	5.50949	p>0.001	5.9553	p>0.001	4.60268	p>0.001	4.43778	p>0.001	4.41635	p>0.001	4.4551	p>0.001
28	Tyramine	POS2034	C8H11NO	Trace amine derived from the amino acid tyrosine	2.94242	p>0.001	1.15678	NS	1.29232	p>0.05	2.28353	p>0.001	0.0697868	p>0.01	0.129775	p>0.001	0.0633293	p>0.001	0.0607454	p>0.001	4.71615	p>0.001	4.96712	p>0.001	5.52418	p>0.001	4.35765	p>0.001
29	5−Hydroxy−DL−lysine	POS3122	C6H14N2O3	a hydroxyl group attached to the fifth carbon atom of the lysine	1.45319	p>0.001	1.02923	NS	1.10515	NS	1.24482	p>0.001	ND		ND		ND		ND		ND		ND		ND		ND
30	L-Lysine	POS2470	C6H14N2O2	α-amino acid	1.54808	p>0.001	1.08222	NS	1.15666	p>0.05	1.32014	p>0.001	0.986911	NS	0.454626	p>0.01	0.656324	p>0.001	0.501142	p>0.01	0.226052	p>0.05	0.184837	p>0.05	0.18981	p>0.05	0.189474	p>0.05
31	L−Methionine	POS2556	C5H11NO2S	Amino acid	1.36619	p>0.001	1.0963	NS	1.14007	NS	1.25167	p>0.01	0.00169372	p>0.001	0.00340477	p>0.001	0.00162399	p>0.001	0.00149676	p>0.001	0.0011506	p>0.001	0.00105084	p>0.001	0.00125919	p>0.001	0.00126808	p>0.001
32	Serine	NEG485	C3H7NO3	α-amino acid	1.65753	p>0.01	1.18162	p>0.01	1.35311	p>0.01	1.45911	p>0.001	0.239127	p>0.01	0.215266		0.219524	p>0.05	0.234115	p>0.05	0.0198766	p>0.001	0.0149419	p>0.001	0.0147123	p>0.001	0.0150429	p>0.001
33	D−Alanyl−D−alanine	NEG1910	-	A dipeptide comprising D-alanine with a D-alanyl residue attached to the alpha-nitrogen	1.52747	p>0.001	1.30522	p>0.001	1.56628	p>0.001	1.94567	p>0.01	0.02114	p>0.01	0.0178199	p>0.001	0.0291338	p>0.001	0.029496	p>0.001	0.0594304	p>0.001	0.25004	p>0.01	0.228385	p>0.01	0.0386339	p>0.001
34	Ser-Val	POS5126	-	A dipeptide formed from L-serine and L-valine residues	3.66141	p>0.001	1.5116	p>0.001	1.57065	p>0.01	1.25406	NS	ND		0.4394		0.694403	NS	0.339574	p>0.05	1.13033	NS	0.0344929	p>0.01	1.06036	NS	1.13427	NS
35	N6−Acetyl−L−lysine	POS4339	C8H16N2O3	An N(6)-acyl-L-lysine where the N(6)-acyl group is specified as acetyl.	2.64915	p>0.001	4.47303	p>0.001	4.13894	p>0.001	2.51448	p>0.001	0.724424	p>0.01	0.350364		0.413135	p>0.05	0.265837	p>0.05	0.44248	p>0.05	0.249252	p>0.01	0.427076	p>0.01	0.569101	p>0.01
36	Alanylglutamic acid	NEG3863	-	L-alanyl-L-glutamine is a dipeptide consisting of alanine and glutamine.	1.24159	p>0.001	1.3275	p>0.001	1.36813	p>0.01	1.27903	p>0.01	0.496286	p>0.01	0.339458		0.464592	p>0.01	0.393652	p>0.05	0.667309	NS	0.728084	NS	0.636606	NS	0.725498	NS
37	Acetyl glutamic acid	NEG2779	C7H11NO5	-	3.17622	p>0.001	1.7208	p>0.001	1.16315	p>0.01	1.09209	NS	0.0244208	p>0.001	0.0581152	p>0.001	0.0224178	p>0.001	0.0110291	p>0.001	0.00805303	p>0.001	0.00525719	p>0.001	0.00579679	p>0.001	0.00592673	p>0.001
38	Histidylproline	POS7399	C11H16N4O3	Cyclo(his-pro)	1.76184	p>0.001	1.56817	p>0.001	0.982945	NS	0.958712	NS	ND		ND		ND		ND		1.59765	p>0.05	0.133634	p>0.001	2.30212	p>0.01	1.78122	p>0.01
39	Valylvaline	POS5704	-	a dipeptide formed from two L-valine residues	1.17678	p>0.001	1.08152	p>0.01	0.840159	p>0.01	1.12731	p>0.001	0.000722497	p>0.001	0.000207993	p>0.001	0.000372014	p>0.001	0.000359173	p>0.001	0.000301828	p>0.001	0.000552322	p>0.001	0.000311371	p>0.001	0.00035211	p>0.001
40	Alanylnorleucine	POS4142	C9H19N3O3	-	39.7064	p>0.001	1.31258	NS	4.7256	p>0.01	5.77619	p>0.001	0.725995	p>0.01	0.541838	p>0.01	0.857419	p>0.001	0.865217	NS	0.0192289	p>0.001	0.0222816	p>0.001	0.0186733	p>0.001	0.0157954	p>0.001
41	Isoleucylleucine	POS7060	-	Dipeptide	354.09	p>0.001	2.28008	p>0.001	2.72044	NS	855.929	p>0.001	ND		ND		ND		ND		0.00906419	p>0.001	0.00561146	p>0.001	0.00745806	p>0.001	0.00565532	p>0.001
42	D−Asparagine	NEG1121	C4H8N2O3	α-amino acid	1.86919	p>0.001	1.04191	p>0.01	1.10282	NS	1.29442	NS	ND		ND		ND		ND		ND		ND		ND		ND
	PPP, pentose phosphate pathway; CCC, citric acid cycle; LCFA, long-chain fatty acids; SCFA, short-chain fatty acids; TCA, tricarboxylic acid cycle; MCFA, medium-chain fatty acids.

## Sheet: Table S3-B. Related to Fig4
Table S3-B. Relative abundance of selected metabolites in mice fecal samples
Compounds name	Fold changes of selected metabolites in fecal sample (Ba/ctrl)		Fold changes of selected metabolites in fecal sample (Ba-Bf/ctrl)		Fold changes of selected metabolites in fecal sample (Ba-Bf/Ba)		Fold changes of selected metabolites in fecal sample (Bf/ctrl)
	Fold change	p value	Fold change	p value	Fold change	p value	Fold change	p value
3-Hydroxycapric acid	1.99165	0.00494973	0.660989	0.0146335	0.607783	0.0489116	ND
D-Glucose 2-phosphate	23.5848	0.00366951	7.20903	0.000244679	0.302511	0.0142875	2.02396	7.38852e-09
Arabitol	ND		ND		ND		ND
2-Isopropylmalic acid	3.15716	0.000989237	0.548882	0.204662	0.173853	2.60395e-05	1.40481	0.32519
Rhamnose	ND		ND		ND		ND
D−Alanyl−D−alanine	2.0819	0.000371095	1.51992	0.00331389	0.578014	0.0388008	1.05312	0.673355
N6−Acetyl−L−lysine	1.07523	0.847519	ND		ND		0.913893	0.612485
Acetyl glutamic acid	1.56231	0.0710102	ND		ND		ND
