# Supplementary material for: A metabolite-dependent mechanism by which Bifidobacterium animalis subsp. lactis promotes Bacteroides colonization
Source: Gut Microbes. 2026 Jul 7;18(1):2696647. doi: 10.1080/19490976.2026.2696647 (PMC13348967; doi:10.1080/19490976.2026.2696647)
Supplement: Table S2.xlsx [file KGMI_A_2696647_SM3877.xlsx]

## Sheet: Table S2
Table S4. Metabolomics analysis
Table S2-A	Table S2-A. Related to Fig 2-A. PCA of metabolomics profile
Table S2-B	Table S2-B. Related to Fig 2. Hierarchical clustering of metabolites
Table S2-C	Table S2-C. Related to Fig 2-D. All metabolites in B. animalis, B. bifidum, B. breve, B. longum and control
Table S2-D	Table S2-D. Diff metabolites (B. animalis vs B. breve)
Table S2-E	Table S2-E. Defined metabolites (B. animalis vs B. breve)
Table S2-F	Table S2-F. All metabolites (B. animalis vs B. breve)
Table S2-G	Table S2-G. Diff metabolites (B. animalis vs B. longum)
Table S2-H	Table S2-H. Defined metabolites (B. animalis vs B. longum)
Table S2-I	Table S2-I. All metabolites (B. animalis vs B. longum)
Table S2-J	Table S2-J. Diff metabolites (B. animalis vs ctrl)
Table S2-K	Table S2-K. Defined metabolites (B. animalis vs ctrl)
Table S2-L	Table S2-L. All metabolites (B. animalis vs ctrl)
Table S2-M	Table S2-M. Diff metabolites (B. animalis vs B. bifidum)
Table S2-N	Table S4-N. Defined metabolites (B. animalis vs B. bifidum)
Table S2-O	Table S4-O. All metabolites (B. animalis vs B. bifidum)
Table S2-P	Table S2-P. Deferential metabolites Ba vs Ba-Fa (Mice)
Table S2-Q	Table S2-Q. Identified metabolites Ba vs Ba-Fa (Mice)
Table S2-R	Table S2-R. Deferential metabolites Ba vs Ctrl (Mice)
Table S2-S	Table S2-S. Identified metabolites Ba vs Ctrl (Mice)
Table S2-T	Table S2-T. Deferential metabolites Ba-Bf vs Ctrl (Mice)
Table S2-U	Table S2-U. Identified metabolites Ba-Bf vs Ctrl (Mice)

## Sheet: Table S2-A
Table S4-A. Related to Fig 4-A. PCA of metabolomics profile
Sample	PC1	PC2	PC3	PC4	PC5	Group
BA1	-19.0592	17.4909	-4.76448	1.1886	-11.3233	BA		Abbreviation	Name
BA2	-12.303	13.7086	-1.45603	-5.77144	4.0984	BA		BA	B. animalis
BA3	-15.2205	15.4576	-0.994431	-5.33405	-0.445363	BA		BB	B. bifidum
BA4	-14.9392	15.686	-2.8749	-3.0075	1.34567	BA		BBr	B. bifidum
BA5	-10.6005	11.7659	0.830549	-5.97951	5.27884	BA		BL	B. longum
BA6	-11.9615	10.7059	-1.08594	-6.5295	3.35761	BA
BB1	-10.3696	-9.62115	3.93957	0.516041	-17.7857	BB
BB2	-0.605259	-10.1512	7.5978	-6.97736	-3.83977	BB
BB3	-1.0793	-9.51845	8.38765	-8.07829	-3.11905	BB
BB4	3.8967	-10.0235	4.27102	-7.09545	-2.12327	BB
BB5	3.53948	-10.4669	8.96693	-11.541	2.46511	BB
BB6	-0.808614	-11.3991	3.48789	-6.23567	-7.59956	BB
BBr1	-3.79455	-7.53869	-12.6214	6.32424	-5.1839	BBr
BBr2	1.54913	-8.71291	-16.8504	3.23072	-3.89493	BBr
BBr3	4.27814	-8.45154	-10.3903	-2.61325	5.61809	BBr
BBr4	4.19171	-8.32056	-13.7262	-0.677817	3.02651	BBr
BBr5	4.8387	-7.57969	-10.6007	-2.56154	3.17801	BBr
BBr6	4.4129	-6.9665	-5.47026	-7.17543	8.49992	BBr
BL1	-11.6625	-2.71919	3.94939	13.6541	-1.67189	BL
BL2	-11.9133	-4.1954	6.41096	8.05896	5.07514	BL
BL3	-10.4834	-4.19101	5.66037	9.07708	4.29709	BL
BL4	-9.4748	-4.77142	5.50282	10.4999	2.4396	BL
BL5	-4.82268	-5.89512	3.30895	6.22672	6.44603	BL
BL6	-4.37587	-5.1857	5.97788	5.4663	10.2726	BL
ctrl1	19.9858	9.05097	0.308969	3.56981	-5.81654	ctrl
ctrl2	21.7335	9.61676	4.91294	-0.785165	0.948604	ctrl
ctrl3	21.2406	7.41402	1.54858	2.23637	-0.954185	ctrl
ctrl4	21.1874	7.58508	0.703065	4.1722	-0.518578	ctrl
ctrl5	20.7902	7.33749	1.72792	3.30645	-1.30336	ctrl
ctrl6	21.8295	9.88883	3.34181	2.83551	-0.767802	ctrl

## Sheet: Table S2-B
Table S4-B. Related to Fig 4-C. Hierarchical clustering of metabolites
id	cluster	compound
NEG2779	1	Acetyl glutamic acid
NEG5181	1	7,2'-Dihydroxyflavone
POS7399	1	Histidylproline
POS5126	1	Ser-Val
NEG5804	1	Emodin
POS1131	1	Creatinine
NEG1632	1	Xylose
POS8216	1	Genistein
NEG11061	1	alpha-Muricholic acid
NEG2782	1	Pidolic acid
NEG2310	1	Aconitic acid
NEG2787	1	N-Lactoylvaline
POS8869	1	Negletein
NEG1910	1	D-Alanyl-D-alanine
POS5697	2	N-Acetyl-L-arginine
NEG1937	2	L-alpha-Aminoadipate
NEG826	2	Threonine
POS3780	2	2-Ethylsulfanyl-1H-benzoimidazole
POS6854	2	epsilon-Maleimido-lysine
NEG2825	2	Hydroxysuberic acid
POS2470	2	Lysine
POS2034	2	Tyramine
POS1378	2	2,3-Dihydrobenzofuran
NEG1169	2	2,3-Dihydroxyvaleric acid
NEG1538	2	N-lactoyl-Glycine
NEG440	2	2-Aminoisobutyric acid
POS3634	2	Arabitol
POS4120	2	Meglutol
POS3122	2	5-Hydroxy-DL-lysine
POS4209	2	N,N-Dimethyldecylamine
POS2556	2	L-Methionine
POS4239	2	Rhamnose
POS12154	2	GMP
POS5858	2	Syringic acid
POS1462	2	1-Ethyl-1H-pyrrole-2-carboxaldehyde
POS3199	2	1,5-Anhydroglucitol
POS7146	2	Aspartylleucine
POS5111	2	Mannitol
NEG485	2	Serine
POS7060	2	Isoleucylleucine
POS13079	2	Phe-Pro-Lys
NEG2253	2	trans-3-Octenedioic acid
POS486	2	Protoanemonin
POS10047	2	Imazaquin
POS748	2	GABA
NEG857	2	4-Deoxyerythronic acid
POS2430	2	Spermidine
POS10705	2	N-Fructosyl phenylalanine
POS8518	2	L-pyroglutamyl-L-phenylalanine
POS6682	2	1-Carboxyethylphenylalanine
NEG6087	2	Unknown (carbon number 14)
POS1712	2	Dibutylamine
POS1950	2	alpha-Phenylacetamide
POS7875	2	Phe-Pro
POS7795	2	Cyclo(leucyl-phenylalanyl)
POS2406	2	4,1-Benzoxazepine
POS8826	2	Brevianamide F
POS4142	2	Alanylnorleucine
POS2569	2	4-Cyclopropyl-6-methyl-2-pyrimidinamine
POS4546	2	N-Formylphenylalanine
NEG7708	3	9,10-Dihydroxystearic acid
NEG5923	3	3-Hydroxyhexadecanoic acid
NEG5423	3	D-Glucose 2-phosphate
NEG6551	3	(S)-10,16-Dihydroxyhexadecanoic acid
POS2390	3	Monoacetylcadaverine
NEG1157	3	Malate
NEG1938	3	N-Acetylthreonine
NEG1134	3	Aspartic acid
NEG2756	3	3-Hydroxycapric acid
POS4339	3	N6-Acetyl-L-lysine
POS669	3	L-Homoserine
POS3615	3	Bicifadine
NEG1970	3	2-Hydroxy-2-ethylsuccinic acid
NEG161	3	L-Alanine
POS6306	3	N1,N8-Diacetylspermidine
NEG4200	3	N,N,N-Trimethyl-L-alanyl-L-proline betaine
NEG2384	3	2-Isopropylmalic acid
NEG883	3	3-(2-Furanyl)-2-propenal
NEG1218	3	Threonate
POS818	3	3-Methylthiopropylamine
POS4755	3	Citrulline
NEG8238	3	9,10,13-TriHOME
NEG1290	3	3-Hydroxybenzoate
NEG808	3	2-Hydroxyisovaleric acid
POS2018	3	Aminobenzoic acid
POS2245	3	5-Hydroxymaltol
NEG2535	3	Galactitol
POS11557	3	2'-Deoxyguanosine 5'-phosphate
POS1988	3	Hypoxanthine
POS284	3	Methylthiopropene
NEG3994	3	Diethyl phthalate
NEG8918	3	2-hydroxy-dAMP
NEG4721	3	Pyroglutamylisoleucine
NEG856	3	2,4-Dihydroxybutyrate
NEG3863	3	Alanylglutamic acid
POS5560	4	N,N-Dimethyldodecylamine
POS3358	4	Pyridoxamine dihydrochloride
POS3105	4	4-Methylphthalic anhydride
POS7475	4	Daidzein
POS7478	4	Nalidixic acid
POS12465	4	Cholic acid
NEG1121	4	D-Asparagine
POS3150	4	L-Allothreonine
POS3352	4	3-Acetyl-4-hydroxy-6-methyl-2H-pyran-2-one
POS4879	4	N-Methyldodecylamine
POS7343	4	4-Hydroxy-1-methyl-3-phenylquinolin-2(1H)-one
POS13838	4	(1S,2R,4aR,8aR)-1-Acetoxy-7-isopropylidene-1,4a-dimethyl-6-oxodecahydro-2-naphthalenyl 2,3-dimethyl-2-oxiranecarboxylate
POS10103	4	Dihydroxyoctadecadienoic acid
POS5861	4	Unknown (carbon number 11)
POS2420	4	gamma-Guanidinobutyric acid
POS9657	4	Tetradecyldiethanolamine
POS8392	4	Lauryldiethanolamine
NEG1589	4	Pantoic acid
POS6047	4	Etofylline
POS9556	4	Sphingosine
POS6309	4	Lauramine oxide
POS3240	4	Methionine sulfoxide
POS3793	4	Pro-Ile-Lys
POS9632	4	piperidyl 2,4,5-trimethoxyphenyl ketone
POS7647	4	Myristamine Oxide
POS2465	4	D-Lysine
POS2488	4	Glutamic acid
POS10538	4	5'-CMP
POS1701	4	D-Pipecolic acid
POS7500	5	16-Hydroxypalmitic acid
POS2012	5	Trigonelline
POS3761	5	7-Ethyl-2,3,6,7-tetrahydrocyclopent[b]azepin-8(1H)-one
POS3745	5	2-Benzimidazolecarbamic acid
POS2014	5	6-Methyl-2-pyridinecarboxylic acid
POS5290	5	Kynurenine
NEG1737	5	Histidine
POS1209	5	Proline
POS7259	5	1-Deoxy-1-morpholino-D-fructose
POS564	5	4-Hydroxymethylpyrazole
POS2067	5	1-Methyl-1,2-dihydropyridine-3-carboxamide
POS3673	5	Calystegine B5
NEG1132	5	DL-Asparagic acid
POS441	5	Methylpyrazine
NEG803	5	Succinic acid
POS499	5	1,2-Dimethylimidazole
POS78	5	Methylene-imidazole
POS1600	5	Baikiain
POS164	5	Tetrahydropyridine
POS189	5	Acetone cyanohydrin
POS3946	5	Tyrosine
POS5704	5	Valylvaline
NEG7612	6	9,10-Epoxyoctadecanoic acid
NEG7526	6	15,16-DiHODE
POS8156	6	Leu-His
POS9022	6	Isoleucyl-Arginine
POS8387	6	Valylarginine
POS1917	6	Propylene glycol phenyl ether
POS1067	6	Uracil
POS5866	6	9-Anthryl methyl ketone
NEG148	6	Malonic semialdehyde
NEG4850	6	Leucyl-Asparagine
NEG5745	6	Inosine
NEG5396	6	Glutaminylleucine
NEG6350	6	Guanosine
POS8610	6	Phenylalanylleucine
NEG2500	6	DIBOA
POS5044	6	Leucyl-alanine
POS9929	6	Fructosyl-lysine
POS1347	6	m-Aminobenzoic acid
POS2634	6	Acetaminophen
POS9021	6	Arginylisoleucine
POS7963	6	Thiamine
NEG1893	6	alpha-Ketoadipic acid
POS6981	6	Lysylproline
POS3333	6	(R)-(-)-Phenylephrine hydrochloride
NEG1894	6	2-Methyl-4-oxopentanedioic acid
NEG2727	6	o-Cresol sulfate
NEG582	6	3-Hydroxy-2H-pyran-2-one
POS5043	6	2-(2-aminopropanamido)-4-methylpentanoic acid
POS6015	6	Salsolinol-1-carboxylic acid
NEG5704	6	Adenosine
POS10417	6	Norfloxacin
POS10183	6	Alanylprolyllysine
POS1294	6	N-Methyl-a-aminoisobutyric acid
POS7115	6	Valyllysine
NEG7398	6	N-Acetylneuraminic acid
NEG5746	6	Arabinosylhypoxanthine
NEG2380	6	Ascorbic acid
POS7104	6	2-(2-amino-3-methylpentanamido)-3-carbamoylpropanoic acid
POS435	6	Phenol
POS8104	6	2-(6-Aminopurin-9-yl)-5-(hydroxymethyl)oxolane-3,4-diol
POS6287	6	Sebuthylazine
POS7154	6	Octopine
NEG4791	6	Uridine
POS2687	6	2-Isopropyl-6-methyl-4-pyrimidone
POS2415	6	L-cis-4-(Hydroxymethyl)-2-pyrrolidinecarboxylic acid
POS5782	6	Isoleucylserine
NEG414	6	2-Methyl-3-oxopropanoic acid
POS7755	6	6-amino-2-(2-amino-3-methylpentanamido)hexanoic acid
POS4342	6	Glycylisoleucine
NEG3810	6	2-(2-Aminopropanylamino)-4-carbamoylbutyric acid
POS4712	6	Arginine
NEG3301	6	4-Methylcatechol 1-sulfate
NEG107	6	Acetoacetaldehyde
POS2917	6	Homostachydrine
POS7786	6	Isoleucylglutamate
POS2366	6	3-Hydroxyadipic acid 3,6-lactone
POS2567	6	3-Methyladenine
POS1647	6	beta-Ureidoisobutyric acid
POS2920	6	methyl 1-methylpiperidine-3-carboxylate
POS940	6	Piconol
POS1360	6	Isoindoline
POS8630	6	Glycerol-3-phosphocholine
NEG3242	6	Isoleucyl-Alanine
NEG17969	6	Stachyose
NEG8065	6	o-Dodecylbenzenesulfonic acid
POS556	6	alpha-Methylene butyrolactone
POS6347	6	Metomidate
NEG2401	6	N-Formylmethionine
POS9272	6	Phe-Gln
NEG1974	6	Conduritol epoxide
POS6458	6	Thr-Leu
POS1941	6	2-Aminopurine
POS7745	6	Lys-Ile
NEG3451	6	2-Naphthalenesulfonic acid

## Sheet: Table S2-C
Table S4-C. Related to Fig 4-D. All metabolites in B. animalis, B. bifidum, B. breve, B. longum and control
Alignment ID	Metabolite name	BLOCKID	Average Rt(min)	Average Mz	Adduct type	MS/MS assigned	Reference m/z	m/z matched	MS/MS matched	Total score	MS/MS spectrum	S/N average	BA1	BA2	BA3	BA4	BA5	BA6	BB1	BB2	BB3	BB4	BB5	BB6	BBr1	BBr2	BBr3	BBr4	BBr5	BBr6	BL1	BL2	BL3	BL4	BL5	BL6	ctrl1	ctrl2	ctrl3	ctrl4	ctrl5	ctrl6	P.value	Mean.BA	SD.BA	SE.BA	CV.BA	Mean.BB	SD.BB
NEG2825	Hydroxysuberic acid	MSDIAL467	10.543	189.075	[M-H]-	TRUE	189.077	TRUE	TRUE	81.9	54.03232:14215 57.03234:17860 59.01215:114307 67.64418:172309 67.64841:57717 79.95561:19040 87.007:132344 99.0794:2002895 100.08321:99513 109.0274:140145 115.03842:163683 116.06913:25699 118.02796:22005 127.07494:2250556 128.07825:157282 129.05421:8099277 130.05701:411882 142.0489:63502 144.96901:14389 145.0849:404985 146.05946:18257 147.04382:18226 148.04158:106142 161.03305:24874 171.06453:6307…	146.75	9.43934e+08	9.28491e+08	9.04008e+08	9.32405e+08	9.66374e+08	9.35947e+08	3.94896e+08	3.64088e+08	3.55075e+08	3.89124e+08	3.55805e+08	3.52325e+08	2.03163e+08	1.97251e+08	2.01666e+08	2.00015e+08	2.20603e+08	2.20573e+08	6.75254e+08	7.11714e+08	6.13208e+08	6.32399e+08	5.96783e+08	6.28826e+08	153925	14048.8	1.2722e+08	1.30971e+08	1.39542e+08	204040	5.72054e-23	9.35193e+08	2.03687e+07	8.3155e+06	2.17802	3.68552e+08	1.86792e+07
POS5861	Unknown (carbon number 11)	MSDIAL38130	3.293	221.091	[M+H]+	TRUE	221.092	TRUE	TRUE	81	58.06609:21525 70.066:7352 74.06104:16818 82.02972:22220 82.06567:8577 84.04541:9275 86.09666:27333 94.06496:52048 102.05553:9435 104.0537:22591 105.07079:23496 110.05997:19873 112.0759:19564 119.04935:18297 120.08099:18456 127.08762:8302 130.0504:28606 130.06415:466179 131.06902:38313 132.0433:224674 133.03198:16281 133.04799:18784 138.05511:28164 148.07544:56832 148.11156:16730 150.05719:76346 …	9.56	2.74252e+08	3.65024e+08	2.67999e+08	2.16034e+08	2.2881e+08	2.85239e+08	4.42442e+08	2.2874e+08	3.29362e+08	1.36412e+08	1.76176e+08	2.90973e+08	1.69573e+08	2.81487e+08	2.11046e+08	2.13714e+08	1.48493e+08	2.76848e+08	2.29996e+08	3.26364e+08	3.5354e+08	3.1053e+08	3.07433e+08	1.56041e+08	5.64693e+07	4.36333e+07	1.04352e+08	5.48381e+07	8.09926e+07	9.40541e+07	8.33016e-05	2.72893e+08	5.26167e+07	2.14807e+07	19.281	2.67351e+08	1.11363e+08
NEG6087	Unknown (carbon number 14)	MSDIAL1148	10.406	275.103	[M-H]-	TRUE	275.104	TRUE	TRUE	89.3	67.02791:19979 68.16368:160491 70.02819:21433 72.00726:20052 82.02792:150140 87.00681:132326 91.05307:146296 98.02251:27130 100.03849:65113 107.02335:76691 109.03918:1004707 110.04176:25520 112.03809:259823 112.93542:36586 127.04916:8196790 128.05373:290993 139.04964:28340 142.08588:61836 143.0887:100868 147.04385:425068 164.06963:224260 186.07588:26277 187.07924:128855 188.05602:122579 214.08562…	168.82	8.89248e+08	6.40074e+08	7.45862e+08	6.29134e+08	6.85813e+08	7.19777e+08	5.43252e+08	6.2362e+08	4.95173e+08	5.41941e+08	5.86833e+08	6.69836e+08	4.66864e+08	6.90503e+08	5.1919e+08	5.36942e+08	6.41761e+08	1.01205e+06	5.96257e+08	6.05726e+08	6.25354e+08	4.67998e+08	6.06357e+08	4.78451e+08	474153	1.10308e+06	6.53874e+08	6.60765e+08	6.99155e+08	777027	0.0489964	7.18318e+08	9.49846e+07	3.87773e+07	13.2232	5.76776e+08	6.31696e+07
POS2012	Trigonelline	GNPS11031	1.483	138.052	[M+H]+	TRUE	138.055	TRUE	TRUE	88.9	68.88306:83440 68.88632:74442 70.06546:145736 72.08087:166484 81.04516:51396 92.04936:217918 94.0653:833029 96.04455:75986 96.8404:54551 110.06002:689203 122.07098:59447 138.05515:16803090 139.05762:1024968 139.08548:161926	208.23	3.48229e+09	3.32875e+09	3.36441e+09	3.5099e+09	3.08222e+09	3.2449e+09	3.2365e+09	3.25507e+09	3.16011e+09	3.08633e+09	2.98203e+09	3.14753e+09	2.66393e+09	2.79118e+09	2.32944e+09	2.75396e+09	2.49218e+09	2.28796e+09	2.72894e+09	2.17511e+09	2.73472e+09	2.65113e+09	2.49642e+09	2.06682e+09	1.59062e+09	1.46275e+09	1.73961e+09	1.5331e+09	1.52621e+09	1.47791e+09	4.70887e-14	3.33541e+09	1.58242e+08	6.46021e+07	4.74431	3.1446e+09	1.00721e+08
POS3673	Calystegine B5	HMDB-HU-UR-P363	12.799	176.091	[M+H]+	TRUE	176.092	TRUE	TRUE	93.3	56.05003:18537 58.06566:5477 61.01123:5361 68.04972:4066 69.10971:14909 70.06544:12066 72.08144:7122 74.06043:7191 81.03407:4035 81.04514:3503 82.06564:75132 84.08121:3758 86.05978:4891 88.03925:5066 91.05488:3461 94.06522:67142 100.07539:17979 102.05471:28655 104.05269:3905 105.06976:18561 112.0759:142114 113.07846:10859 116.06972:4775 118.065:3906 119.07275:11967 120.08109:32067 128.07025:24992…	3.25	2.91759e+08	4.97264e+08	2.2294e+08	3.07608e+08	2.92289e+08	4.14708e+08	3.31974e+08	3.80578e+08	4.96079e+08	1.1977e+08	1.45891e+08	2.51619e+08	1.0595e+08	1.75115e+08	8.43993e+07	1.15565e+08	1.35391e+08	3.38021e+08	2.39821e+08	4.33825e+08	1.34631e+08	3.48055e+08	9.37535e+07	1.45954e+08	7.14386e+07	2.00672e+08	9.15302e+07	1.03801e+08	1.28539e+08	2.18196e+08	0.0199627	3.37761e+08	9.96383e+07	4.06772e+07	29.4996	2.87652e+08	1.43959e+08
NEG5804	Emodin	MSDIAL27847	11.104	269.044	[M-H]-	TRUE	269.046	TRUE	TRUE	93.2	63.02239:9599 65.00198:11571 67.88969:8577 68.90797:35897 86.02243:16635 91.01685:10555 98.02249:9731 101.99995:11368 107.01179:41917 112.03811:30041 116.06914:15199 116.4341:7474 118.06458:97589 125.04541:8495 125.99908:39192 130.08522:12432 133.02727:99525 135.04366:15375 140.06914:16260 151.03842:27289 154.12177:41337 159.04378:43905 169.06436:16405 179.11769:8315 180.05583:14461 181.06371:899…	89.48	3.55488e+08	2.92407e+08	3.02227e+08	2.99427e+08	2.7699e+08	2.81755e+08	2.60041e+08	2.36041e+08	2.44782e+08	2.38226e+08	2.49108e+08	2.50058e+08	3.43183e+08	3.82581e+08	3.43521e+08	3.50212e+08	3.36399e+08	3.02214e+08	2.08509e+08	2.16661e+08	2.06408e+08	2.00949e+08	2.20321e+08	2.05965e+08	6.41591e+06	8.37723e+06	8.67277e+06	6.19245e+06	7.49382e+06	5.54573e+06	4.6345e-21	3.01382e+08	2.82586e+07	1.15365e+07	9.37634	2.46376e+08	8.75823e+06
POS1917	Propylene glycol phenyl ether	GNPS31523	2.056	135.083	[M+H-H2O]+	TRUE	135.081	TRUE	TRUE	71.8	57.03386:27547 60.99133:64112 61.01122:60584 63.00703:535735 69.07047:80314 69.24338:34470 69.24721:31480 77.02249:31119 79.05437:31165 83.06029:70020 85.02888:134856 86.09695:743846 87.00639:66979 87.02641:91863 87.09961:28547 89.02208:916834 91.05407:186811 92.02419:24600 93.04483:38353 94.04013:363084 95.06079:116845 106.9957:39101 107.03245:24422 107.04925:25991 109.05068:71309 110.07095:2066…	27.23	2.27623e+08	1.95392e+08	1.78951e+08	2.00231e+08	1.91688e+08	1.857e+08	2.66308e+08	1.52469e+08	2.11887e+08	2.45988e+08	2.4419e+08	2.4695e+08	3.38472e+08	2.99671e+08	3.29317e+08	3.29251e+08	2.95933e+08	2.92946e+08	2.72608e+08	2.84233e+08	2.63928e+08	2.55436e+08	2.60873e+08	2.55134e+08	3.28767e+08	2.95763e+08	2.7786e+08	3.51145e+08	3.07647e+08	3.43903e+08	1.71915e-08	1.96598e+08	1.69203e+07	6.90767e+06	8.60655	2.27965e+08	4.09314e+07
POS5866	9-Anthryl methyl ketone	EU6782	2.918	221.094	[M+H]+	TRUE	221.096	TRUE	TRUE	76.9	56.05019:267171 58.06568:22504 61.01125:35900 67.05454:7874 68.74339:26761 69.07051:34004 70.06557:88306 72.08101:96605 74.06054:214894 75.06368:9908 81.04525:47206 82.0651:61123 83.0604:81737 84.04469:34128 84.08125:83938 86.06057:62152 86.09702:245825 87.09976:73980 88.10354:32729 94.06529:30901 95.06037:247181 96.84492:9003 99.05512:118490 100.02132:9326 102.05456:32272 104.0527:303422 105.069…	14.67	9.13244e+07	8.73405e+07	9.59416e+07	9.15923e+07	7.5233e+07	8.5736e+07	1.58575e+08	1.34508e+08	1.26638e+08	1.38652e+08	1.45037e+08	1.23256e+08	1.78581e+08	2.04192e+08	1.92891e+08	1.99966e+08	1.79737e+08	2.01107e+08	1.42841e+08	1.49655e+08	1.51844e+08	1.44622e+08	1.56195e+08	1.34651e+08	1.85472e+08	1.52644e+08	1.89634e+08	1.87417e+08	2.06962e+08	1.92078e+08	1.70688e-13	8.78613e+07	7.14795e+06	2.91814e+06	8.1355	1.37778e+08	1.28969e+07
POS1347	m-Aminobenzoic acid	GNPS31868	10.535	120.044	[M+H-H2O]+	TRUE	120.045	TRUE	TRUE	92.5	53.03897:191480 56.05:648726 65.03899:1153675 74.06049:1010332 79.05443:289914 91.05412:1626182 92.0494:5325842 93.05256:171742 93.0696:4079632 94.0731:393900 95.04903:602330 103.05236:9091844 104.0577:958339 105.04427:134312 118.06505:325599 120.04369:3780536 120.08103:37817364 121.04777:371034 121.06419:192331 121.0844:2679520	22.19	5.22914e+06	9.45279e+06	6.22871e+06	5.78157e+06	4.6068e+06	6.71251e+06	890021	4.38783e+07	3.39857e+07	3.4559e+07	2.7697e+07	3.65185e+07	497424	1.41818e+06	8.28604e+06	134064	9.63058e+06	1.16059e+07	639157	2.99952e+06	1.1485e+06	4.749e+06	1.19885e+07	2.3906e+06	2.47185e+08	2.30331e+08	2.32755e+08	2.38786e+08	2.25041e+08	2.31164e+08	1.12926e-26	6.33525e+06	1.69649e+06	692588	26.7785	2.95881e+07	1.49896e+07
POS2634	Acetaminophen	EU5418	1.19	152.067	[M+H]+	TRUE	152.071	TRUE	TRUE	74.3	50.94495:4394 52.84462:4670 52.91574:4282 56.05006:4750 69.44827:17914 70.0855:4672 91.68028:4350 102.02135:4311 106.04902:4835 106.99998:5604 107.04934:5846 108.0447:5127 133.99918:4927 134.05952:10612 152.03073:46777 152.06833:206975 152.10735:8733 152.14294:5980 153.00446:5491 153.06371:21908 153.10143:22646 153.13737:4734	5.85	6.03554e+07	6.39222e+07	8.07147e+07	8.60927e+07	8.44851e+07	9.7054e+07	1.23754e+08	1.06306e+08	1.09366e+08	1.05407e+08	9.61893e+07	1.23404e+08	1.17553e+08	1.2965e+08	1.28498e+08	1.25195e+08	1.24703e+08	1.13579e+08	1.06308e+08	1.01009e+08	1.00878e+08	1.15289e+08	9.60037e+07	9.6745e+07	1.18201e+08	1.17475e+08	1.23026e+08	1.34024e+08	1.39933e+08	1.24379e+08	6.04618e-08	7.87707e+07	1.4028e+07	5.72691e+06	17.8087	1.10738e+08	1.08761e+07
POS2034	Tyramine	GNPS32309	3.038	138.091	[M+H]+	TRUE	138.091	TRUE	TRUE	78.9	56.04964:6598 68.04973:8379 69.41423:9886 70.0649:8724 80.04967:7233 81.04485:37894 82.06496:23005 83.04884:6629 91.05408:11411 93.06986:68160 94.04021:10033 94.06529:9001 95.0428:9392 95.06038:33688 96.08026:27082 103.05431:26056 109.07558:26200 110.05997:84913 111.03777:23833 111.05553:16937 111.09106:6684 120.03733:8987 121.0288:25765 121.0389:60912 121.06416:1487914 122.06797:156143 138.04897…	17.2	3.67445e+08	4.14701e+08	5.21864e+08	3.46878e+08	3.13522e+08	3.68416e+08	3.30517e+08	3.04119e+08	3.12392e+08	2.93818e+08	2.61607e+08	3.027e+08	2.07802e+08	1.76837e+08	1.65569e+08	1.66293e+08	1.56649e+08	1.48439e+08	2.85684e+08	3.26405e+08	4.08458e+08	2.95785e+08	3.2658e+08	3.73748e+08	1.2644e+08	1.2866e+08	1.47652e+08	1.24386e+08	1.28487e+08	1.37201e+08	8.87272e-11	3.88804e+08	7.3038e+07	2.98176e+07	18.7853	3.00859e+08	2.28775e+07
POS3333	(R)-(-)-Phenylephrine hydrochloride	GNPS476106	1.585	168.101	[M+H]+	TRUE	168.102	TRUE	TRUE	77.5	56.05004:12743 68.15794:44600 68.16221:11103 70.06566:263770 72.0449:25430 74.02358:35846 80.04967:14560 82.06567:30795 83.0733:51191 84.04469:69734 84.08061:64547 85.03994:11972 86.06055:13932 94.06529:33731 95.06052:359161 96.04455:31989 96.06865:9776 96.08129:92679 97.08863:143820 98.06033:99117 98.09615:23207 99.05508:159121 107.05981:12835 108.07983:18456 110.09612:8632 112.07597:50459 112.1…	8.65	7.53422e+07	7.43877e+07	8.10902e+07	7.94059e+07	6.98101e+07	6.93094e+07	3.43181e+07	4.07715e+07	3.44242e+07	2.21535e+07	1.64344e+07	2.30439e+07	3.08564e+07	5.14564e+07	6.06788e+07	6.07223e+07	5.38503e+07	4.82022e+07	3.56079e+07	2.98312e+07	3.78965e+07	3.22522e+07	2.82471e+07	2.58385e+07	4.25281e+08	3.11259e+08	3.67292e+08	3.63657e+08	3.66739e+08	3.52958e+08	4.14116e-22	7.48909e+07	4.82165e+06	1.96843e+06	6.43823	2.85243e+07	9.32907e+06
POS5858	Syringic acid	MSDIAL42973	1.205	221.042	[M+Na]+	TRUE	221.042	TRUE	TRUE	74.8	70.0071:4285 82.06568:2433 90.97671:52373 110.05999:3488 113.02149:3714 138.05516:3424 146.94914:1805 176.10666:3958 176.14212:2498 194.11676:3404 202.88568:6896 220.89697:11947 221.04257:15276 221.0901:173066 221.12445:6725 221.16188:6698 222.0881:22403 222.11008:25608 222.14154:13814	12.42	1.98448e+08	1.62458e+08	1.6901e+08	1.83109e+08	1.59899e+08	1.69798e+08	1.23223e+08	8.23783e+07	6.90744e+07	6.95377e+07	66240286	7.12182e+07	7.60171e+07	7.9364e+07	5.54883e+07	6.16211e+07	5.82143e+07	4.32095e+07	1.52714e+08	1.58104e+08	1.53082e+08	1.36126e+08	1.27785e+08	1.01109e+08	5.89628e+07	4.33155e+07	4.01452e+07	4.43265e+07	4.92567e+07	4.32388e+07	1.07116e-12	1.73787e+08	1.4526e+07	5.93023e+06	8.35853	8.02787e+07	2.17657e+07
POS435	Phenol	EU6334	9.752	95.0493	[M+H]+	TRUE	95.0492	TRUE	TRUE	75.6	51.02367:34395 53.03907:204246 55.01822:27601 55.05463:11352 57.87772:6709 58.99573:7849 65.03893:43883 67.05459:177841 68.04983:99093 68.05827:6967 69.84516:8297 77.0393:104555 78.03445:8598 81.0341:24300 81.05763:7441 95.04898:2324016 95.05979:340471 95.08589:41274 96.04456:461571 96.0526:111657 96.06332:9571 96.08118:17417	25.24	4.02072e+06	2.28129e+06	6.06301e+06	1.10036e+07	2.73474e+06	1.36962e+06	3.03491e+08	3.17326e+08	3.61818e+08	4.08773e+08	4.20454e+08	6.79926e+08	2.44799e+08	5.51006e+08	4.57339e+08	9.42569e+08	8.16997e+08	6.43561e+08	8.09816e+06	3.81617e+06	1.39343e+08	5.06509e+08	5.47461e+08	4.11783e+08	6.16619e+08	3.01852e+08	6.88868e+08	9.67711e+08	4.90706e+08	8.47483e+08	4.12385e-05	4.57884e+06	3.54318e+06	1.4465e+06	77.3818	4.15298e+08	1.37881e+08
NEG1290	3-Hydroxybenzoate	GNPS4657	11.116	137.022	[M-H]-	TRUE	137.024	TRUE	TRUE	89	65.03779:8043 65.21075:2150 68.15572:18969 81.0434:3029 93.03284:1226400 94.02803:36804 94.03581:89985 95.02318:15186 96.04363:2933 96.83949:2242 108.01969:16790 109.02734:8725 109.03814:4342 110.07023:3813 113.79401:2378 123.0304:3489 136.00282:3313 136.8903:17306 137.02238:268687 137.06958:4402 138.01814:46763 138.05348:20450	18.98	1.39273e+08	1.14232e+08	1.22891e+08	1.36042e+08	1.5172e+08	1.45991e+08	1.00117e+08	1.04739e+08	1.00001e+08	9.67796e+07	8.96157e+07	8.62885e+07	8.88457e+07	1.00178e+08	1.24321e+08	1.02066e+08	8.57993e+07	9.09931e+07	1.30692e+08	9.58113e+07	1.04304e+08	1.17108e+08	1.02404e+08	1.06627e+08	1.00059e+08	1.04131e+08	9.82366e+07	8.32804e+07	9.49482e+07	9.6787e+07	9.9226e-06	1.35025e+08	1.41256e+07	5.76675e+06	10.4615	9.62568e+07	6.99452e+06
POS2018	Aminobenzoic acid	GNPS8611	10.294	138.054	[M+H]+	TRUE	138.055	TRUE	TRUE	76.4	53.03897:8074 56.04964:7056 65.03892:30017 67.05402:22603 68.0492:22397 69.0335:10937 70.06575:35968 80.04967:27321 81.03339:8640 81.04446:6416 82.06551:38404 83.04957:15339 83.06033:7254 92.04958:43019 93.04488:12111 93.06957:11849 94.06568:103840 95.04924:43521 95.06079:52449 96.04482:38892 96.06799:71648 96.08115:20275 97.06493:6899 105.04425:8790 108.06811:8324 109.07573:275998 110.06015:1142…	6.27	2.20941e+08	2.06313e+08	2.73608e+08	2.08807e+08	1.89978e+08	1.92557e+08	4.14124e+07	1.22832e+08	3.93299e+07	1.4768e+08	1.12739e+08	1.58196e+08	6.70443e+07	1.64932e+08	1.46677e+08	1.57398e+08	1.12824e+08	1.34301e+08	7.0374e+07	4.12451e+07	4.51816e+07	7.22217e+07	5.92584e+07	2.61696e+07	1.59866e+08	1.43681e+08	1.32783e+08	157222106	1.05129e+08	1.31974e+08	3.253e-07	2.15367e+08	3.0702e+07	1.25341e+07	14.2557	1.03698e+08	5.17205e+07
POS9632	piperidyl 2,4,5-trimethoxyphenyl ketone	GNPS97118	2.795	302.133	[M+Na]+	TRUE	302.136	TRUE	TRUE	73.2	68.85324:32727 70.06565:385072 71.06896:35681 72.08111:73436 84.04498:46089 84.08137:151123 86.09689:34516 99.04375:9505 102.05453:24281 110.07091:8929 112.08742:55069 113.07047:9618 115.0869:33123 116.07125:52776 117.05437:11612 127.08645:83392 128.07048:49389 128.09018:39953 128.10736:13292 129.10207:122956 130.04915:90954 133.05962:11207 141.06494:26073 141.1015:13341 143.11792:9490 147.07619:…	23.61	5.55979e+08	4.80715e+08	3.4238e+08	3.75753e+08	4.23828e+08	3.95611e+08	3.58494e+08	3.88916e+08	3.35725e+08	2.7931e+08	3.7599e+08	3.00762e+08	4.88342e+08	5.39746e+08	4.67355e+08	5.6234e+08	5.01466e+08	3.85051e+08	5.26302e+08	5.75866e+08	4.35507e+08	5.12009e+08	5.74089e+08	4.96774e+08	2.7317e+07	4.86117e+07	3.75455e+07	4.57655e+07	4.90917e+07	4.75185e+07	1.25038e-13	4.29044e+08	7.78179e+07	3.1769e+07	18.1375	3.39866e+08	4.30607e+07
POS1950	alpha-Phenylacetamide	MONA139080	10.038	136.075	[M+H]+	TRUE	136.076	TRUE	TRUE	78.7	80.04967:11028 91.05405:2634252 92.05764:206695 94.04014:45664 95.06036:12096 108.04465:12896 108.06809:35778 108.08088:36487 109.07552:107675 110.03478:10275 112.05003:10628 118.06488:83201 119.03457:121409 119.04905:113627 120.05228:10209 136.02101:384370 136.04054:109672 136.06163:4862696 136.07518:795617 136.11133:33265 137.02405:36554 137.0453:756482 137.07121:139629 137.10605:349731	3.37	3.5656e+08	3.17052e+08	2.55582e+08	2.86158e+08	2.45757e+08	2.92794e+08	2.80849e+08	5.14497e+07	4.35601e+07	7.9977e+07	1.73651e+07	3.64186e+07	6.12482e+07	6.21289e+07	5.82735e+07	7.81712e+07	1.59528e+07	7.02839e+07	2.74127e+08	2.89394e+08	1.84884e+08	3.28438e+08	3.50555e+07	2.33975e+08	5.33615e+07	6.37678e+07	3.92629e+07	4.55325e+07	3.53646e+07	1.58027e+07	1.16097e-06	2.92317e+08	4.07294e+07	1.66277e+07	13.9333	8.49366e+07	9.81424e+07
NEG3994	Diethyl phthalate	EU51697	11.558	221.08	[M-H]-	TRUE	221.082	TRUE	TRUE	90.6	54.41101:3824 61.7393:4158 66.03306:19830 68.72768:25640 69.03247:259973 70.03598:7995 71.04807:555116 72.05133:9399 73.03877:7716 74.02264:40255 80.9632:4199 95.40498:4620 107.04856:26542 108.0439:73862 115.53612:3816 121.02708:285625 122.03087:20579 134.03572:152040 135.04219:4518 147.00668:64774 147.04385:9048 147.07938:10368 149.09427:85218 156.81886:4007 165.01868:14434 175.07449:7272 177.09…	61.48	2.13211e+08	1.84858e+08	1.88111e+08	1.8525e+08	1.92817e+08	1.58179e+08	1.40456e+08	1.30418e+08	1.2271e+08	1.27353e+08	1.28209e+08	1.39853e+08	1.55579e+08	1.53524e+08	1.29183e+08	1.29863e+08	1.34569e+08	1.30153e+08	1.39422e+08	1.45542e+08	1.39462e+08	1.27947e+08	1.28009e+08	1.27373e+08	1.4603e+08	1.49066e+08	1.47383e+08	1.54817e+08	1.51325e+08	1.64871e+08	2.08721e-08	1.87071e+08	1.76656e+07	7.21197e+06	9.44327	1.315e+08	7.16166e+06
NEG8065	o-Dodecylbenzenesulfonic acid	GNPS33346	12.552	325.182	[M-H]-	TRUE	325.184	TRUE	TRUE	90.8	50.92556:34985 69.37802:177196 70.19802:41517 74.39658:42217 77.77445:36687 82.28364:35021 83.3927:34464 111.16927:40513 114.0535:66779 119.08457:39539 159.87839:48670 183.01114:269691 184.01793:86564 197.02513:633428 198.03395:343825 325.18536:21596220 326.18335:3642417 326.95566:43094	280.63	6.22079e+08	1479481505	4.72885e+09	2.39953e+09	2.23282e+09	1.87197e+09	3.25034e+09	1.56697e+09	3.09212e+09	4.04986e+09	7.75172e+08	1.02439e+09	3.69583e+09	4.18615e+09	1.33828e+09	5451660767	1.06462e+09	2.003e+09	1.83666e+09	1.67829e+09	3.50133e+09	3.66951e+09	4.84233e+08	1.13452e+09	4.86493e+09	6.3062e+09	4.8719e+09	5.37819e+09	1.47408e+09	1.02968e+10	0.0149815	2.22245e+09	1.38199e+09	5.64196e+08	62.1832	2.29314e+09	1.34773e+09
NEG3451	2-Naphthalenesulfonic acid	EU44771	12.476	207.011	[M-H]-	TRUE	207.012	TRUE	TRUE	90.1	52.77107:1953 58.02806:2040 67.02813:15882 69.60273:4620 74.02248:2070 79.9553:33983 80.96333:15659 84.04365:2255 93.04394:9310 98.02251:2781 99.92376:3896 100.92404:4401 106.0389:4473 107.03385:10393 107.04856:2834 113.03337:3964 121.01316:8932 126.04203:3261 127.0494:88522 128.05206:2672 139.04964:3430 140.93793:10434 143.0482:143547 144.05132:12823 147.04385:2191 148.04672:2831 163.12314:3116 …	7.13	38985.1	380196	407125	643443	6.18385e+06	1.31771e+06	4.07609e+07	4.31012e+06	4.63949e+06	3.76318e+07	4.5443e+06	285018	2.69306e+07	4.27084e+06	1.02548e+07	8.6071e+06	2.93953e+07	8.21055e+07	952567	2.30662e+06	3.57687e+06	1.56084e+07	805057	7.01698e+06	4.61351e+08	3.04059e+08	9.54639e+06	3.8591e+06	1.90008e+07	1.37563e+08	0.0229348	1.49522e+06	2.33616e+06	953733	156.242	1.53619e+07	1.85607e+07
POS7500	16-Hydroxypalmitic acid	GNPS104232	12.472	255.23	[M+H-H2O]+	TRUE	255.232	TRUE	TRUE	79.9	55.05469:53542 57.03388:11431 57.07043:192674 59.04947:3466 60.08101:12514 67.05475:30078 69.03404:4857 69.07007:136841 70.06567:40040 70.07379:4361 71.04966:17200 71.08617:134572 72.08086:13600 72.08958:4448 73.06474:4058 74.06054:25794 79.05441:15168 81.07026:112028 83.04956:15172 83.08564:188196 84.08122:13389 84.08854:6344 85.06523:12251 85.10108:85857 86.09615:18400 86.10448:4212 93.06979:47…	12.46	6.34347e+07	6.22867e+07	6.13315e+07	5.34252e+07	6.1075e+07	7.74952e+07	4.91922e+07	3.96944e+07	3.43196e+07	3.68304e+07	3.23985e+07	3.94277e+07	2.22054e+07	1.8741e+07	2.0637e+07	1.49586e+07	1.4757e+07	1.92997e+07	2.56058e+07	2.16203e+07	1.95081e+07	1.50672e+07	1.42202e+07	1.47748e+07	7.70014e+06	7.52162e+06	7.73438e+06	4.66851e+06	3.76543e+06	3.49545e+06	9.47271e-16	6.31747e+07	7.85862e+06	3.20827e+06	12.4395	3.86438e+07	5.89878e+06
NEG7612	9,10-Epoxyoctadecanoic acid	HMDB-AN-SE-N757	12.122	313.236	[M-H]-	TRUE	313.238	TRUE	TRUE	88.5	58.00439:13537 59.0122:3122 69.92879:3240 74.02307:1967 75.00708:2018 77.41852:1851 86.02318:1814 88.03825:11412 99.0792:70467 100.08308:2080 113.09492:3496 114.05347:2230 116.07031:9254 127.04905:23209 127.07504:17590 127.1117:2235 129.09029:239611 130.08521:30058 134.04625:21977 135.04947:13683 141.06474:21540 141.12692:2371 142.06496:3051 155.08073:1931 156.99431:15266 171.10077:9896 182.07983…	85.03	5.33807e+07	4.48015e+07	5.57547e+07	4.7772e+07	5.89463e+07	4.83966e+07	8.46583e+07	6.1583e+07	7.76992e+07	7.17347e+07	8.36523e+07	7.65659e+07	7.80836e+07	7.85295e+07	4.89046e+07	7.37385e+07	6.58138e+07	7.36031e+07	8.771e+07	6.87998e+07	1.0947e+08	8.49388e+07	7.10951e+07	9.59486e+07	1.00772e+08	1.171e+08	1.35099e+08	1.28349e+08	1.29709e+08	1.25746e+08	8.34847e-10	5.15086e+07	5.39415e+06	2.20215e+06	10.4723	7.59822e+07	8.51789e+06
NEG7526	15,16-DiHODE	HMDB-HU-SE-N141	11.869	311.222	[M-H]-	TRUE	311.222	TRUE	TRUE	73.2	57.03285:48475 59.01221:8186 69.52513:11411 85.02775:11146 87.0433:226381 88.03825:19675 88.04688:6589 113.09493:10334 114.05463:6245 116.06938:47447 121.10158:5586 127.04922:5725 130.08522:24795 134.04451:74689 155.08076:11325 167.11736:5746 170.0023:8993 171.1008:20126 181.12152:6611 183.0108:319868 184.01555:28401 185.11662:33067 197.02559:33345 197.11742:23580 198.03404:20715 201.11169:129200…	263300	7.72345e+07	6.91447e+07	8.065e+07	7.84721e+07	7.12057e+07	7.66197e+07	1.36233e+08	1.04164e+08	1.02373e+08	1.04502e+08	1.25913e+08	1.37085e+08	8.17984e+07	1.28068e+08	1.25223e+08	1.15209e+08	1.21204e+08	8.93429e+07	1.30174e+08	1.09881e+08	1.22424e+08	1.29625e+08	1.21158e+08	1.26874e+08	1.67204e+08	1.8774e+08	1.72504e+08	1.75367e+08	1.997e+08	1.76411e+08	2.11541e-11	7.55544e+07	4.43691e+06	1.81136e+06	5.87247	1.18378e+08	1.65907e+07
NEG7708	9,10-Dihydroxystearic acid	HMDB-HU-SE-N984	12.389	315.252	[M-H]-	TRUE	315.254	TRUE	TRUE	86.2	59.01199:20630 74.02248:6385 79.95562:2338 80.96319:2614 87.00705:51994 88.03825:1771 99.92376:1928 102.05372:8705 112.93542:16100 115.91867:3370 116.06915:6456 116.92661:2752 124.0737:1833 127.04922:2346 127.11037:8596 128.03302:31453 130.08522:8631 140.06915:1886 141.12695:6210 142.08588:7258 143.10492:5692 143.89893:3288 146.04442:9356 155.10641:2017 157.12102:2638 158.06294:3390 158.99054:961…	145.38	1.00752e+08	8.91817e+07	9.93288e+07	1.02653e+08	1.04099e+08	1.02667e+08	6.8265e+07	4.32186e+07	6.64338e+07	6.83793e+07	6.1088e+07	49852588	3.80285e+07	4.2075e+07	2.56888e+07	4.89775e+07	4.08924e+07	4.5034e+07	5.15423e+07	4.31589e+07	5.18764e+07	5.10844e+07	3.30114e+07	5.06408e+07	3.56442e+07	3.94928e+07	3.48623e+07	3.32054e+07	4.56733e+07	4.2409e+07	5.3773e-13	9.97803e+07	5.45374e+06	2.22648e+06	5.46575	5.95395e+07	1.06246e+07
NEG5923	3-Hydroxyhexadecanoic acid	HMDB-PL-N580	13.316	271.226	[M-H]-	TRUE	271.227	TRUE	TRUE	88.6	59.01198:204335 60.015:2793 65.28923:1267 71.01788:1690 80.96319:1568 82.03923:1491 83.02267:1385 88.03825:1325 89.02263:2145 113.03336:1404 116.0478:1916 116.06915:5168 130.08522:6279 160.12984:1440 168.33493:1372 185.16441:1947 191.01576:3116 196.03001:1515 199.18085:4132 203.0818:4988 225.22112:2139 227.10175:1701 227.13747:1366 240.58643:1314 270.9718:1830 271.16785:15319 271.2258:129113 272.…	4640.88	1.7201e+07	1.73802e+07	2.66398e+07	2.55089e+07	2.15627e+07	1.54126e+07	6.72703e+06	6.37354e+06	7.46632e+06	1.28264e+07	8.93916e+06	5.98798e+06	2.77133e+06	6.58769e+06	3.23131e+06	2.4103e+06	7.0753e+06	3.78188e+06	2.28251e+06	2.08618e+06	1.94881e+06	4.61396e+06	1.72671e+06	2.54839e+06	4.74111e+06	2.51851e+06	2.96839e+06	3.04773e+06	6.50951e+06	3.41797e+06	3.80085e-11	2.06175e+07	4.69743e+06	1.91772e+06	22.7837	8.0534e+06	2.55959e+06
NEG6551	(S)-10,16-Dihydroxyhexadecanoic acid	HMDB-AN-TI-N445	12.019	287.221	[M-H]-	TRUE	287.222	TRUE	TRUE	78.5	59.01218:704310 60.01544:11588 69.37089:9147 74.02308:3385 87.00679:61269 116.06915:3449 121.67619:2462 141.12694:9533 155.14305:12275 156.1004:49077 182.1174:3638 197.19093:2950 200.09016:49733 201.91753:2226 207.17482:2509 225.18585:3401 226.10851:2980 227.19905:113433 228.20177:15222 239.14885:2665 241.21765:4439 257.16046:10652 269.21194:19139 287.22339:464947 288.10754:14532 288.22318:80066	5086.91	8.49103e+07	7.14077e+07	5.82023e+07	6.4306e+07	7.03087e+07	5.91894e+07	1.04093e+07	4.30921e+06	6.5116e+06	1.13615e+07	1.02827e+07	1.1078e+07	9.43767e+06	1.11671e+07	9.60182e+06	1.25771e+07	1.27902e+07	1.09541e+07	5.7715e+06	3.44576e+06	5.08304e+06	5.13583e+06	5.40693e+06	7.47833e+06	1.05919e+07	8.83058e+06	9.05838e+06	5.5305e+06	9.63603e+06	9.82518e+06	2.80252e-18	6.80541e+07	9.901e+06	4.04207e+06	14.5487	8.99204e+06	2.88864e+06
POS12465	Cholic acid	GNPS32813	11.52	373.271	[M+H-2H2O]+	TRUE	373.274	TRUE	TRUE	87.1	55.05461:13420 56.05004:16041 61.01125:3793 67.05453:10299 69.06996:14475 70.06558:181534 71.06841:3980 72.08106:31501 79.05441:3749 81.0701:38339 83.08572:28761 84.04469:26554 84.08136:45351 85.06523:15171 86.097:189613 87.09965:4224 91.05407:6257 93.06979:22099 95.08598:50748 97.10122:4158 99.04376:17285 101.05984:23583 102.05455:16633 104.0527:10838 105.06979:39232 107.08514:53963 109.10052:28…	6.89	5.18446e+07	4.46633e+07	4.66463e+07	4.65e+07	4.00769e+07	4.86711e+07	5.94996e+07	4.60664e+07	4.41656e+07	4.46872e+07	3.8899e+07	4.84115e+07	5.49734e+07	6.28009e+07	5.12575e+07	53326874	4.98248e+07	5.1528e+07	4.68769e+07	4.79667e+07	4.95184e+07	4.31019e+07	4.73964e+07	4.03838e+07	1.76845e+07	1.52818e+07	1.46221e+07	1.55349e+07	1.2867e+07	1.46364e+07	3.41796e-13	4.64004e+07	3.9464e+06	1.61111e+06	8.5051	4.69549e+07	6.90075e+06
NEG1169	2,3-Dihydroxyvaleric acid	MSDIAL678	2.308	133.049	[M-H]-	TRUE	133.051	TRUE	TRUE	72.6	59.01178:30673 63.58752:6138 68.88519:28065 71.0118:496903 72.01537:23583 72.99083:21972 75.00648:23375 85.02775:5761 87.00701:297567 87.04335:84705 89.02267:163444 92.02327:20098 107.03394:96821 115.00221:42150 115.91867:6300 131.10007:5296 133.01285:11800 133.04919:658082 134.04436:706486	17.52	5.98726e+08	630978219	5.74522e+08	6.42022e+08	6.37518e+08	6.13597e+08	4.78951e+08	4.70088e+08	4.66917e+08	4.4284e+08	3.59854e+08	4.69095e+08	5.02595e+08	4.37934e+08	3.85764e+08	4.2145e+08	4.27731e+08	4.21896e+08	6.15829e+08	5.60911e+08	5.74742e+08	5.37731e+08	5.30539e+08	5.00838e+08	3.82186e+08	3.15887e+08	3.25001e+08	3.59371e+08	3.02206e+08	3.35896e+08	6.0793e-12	6.16227e+08	2.60338e+07	1.06283e+07	4.22471	4.47958e+08	4.48217e+07
NEG11061	alpha-Muricholic acid	HMDB-HU-UR-N505	11.632	407.277	[M-H]-	TRUE	407.28	TRUE	TRUE	92.6	69.03292:3171 71.01561:1759 78.95676:2621 79.95562:2897 80.96319:10843 95.04802:1831 96.96706:2710 112.03812:1830 112.93579:11933 116.06915:3506 127.04922:2431 128.03419:1914 130.08522:2139 144.90779:1900 163.03819:9833 172.07715:2408 213.12331:2081 243.0976:2877 251.08275:3485 251.19977:6876 261.08481:3806 289.2146:10525 325.25211:1717 327.26987:3255 339.19888:40382 340.20206:6981 341.24594:1814…	103169	3.2577e+07	3.01581e+07	3.03198e+07	2.62015e+07	2.82863e+07	28968702	3.00475e+07	2.60386e+07	2.52822e+07	2.67456e+07	2.80024e+07	2.79129e+07	3.44238e+07	4.22791e+07	3.50533e+07	3.8376e+07	3.89719e+07	3.60792e+07	2.57137e+07	2.14215e+07	2.52362e+07	2.09441e+07	2.36159e+07	2.32136e+07	1.45301e+07	1.32498e+07	1.52812e+07	1.28693e+07	1.48454e+07	1.49044e+07	3.27035e-15	2.94186e+07	2.15261e+06	878799	7.31718	2.73382e+07	1.69581e+06
POS4120	Meglutol	GNPS106313	1.19	185.041	[M+Na]+	TRUE	185.042	TRUE	TRUE	80.5	69.35833:30852 70.06546:9978 71.0491:8241 81.31293:7715 84.04469:11986 85.02879:14977 86.09692:6787 98.06023:8545 112.07593:8194 114.05529:8343 114.95609:56685 115.96439:48466 116.97189:65873 117.98013:185035 126.0546:78316 132.4099:7129 132.967:57367 133.97415:13796 140.06934:70401 140.10695:8223 140.9951:10252 144.06445:12325 148.15604:7130 157.03308:11453 161.96906:39795 167.0808:60212 168.063…	9.69	9.28349e+08	7.33039e+08	8.24658e+08	7.53182e+08	6.61892e+08	7.09019e+08	5.89547e+08	4.93498e+08	4.71861e+08	4.37174e+08	4.13968e+08	4.98704e+08	4.56001e+08	4.93943e+08	3.8912e+08	4.53508e+08	4.49378e+08	3.89167e+08	6.84468e+08	6.46206e+08	6.48139e+08	6.61603e+08	5.83071e+08	5.11636e+08	3.88123e+08	3.61248e+08	3.89698e+08	3.88784e+08	4.21025e+08	3.82857e+08	2.98009e-10	7.68356e+08	9.49745e+07	3.87732e+07	12.3607	4.84125e+08	6.1141e+07
NEG1970	2-Hydroxy-2-ethylsuccinic acid	HMDB-AN-TI-N105	4.367	161.044	[M-H]-	TRUE	161.045	TRUE	TRUE	91.3	57.03277:815644 58.03602:20633 59.0122:376889 68.73739:9436 68.74117:19829 69.03291:9292 71.01218:94438 71.04854:6747 72.99142:7477 73.0275:136807 75.00709:21171 81.03278:35162 83.01176:52008 85.02769:215242 87.00686:57096 89.02256:56985 97.02776:26759 99.04287:1092763 100.047:53967 101.02213:379648 102.02634:22444 113.02188:39074 115.03831:10480 117.05382:31858 118.02797:23608 118.0386:44539 119…	2.47	5.33321e+08	3.25709e+08	4.97723e+08	5.00225e+08	2.41742e+08	2.95181e+08	1.36479e+08	8.20663e+07	1.1256e+08	1.16568e+08	9.82187e+07	1.14864e+08	1.41826e+08	1.51695e+08	8.38855e+07	2.20902e+08	1.82665e+08	1.20297e+08	1.52778e+08	2.09102e+08	1.0637e+08	1.06878e+08	8.98371e+07	2.40645e+08	1.08692e+08	1.35537e+08	1.01359e+08	1.0599e+08	1.58653e+08	1.74792e+08	3.782e-07	3.98983e+08	1.2563e+08	5.12884e+07	31.4876	1.10126e+08	1.84036e+07
NEG2384	2-Isopropylmalic acid	GNPS463660	10.226	175.059	[M-H]-	TRUE	175.061	TRUE	TRUE	95.3	59.01192:109284 68.19845:82653 72.99135:66117 79.95561:12961 84.04363:45391 85.06422:1691435 86.06722:77231 87.00696:22835 87.04314:14492 98.02254:113848 101.02218:15759 113.0585:1756879 114.06265:107655 115.03834:4496452 116.04185:203364 128.0329:90121 129.05434:82180 131.06882:449071 132.05486:40059 132.07213:17392 157.04825:581264 158.05161:15970 175.05916:3870800 176.03593:88846 176.06233:234…	141.34	4.49154e+08	3.67863e+08	4.16192e+08	3.49933e+08	1.01688e+06	684100	2.50809e+06	420264	1.16667e+06	2.21849e+06	779517	602010	1.06339e+06	1.48967e+06	1.32728e+06	681727	1.87224e+06	1.95706e+06	1.6736e+06	1.45983e+06	2.28405e+06	1.67915e+06	472129	1.31349e+06	1.77289e+06	1.45604e+06	1.04603e+06	638345	1.90298e+06	2.61244e+06	7.21909e-05	2.6414e+08	2.06936e+08	8.44811e+07	78.343	1.28251e+06	877619
POS13838	(1S,2R,4aR,8aR)-1-Acetoxy-7-isopropylidene-1,4a-dimethyl-6-oxodecahydro-2-naphthalenyl 2,3-dimethyl-2-oxiranecarboxylate	MONA40387	12.008	415.209	[M+Na]+	TRUE	415.209	TRUE	TRUE	88.6	51.02364:8707 69.03403:20293 70.06543:168677 72.08085:33629 73.02861:34342 77.03918:7598 81.03337:26591 84.08121:12667 86.09694:76739 91.05404:113086 93.0704:6996 97.02864:8326 103.05428:12454 104.06174:21101 105.06975:7104 107.085:28662 116.07089:22217 117.06998:33037 119.08507:10038002 120.08837:684992 129.05457:6038 129.10187:11581 133.06403:144376 135.07951:77399 135.45105:6363 143.1179:7147 …	8.01	7.7914e+07	5.16936e+07	7.32305e+07	6.67356e+07	6.1364e+07	8.03857e+07	9.59395e+07	6.83084e+07	5.74031e+07	6.58972e+07	5.86039e+07	6.70808e+07	7.39674e+07	6.12582e+07	5.25745e+07	5.23996e+07	5.66506e+07	5.25039e+07	6.64096e+07	6.84439e+07	7.95912e+07	72313708	5.26271e+07	6.21785e+07	5.40406e+07	3.17303e+07	3.42723e+07	3.80821e+07	3.34375e+07	3.72836e+07	8.0383e-05	6.85539e+07	1.08512e+07	4.42999e+06	15.8287	6.88721e+07	1.40142e+07
POS10103	Dihydroxyoctadecadienoic acid	MONA36564	11.39	313.236	[M+H]+	TRUE	313.237	TRUE	TRUE	71.2	55.01859:8522 55.0547:56378 57.03407:48107 57.07045:133544 67.05471:212665 68.05824:8311 69.03403:12335 69.07015:93097 69.71356:10519 70.06566:182632 71.04987:64611 71.08618:355479 72.08109:39899 79.05452:78155 81.07021:175420 83.04977:48048 83.08566:122632 84.04467:13895 84.08121:33212 85.06545:70827 85.10121:146341 86.09637:136323 88.03925:9033 90.05537:25050 91.05406:39015 93.0697:139316 95.04…	274537	3.54507e+08	4.10757e+08	4.62652e+08	4.39448e+08	4.02999e+08	4.49089e+08	4.12045e+08	3.51911e+08	3.54722e+08	3.2794e+08	2.91292e+08	3.29356e+08	3.78672e+08	3.882e+08	3.50654e+08	3.70624e+08	3.31312e+08	3.32907e+08	4.25396e+08	4.16189e+08	4.33393e+08	4.09977e+08	3.98019e+08	3.61596e+08	2.71976e+08	2.56355e+08	2.73978e+08	2.82929e+08	2.67851e+08	2.53943e+08	2.71201e-08	4.19909e+08	3.92616e+07	1.60285e+07	9.35002	3.44544e+08	4.01407e+07
NEG2253	trans-3-Octenedioic acid	HMDB-AN-FE-N113	10.96	171.064	[M-H]-	TRUE	171.066	TRUE	TRUE	82.8	58.02805:20503 59.01178:6534 69.38075:14227 74.02248:26438 84.04363:14036 86.02243:4658 88.0383:37204 98.02249:4793 98.98869:8302 99.02606:4962 100.03848:5489 100.07455:6849 110.05926:16883 110.09541:7826 116.06914:7633 126.05408:13462 127.00304:8155 127.02069:7436 127.07502:1362316 127.99571:8350 128.06992:29705 128.07816:88646 128.10587:28694 129.10156:6520 130.03879:4262 130.08521:679560 142.0…	14.85	3.12818e+06	1.02725e+08	1.1795e+08	114703835	1.02473e+08	1.05978e+08	1.92033e+07	2.00321e+07	2.27542e+07	2.47644e+07	2.12335e+07	1.9232e+07	1.35033e+07	1.62638e+07	1.53553e+07	1.91503e+07	1.46379e+07	1.21589e+06	6.21756e+07	6.48324e+07	6.54405e+07	5.19986e+07	5.8878e+07	5.11786e+07	3.44292e+06	1.56127e+06	1.24678e+06	4891215	662385	2.70132e+06	1.36301e-07	9.11597e+07	4.35957e+07	1.77979e+07	47.8234	2.12032e+07	2.2066e+06
NEG8238	9,10,13-TriHOME	HMDB-AN-TI-N595	11.077	329.232	[M-H]-	TRUE	329.233	TRUE	TRUE	95.8	57.03274:22585 69.15328:15117 74.02306:22068 79.9556:7480 80.96317:14252 87.00694:19359 87.04314:15573 88.03824:6441 99.07944:136536 99.92373:15713 100.08308:5335 104.03276:8854 112.93538:8323 115.91865:24643 116.06904:24703 116.92662:102297 125.09432:30279 127.11042:102555 128.03279:15594 128.06989:5571 129.09042:8124 130.08536:31535 137.09543:14306 139.11034:255584 140.11472:15933 148.04156:607…	158.94	7.91263e+08	6.67692e+08	6.4843e+08	6.65705e+08	6.0232e+08	5.90313e+08	5.50831e+08	5.0508e+08	5.20445e+08	4.7293e+08	5.21953e+08	4.91187e+08	4.97366e+08	5.56056e+08	4.882e+08	4.80121e+08	5.033e+08	4.77737e+08	4.95448e+08	5.3437e+08	5.03013e+08	4.72135e+08	5.04182e+08	5.00441e+08	5.3597e+08	5.0366e+08	5.61515e+08	5.70571e+08	5.70991e+08	5.28018e+08	5.17643e-07	6.60954e+08	7.16006e+07	2.92308e+07	10.8329	5.10404e+08	2.70942e+07
NEG808	2-Hydroxyisovaleric acid	GNPS492503	10.207	117.054	[M-H]-	TRUE	117.056	TRUE	TRUE	76.6	68.83749:24791 68.84183:10329 71.04865:857655 72.00737:162920 72.0519:34593 73.02766:512293 74.0226:315781 74.03093:24072 99.00634:47039 99.92375:29248 100.92403:7296 115.03831:11972 116.92652:165892 117.0177:94478 117.05383:722240 117.92709:12008 118.02837:47675 118.03892:71505 118.04865:73068 118.05717:39839	6.92	3.83216e+08	1.24826e+07	3.57127e+08	4.00108e+08	2.15533e+07	2.11623e+07	2.14876e+07	1.04386e+07	1.15018e+07	1.29544e+07	1.51818e+07	6.77016e+06	8.9858e+06	6.01239e+06	1.15147e+07	1.54074e+07	1.33935e+07	9.26805e+06	2.12963e+07	1.68447e+07	8.41867e+06	8.05859e+06	2.11462e+07	7.04742e+06	1.47399e+07	1.53946e+07	1.32058e+07	1.39557e+07	1.05879e+07	2.20525e+07	0.00326124	1.99275e+08	1.98638e+08	8.10938e+07	99.6806	1.30557e+07	4.98796e+06
NEG1589	Pantoic acid	HMDB-HU-UR-N132	5.888	147.064	[M-H]-	TRUE	147.066	TRUE	TRUE	84	52.81654:3033 57.03276:13210 59.01178:5523 69.52348:3521 69.52679:9758 71.04819:189151 72.05132:7459 73.02752:8182 75.35641:3699 76.0467:3330 80.45156:3451 85.02785:74321 99.04289:5400 101.0222:35439 101.0588:6189 103.03779:33977 129.05429:5763 147.01848:3444 147.06413:237831 148.05014:12691 148.06892:13703	13.09	1.60782e+08	1.05572e+08	1.36304e+08	3.22148e+08	2.49751e+08	2.94991e+08	2.81977e+08	1.77629e+08	2.64451e+08	1.08687e+08	2.21709e+08	2.44529e+08	2.07471e+08	2.21995e+08	2.0505e+08	2.30224e+08	2.17003e+08	9.7789e+07	2.02811e+08	2.03101e+08	1.86645e+08	2.27719e+08	1.36982e+08	2.24022e+08	9.7924e+07	6.86869e+07	8.91996e+07	8.94208e+07	1.04651e+08	1.10857e+08	0.0047553	2.11591e+08	8.95817e+07	3.65716e+07	42.3371	2.16497e+08	6.40842e+07
POS8630	Glycerol-3-phosphocholine	GNPS95868	1.343	280.091	[M-H+Na]+	TRUE	280.092	TRUE	TRUE	95.4	58.06605:28391 60.08131:78966 71.07342:77314 86.09683:2315856 87.1003:89724 96.92172:31680 104.10698:10191362 105.11043:465349 112.89619:64854 120.00232:15531 146.98116:105392 164.02927:74588 164.92972:117322 176.99207:170037 207.0491:75013 221.01813:17344838 222.02184:816437 223.02312:17520 262.04395:13849 280.09232:9135694 281.09509:737294	819.46	1.19761e+09	1.05157e+09	1.08166e+09	1.23085e+09	1.07168e+09	1.07125e+09	1.07694e+09	9.65417e+08	8.77321e+08	8.68074e+08	9.12837e+08	9.94091e+08	1.21292e+09	1.20681e+09	1.07526e+09	1.15875e+09	1.06146e+09	9.61959e+08	1036262577	1.00283e+09	1.00011e+09	1.07377e+09	1.02154e+09	9.18384e+08	1.35499e+09	1.28553e+09	1.34392e+09	1.33172e+09	1.35393e+09	1.31299e+09	1.82514e-08	1.11743e+09	7.63345e+07	3.11634e+07	6.83123	9.49113e+08	7.95801e+07
NEG5745	Inosine	GNPS376475	10.157	267.072	[M-H]-	TRUE	267.074	TRUE	TRUE	91.4	68.73956:12012 87.00697:3569 92.02328:6382 96.83588:6501 100.03857:31704 108.01838:3580 130.08524:11992 135.02882:1406486 136.0336:56480 136.45221:3096 147.04385:16062 164.06979:10471 176.0696:6883 178.01564:35581 223.10439:15981 223.15495:3893 237.08582:4000 249.08356:6431 267.0715:808749 267.14194:14654 268.07544:75167 268.13446:23574	4.12	3.13916e+06	3.21261e+06	2.54098e+06	2.47602e+06	3.52373e+06	4.52785e+06	7.83379e+07	1.3864e+08	8.8711e+07	1.76406e+08	7.10245e+07	7.74644e+07	3.07448e+07	7.53963e+07	5.52621e+07	5.07658e+07	7.56512e+07	6.41401e+07	6.22211e+07	9.02819e+07	7.11534e+07	9.07553e+07	6.15029e+07	1.46699e+08	1.17594e+08	1.27772e+08	1.0273e+08	2.26732e+08	2.81029e+08	2.0499e+08	2.58513e-06	3.23672e+06	751292	306714	23.2115	1.05097e+08	4.27064e+07
NEG6350	Guanosine	MONA144498	10.189	282.083	[M-H]-	TRUE	282.084	TRUE	TRUE	93.7	59.01221:1512 66.78085:1368 69.12222:7360 69.25541:1365 74.02308:1382 74.90738:1569 98.0225:2776 107.03385:7339 108.01837:8535 110.11076:1678 112.03925:1553 114.05464:5241 116.06915:1549 123.04333:1458 126.0286:5985 127.04922:2861 133.01425:62421 134.01807:2365 139.0854:1680 150.03986:1030534 151.04515:36652 164.05583:2021 165.98999:1332 168.06598:3187 169.09566:1471 180.065:8974 183.11214:1361 1…	16.5	14048.8	14048.8	14048.8	14048.8	14048.8	167825	3.79974e+07	3.22185e+07	4.55038e+07	6.34467e+07	3.67836e+07	2.96591e+07	1.72149e+07	4.55821e+07	2.48911e+07	2.68337e+07	1.79658e+07	2.42628e+07	3.31271e+07	2.6848e+07	3.17795e+07	5.7337e+07	6.03713e+07	1.89824e+07	4.16084e+07	9.05811e+07	4.96598e+07	7.7085e+07	9.14484e+07	1.80914e+07	3.42431e-05	39678.2	62778.8	25629.3	158.22	4.09349e+07	1.23015e+07
NEG5704	Adenosine	MSDIAL10343	8.199	266.088	[M-H]-	TRUE	266.089	TRUE	TRUE	92.4	55.22047:1885 69.36267:3535 69.36596:2994 70.82472:2053 79.95562:7725 92.02328:3903 98.0225:2041 107.03387:19008 109.03922:2736 116.06915:3703 127.04922:2294 130.08522:3521 130.33183:1987 134.04466:2031902 135.03027:3546 135.04903:80464 139.04964:3276 143.89874:12846 169.09775:2398 193.09581:2903 223.15494:4021 237.0858:3712 265.97382:2964 266.08917:281341 266.1467:6631 267.09274:35593 267.14606:…	12.46	2.98591e+06	1.08948e+06	1.24491e+06	2.44705e+06	1.17765e+06	4.51885e+06	1.02878e+08	5.42513e+07	9.41385e+07	6.27248e+07	2.69685e+07	7.31029e+07	2.87538e+06	1.0237e+07	1.37115e+07	7.65559e+06	8.45119e+06	1.11302e+07	8.89874e+06	7.76444e+06	5.30933e+06	7.72589e+06	2.96953e+06	4.64355e+06	1.28777e+08	1.86814e+08	1.81251e+08	2.67689e+08	1.43072e+08	3.06798e+08	2.71521e-10	2.24398e+06	1.35903e+06	554821	60.5634	6.90106e+07	2.76406e+07
POS12154	GMP	GNPS9577	7.037	364.062	[M+H]+	TRUE	364.065	TRUE	TRUE	90.1	69.0341:28118 69.27183:17462 70.06544:10265 72.08144:7152 74.06043:7785 84.04467:8793 84.08121:19619 85.02899:31735 86.09689:7530 97.02873:57524 98.98393:55684 102.05551:5384 110.03477:9563 115.0389:22141 120.08097:10164 121.06415:7920 128.04413:8731 129.10188:20205 130.08549:7388 135.02986:31771 147.11142:15701 150.05376:19969 151.06296:6105 152.05571:6494554 153.0403:51277 153.06128:234730 168.…	8.76	4.88613e+08	4.8303e+08	3.63682e+08	4.79515e+08	3.7746e+08	4.4325e+08	2.66908e+08	2.92182e+08	4.81997e+08	1.99054e+08	2.029e+08	1.85436e+08	1.19688e+08	2.70371e+08	2.07931e+08	2.13545e+08	1.84863e+08	9.8177e+07	1.13896e+08	1.53702e+08	5.12169e+08	1.31707e+08	3.36993e+08	3.6605e+08	2.56132e+08	1.55376e+08	1.27727e+08	1.29435e+08	2.80616e+08	1.15548e+08	0.000874388	4.39258e+08	5.57119e+07	2.27443e+07	12.6832	2.71413e+08	1.11462e+08
NEG5746	Arabinosylhypoxanthine	HMDB-PL-N563	9.988	267.072	[M-H]-	TRUE	267.073	TRUE	TRUE	91.1	69.9782:9709 88.89848:2651 92.02328:9516 100.03852:61418 102.90977:2569 108.01837:3978 127.04922:3763 134.04456:3605 135.02879:1524115 136.03369:63181 140.10532:5065 144.02835:10284 147.04384:9722 164.06978:2981 170.07802:4381 177.03967:4635 178.01567:80322 183.95874:2517 206.07901:5304 221.08899:4659 223.1039:22611 249.08447:19756 250.06702:2651 259.59875:2644 267.07141:922701 268.07516:92427 26…	3.06	3.13916e+06	5.80119e+06	2.54098e+06	2.47602e+06	1.33493e+06	2.25481e+06	1.59556e+08	5.71322e+07	6.22787e+07	1.16456e+08	2.06171e+08	8.54578e+07	1.54627e+07	3.50136e+07	3.54833e+07	9.11457e+07	3.1176e+07	4.64424e+07	6.87601e+07	5.20267e+07	8.69342e+07	6.96328e+07	6.91758e+07	1.62619e+08	1.18634e+08	2.14856e+08	1.12929e+08	2.07251e+08	4.12366e+07	1.5301e+08	9.84457e-05	2.92451e+06	1.5261e+06	623026	52.1829	1.14509e+08	5.88201e+07
POS8104	2-(6-Aminopurin-9-yl)-5-(hydroxymethyl)oxolane-3,4-diol	MONA36356	8.787	268.103	[M+H]+	TRUE	268.104	TRUE	TRUE	93.1	57.03388:343405 69.12062:731836 73.02863:174992 85.02878:197273 115.03892:227838 119.03458:246534 136.06158:161235856 137.06612:5511932 156.07629:240674 179.06468:196763 247.75845:166451 268.10126:14153887 269.10336:737744	460.87	4.7621e+07	4.07334e+07	7.28911e+07	4.69994e+07	1.19074e+08	5.47576e+07	2.54856e+10	2.032e+10	1.96507e+10	1.98111e+10	1.82542e+10	2.02099e+10	4.85286e+07	1.30311e+08	2.50702e+09	1.09296e+09	2.092e+09	1.98991e+09	2.65889e+09	2.46427e+09	2.53464e+09	2.60725e+09	2.5651e+09	2.44092e+09	4.83066e+10	4.51863e+10	4.15664e+10	2.07753e+10	4.37682e+10	4.12819e+10	2.66443e-14	6.36795e+07	2.9311e+07	1.19662e+07	46.029	2.06219e+10	2.49491e+09
NEG4791	Uridine	MONA144473	4.02	243.061	[M-H]-	TRUE	243.062	TRUE	TRUE	96.2	66.03307:120836 68.01241:17244 69.86562:13067 74.02248:16168 82.02795:304730 83.01192:13787 84.04364:12431 88.03825:41600 89.02263:9158 94.02802:10233 96.00703:12544 96.04362:29449 108.04393:46818 110.02316:2094046 111.01823:113178 111.02599:87345 112.03812:8207 114.05348:13801 117.01659:35785 120.04305:10767 122.02332:114989 124.03831:40803 127.04922:11478 128.03281:26696 132.02896:9803 138.0181…	27.74	2.17455e+07	3.12198e+07	1.33984e+07	2.53855e+07	2.22055e+07	2.65479e+07	1.20772e+09	1.11506e+09	1.2775e+09	1.32543e+09	1.18614e+09	1.3915e+09	5.79232e+08	1.00356e+09	5.21255e+08	1.11187e+09	1.02547e+09	1.01251e+09	3.86585e+08	4.42536e+08	866023532	4.60537e+08	6.15154e+08	6.48839e+08	1.04922e+09	1.515e+09	1.27875e+09	1.39665e+09	7.4544e+08	1.48594e+09	1.32488e-10	2.34171e+07	5.9866e+06	2.44402e+06	25.5651	1.25056e+09	1.00541e+08
POS11557	2'-Deoxyguanosine 5'-phosphate	MONA84591	3.005	348.068	[M+H]+	TRUE	348.07	TRUE	TRUE	90.7	60.04524:5811 63.88206:5892 66.02196:6076 67.93569:53065 69.03403:7734 70.06544:10315 72.08097:94541 84.08122:27249 86.09697:76211 97.02871:434337 98.03166:18352 101.07023:5925 116.07092:5484 118.08569:8954 119.03456:6001 129.1022:35153 130.10521:7985 132.10121:84532 136.06165:8466083 137.06613:346298 147.11142:11336 148.11496:6991 159.11201:8758 169.09723:9329 173.12857:37256 174.13077:11903 178…	17.43	1.73407e+08	2.23807e+08	2.26467e+08	2.52968e+08	2.11081e+08	2.28833e+08	5.66524e+07	4.98969e+07	6.54922e+07	6.08639e+07	6.97825e+07	6.17226e+07	1.70972e+08	2.06836e+08	1.64573e+08	1.96983e+08	1.59448e+08	1.75316e+08	1.21164e+08	1.3306e+08	1.63293e+08	1.29501e+08	1.49127e+08	1.38545e+08	8.70354e+07	9.51725e+07	8.73554e+07	8.87493e+07	9.99968e+07	7.60235e+07	1.80856e-14	2.19427e+08	2.63428e+07	1.07544e+07	12.0053	6.07351e+07	6.92262e+06
NEG8918	2-hydroxy-dAMP	HMDB-BA-N234	2.555	346.053	[M-H2O-H]-	TRUE	346.055	TRUE	TRUE	97.2	69.63081:5588 74.02246:3178 78.95738:1414745 87.00695:3031 88.03824:7972 96.0071:19333 96.96793:464370 104.03377:3135 113.03335:4539 115.00204:14836 115.08511:4545 116.07031:3607 128.03236:30333 131.04456:3648 132.02895:12656 134.04581:131396 135.0481:4208 138.97783:29103 146.04439:4417 150.97844:68861 168.02875:9192 173.0921:7668 185.09271:7315 186.12158:3917 192.98859:24690 195.07553:3847 197.0…	28.55	2.74259e+08	3.13818e+08	3.1762e+08	3.00364e+08	2.73066e+08	2.89241e+08	7.7989e+07	7.85445e+07	8.83758e+07	8.77226e+07	8.69402e+07	8.25945e+07	2.0604e+08	1.98237e+08	2.38486e+08	2.5822e+08	2.31308e+08	2.54187e+08	1.43114e+08	1.48094e+08	1.60891e+08	1.29389e+08	1.50885e+08	1.65264e+08	1.51414e+08	1.65408e+08	1.55405e+08	1.58519e+08	1.54827e+08	1.68617e+08	1.50817e-17	2.94728e+08	1.91757e+07	7.82845e+06	6.50624	8.36944e+07	4.66819e+06
POS10538	5'-CMP	GNPS9231	2.582	324.057	[M+H]+	TRUE	324.059	TRUE	TRUE	85.2	60.04525:4186 69.03405:8788 69.04493:7450 69.6573:5541 70.06555:28775 72.08088:8642 74.56473:3895 81.03409:4935 84.04469:22873 84.08134:52069 85.02875:25095 86.09692:5779 95.02435:15296 97.02853:32836 98.98373:27300 102.05553:3765 110.07084:79600 111.07552:3867 112.05006:3547682 113.03402:15309 113.0512:45311 113.05348:137613 115.03893:7277 115.08693:4094 129.10191:23667 130.05035:3971 147.07591:…	9857.47	3.36026e+08	3.29697e+08	3.15686e+08	3.09815e+08	3.29336e+08	2.28806e+08	2.6894e+08	2.8431e+08	2.2896e+08	2.93941e+08	2.50279e+08	2.8353e+08	3.26415e+08	2.6894e+08	3.02692e+08	3.31601e+08	2.66491e+08	2.41802e+08	3.3801e+08	3.57219e+08	3.56277e+08	2.85588e+08	3.23076e+08	3.00729e+08	2.50981e+08	2.0627e+08	1.51654e+08	2.10973e+08	2.44997e+08	1.22078e+08	3.55383e-05	3.08228e+08	4.0113e+07	1.6376e+07	13.0141	2.68327e+08	2.45704e+07
NEG2779	Acetyl glutamic acid	MONA27762	3.147	188.054	[M-H]-	TRUE	188.056	TRUE	TRUE	97.3	58.02818:162390 59.01189:1108364 79.95495:21741 84.04365:60897 85.02702:17884 87.00675:80034 88.03826:15334 100.03868:90805 100.07468:560172 102.05378:1984296 103.05727:84960 126.05399:249338 128.03284:2605448 129.03638:101795 144.06439:994493 144.10052:21944 145.06842:48548 146.0444:328530 170.04425:744280 171.04776:42778 188.05353:969018 188.10979:22898 189.05789:63630	21.88	1.50684e+09	1.62936e+09	1.27123e+09	1.39975e+09	1.49558e+09	1.39934e+09	1.19737e+09	1.26357e+09	1.19877e+09	1.30831e+09	1.18873e+09	1.32477e+09	1.11342e+09	1.25769e+09	1.61268e+09	1.07662e+09	1.68957e+09	1.21835e+09	8.66984e+08	843841296	7.44561e+08	9.31256e+08	7.81691e+08	8.88676e+08	4.631e+08	4.47176e+08	4.26823e+08	4.61645e+08	4.53076e+08	4.87947e+08	4.94216e-12	1.45035e+09	1.22089e+08	4.98424e+07	8.41786	1.24692e+09	6.04424e+07
POS7399	Histidylproline	GNPS32262	1.474	253.128	[M+H]+	TRUE	253.129	TRUE	TRUE	84.8	69.95988:30394 70.06548:344679 72.08145:16432 82.05298:29374 83.06033:71355 84.08113:119025 86.09686:103503 88.04005:18144 93.04488:20939 109.07558:33154 110.07094:7177322 111.0742:268456 116.07091:711807 119.00748:25403 125.07103:23440 130.08551:52724 136.08574:52762 138.06569:428488 140.06761:20160 146.07117:68806 155.04167:293156 156.07623:1216970 157.07973:52616 162.10205:55977 164.08141:2753…	11.59	3.18815e+08	2.77074e+08	2.88221e+08	2.93742e+08	2.43604e+08	3.02876e+08	3.4411e+08	2.93567e+08	2.76483e+08	2.81147e+08	2.6343e+08	2.95514e+08	3.2205e+08	3.12795e+08	3.08671e+08	3.03311e+08	2.82413e+08	2.69351e+08	1.86604e+08	1.90787e+08	1.92619e+08	1.74149e+08	1.77151e+08	1.78275e+08	1.67324e+08	1.56808e+08	1.64232e+08	1.66958e+08	1.60046e+08	1.63342e+08	3.97696e-13	2.87389e+08	2.56596e+07	1.04755e+07	8.92853	2.92375e+08	2.79434e+07
POS8156	Leu-His	GNPS35964	2.059	269.159	[M+H]+	TRUE	269.161	TRUE	TRUE	88.7	69.02587:87702 69.0705:116448 70.06544:32544 74.0066:147420 82.05296:61243 83.06104:122638 84.08121:28387 86.09689:2462139 87.09963:49807 95.06031:213334 96.08114:25994 105.06976:27418 110.07092:5336782 111.07436:260484 112.08714:115078 125.10683:84579 130.05032:32015 136.06163:46267 136.07518:44300 137.06511:37693 138.06589:117855 152.03079:26548 156.07623:19814334 157.08038:999273 165.99768:476…	76.37	1.37481e+09	1.59363e+09	1.55406e+09	1.66015e+09	1.4995e+09	1.72829e+09	2.01334e+09	2.02429e+09	2.029e+09	1.92427e+09	1.93795e+09	1.94092e+09	2.31534e+09	2.37932e+09	2.40331e+09	2.47805e+09	2.2864e+09	2.31029e+09	1.96913e+09	1.91664e+09	2.18974e+09	1.98025e+09	2.04966e+09	2.01831e+09	2.44091e+09	2.34901e+09	2.53974e+09	2.51747e+09	2.54229e+09	2.48625e+09	3.6906e-15	1.56841e+09	1.24137e+08	5.06786e+07	7.91482	1.97829e+09	4.86987e+07
POS5126	Ser-Val	GNPS32907	2.288	205.117	[M+H]+	TRUE	205.118	TRUE	TRUE	89.9	55.05501:55781 56.05004:9538 60.04482:2720652 61.04833:38764 69.54056:30032 70.02931:11232 70.06601:11277 72.08142:1899573 73.08472:53595 84.04469:12325 84.08123:27311 86.09691:13295 87.05567:122513 88.03926:11241 90.05538:11928 100.07542:39886 102.05455:15529 105.06978:11761 110.07093:15915 112.07479:14858 114.09097:155497 118.08567:1950727 119.08993:74056 120.08099:44314 121.06417:26663 130.048…	52.05	1.22188e+09	1.72812e+09	1.8106e+09	1.94848e+09	1.46312e+09	1.4459e+09	1.16597e+09	9.8808e+08	1.0947e+09	9.88228e+08	9.88955e+08	8.97716e+08	1.70143e+09	1.11975e+09	8.66949e+08	1.03573e+09	1.58312e+09	1.36259e+09	9.86281e+08	1.21308e+09	1.11392e+09	9.86293e+08	1.11019e+09	9.53112e+08	5.92343e+08	4.38363e+08	6.19563e+08	3.62217e+08	342685235	2.71717e+08	2.03955e-08	1.60302e+09	2.71149e+08	1.10696e+08	16.9149	1.02061e+09	9.46901e+07
POS9022	Isoleucyl-Arginine	HMDB-AN-TI-P491	2.659	288.201	[2M+H]+	TRUE	288.204	TRUE	TRUE	96.4	60.05641:995589 69.40984:96182 70.06554:1452365 72.08105:226599 84.08122:171239 86.097:3628885 87.09966:107387 112.08718:403828 113.0705:92300 114.10265:112432 115.08697:428737 116.07098:798182 129.1019:115765 130.09689:317083 133.0611:93183 133.09604:104926 140.0802:39895 143.08061:42463 156.11333:1454876 157.10625:213820 158.09108:1403925 159.09489:44510 171.07477:60725 175.11792:7136131 176.12…	22.19	4.40582e+08	4.54932e+08	4.77893e+08	5.08207e+08	4.0115e+08	5.18682e+08	6.11622e+08	6.26346e+08	6.32804e+08	5.73352e+08	5.42422e+08	6.02894e+08	7.54528e+08	9.00347e+08	8.02985e+08	8.25104e+08	7.66991e+08	7.52356e+08	5.68739e+08	5.63464e+08	6.48943e+08	6.20212e+08	5.83882e+08	5.45486e+08	1.11322e+09	9.91496e+08	1.02535e+09	1.07701e+09	1.05676e+09	9.95848e+08	3.85446e-17	4.66908e+08	4.39713e+07	1.79512e+07	9.41756	5.9824e+08	3.44106e+07
POS8387	Valylarginine	HMDB-PL-P892	1.477	274.186	[M+H]+	TRUE	274.187	TRUE	TRUE	94.1	55.05461:109464 60.05639:1036708 70.06554:3099422 71.06898:127827 72.08096:2730314 73.0843:100688 84.04468:50643 84.0813:616006 85.08458:34147 88.07531:40059 97.07582:31502 98.06021:34210 100.07542:50819 101.07121:46308 101.10687:41663 102.05553:26234 110.09612:115003 112.08727:502600 113.0705:46112 114.10265:125226 115.08679:358707 116.07099:518974 117.07362:32614 117.10126:28097 127.12296:50457…	53.87	2.35985e+08	2.3247e+08	2.40159e+08	2.29645e+08	1.87776e+08	2.31902e+08	3.27685e+08	2.79946e+08	2.71426e+08	2.92005e+08	2.46656e+08	3.28182e+08	3.03641e+08	3.25447e+08	3.12126e+08	3.18006e+08	2.91583e+08	2.6473e+08	2.79568e+08	2.98328e+08	2.78553e+08	2.61173e+08	2.49472e+08	2.55065e+08	4.79891e+08	4.64975e+08	4.80181e+08	5.0761e+08	5.02416e+08	4.43613e+08	4.53792e-15	2.26323e+08	1.92386e+07	7.85411e+06	8.50049	2.90983e+08	3.22523e+07
POS2390	Monoacetylcadaverine	GNPS487610	2.364	145.133	[M+H]+	TRUE	145.134	TRUE	TRUE	76.6	53.03897:128547 55.0186:123889 55.05462:29050 57.03389:122899 60.04482:166172 60.05629:33147 69.0701:216247 69.43673:131602 70.06546:48571 71.01334:36327 71.0498:1006586 72.04506:508268 72.05302:34831 81.03354:340119 85.02895:243707 86.06056:47056 86.09706:2237968 87.09966:65029 93.57233:28809 97.02868:28761 99.04395:3677468 100.04708:224503 100.07542:118664 103.12281:35052 104.45453:28032 118.06…	30.78	8.17172e+08	8.49916e+08	8.95966e+08	9.06637e+08	8.08922e+08	8.73201e+08	4.1311e+07	3.5884e+07	3.91894e+07	4.49831e+07	4.00199e+07	4.5702e+07	5.67758e+07	5.82492e+07	5.41268e+07	5.02061e+07	5.27978e+07	5.30298e+07	1.74172e+08	1.76049e+08	1.60703e+08	1.48706e+08	1.46896e+08	1.47153e+08	3.33772e+07	2.72549e+07	2.62414e+07	3.12753e+07	2.87403e+07	2.25232e+07	4.57736e-31	8.58636e+08	4.04388e+07	1.65091e+07	4.70966	4.11816e+07	3.69556e+06
POS1131	Creatinine	MONA72940	1.433	114.066	[M+H]+	TRUE	114.066	TRUE	TRUE	85.4	69.64463:191315 70.06557:11252439 72.04491:170933 86.07125:3367942 87.075:120709 87.09195:110401 97.07597:866444 104.08192:431746 106.79661:88724 114.0657:24772086 115.03657:709270 115.06988:854089 115.08695:1763691	59.44	3.17106e+09	2.85387e+09	2.37998e+09	3.00344e+09	2.1189e+09	3.41054e+09	2.65302e+09	2.42442e+09	2.22013e+09	2.17644e+09	2.06101e+09	2.31914e+09	2.78373e+09	2.75257e+09	2.38596e+09	2.67769e+09	2.66649e+09	2.26251e+09	2.20907e+09	2.29004e+09	2.06149e+09	2.34905e+09	2.29292e+09	2.11667e+09	2.04847e+09	1.79082e+09	1.88505e+09	1.94832e+09	1.68906e+09	1.54953e+09	1.71522e-05	2.82296e+09	4.88239e+08	1.99323e+08	17.2953	2.30903e+09	2.09162e+08
NEG4850	Leucyl-Asparagine	HMDB-BA-N134	2.297	244.129	[M-H]-	TRUE	244.13	TRUE	TRUE	93.6	58.02805:66274 69.30846:44713 70.02772:266775 71.01163:16615 88.03825:21310 96.0071:459720 113.03336:17578 114.01766:1203761 115.00204:61428 115.02192:19010 116.00513:17399 116.06919:290391 127.04922:57406 128.03278:97526 128.05342:51209 129.0376:19179 129.10156:1396510 130.10492:23547 131.04457:142299 141.1015:16251 155.11768:115408 157.13222:45031 182.12906:48481 183.11212:97188 200.07433:40728…	56.25	4.66547e+08	4.88003e+08	4.76254e+08	5.01438e+08	5.04198e+08	4.89641e+08	4.96255e+08	4.3091e+08	4.00917e+08	4.72154e+08	4.57727e+08	4.54812e+08	6.24432e+08	5.32692e+08	4.90006e+08	5.54528e+08	5.66863e+08	6.47955e+08	5.42802e+08	5.11257e+08	5.40133e+08	4.89187e+08	4.99779e+08	5.39226e+08	6.19831e+08	6.66913e+08	6.97617e+08	6.26194e+08	7.01303e+08	7.08801e+08	1.92088e-09	4.8768e+08	1.44445e+07	5.89695e+06	2.96188	4.52129e+08	3.30439e+07
NEG1157	Malate	GNPS1602	1.046	133.012	[M-H]-	TRUE	133.012	TRUE	TRUE	95.5	59.0122:203006 69.29532:94117 69.29861:111708 71.0122:13092481 72.01534:442645 72.99142:2913042 87.00696:205234 89.02259:1852544 90.02603:59366 107.03384:55047 115.00201:25907390 116.00501:1364254 133.01285:7964866 134.01508:452006 134.04439:391288	475.03	4.14208e+09	3.83062e+09	3.93607e+09	3.9232e+09	4.08031e+09	4.19234e+09	3.00087e+09	2.84863e+09	2.64854e+09	2.86928e+09	2.62322e+09	2.81013e+09	3.10303e+09	2.94546e+09	3.05096e+09	2.97183e+09	3.08704e+09	2.88742e+09	2.9897e+09	3.30276e+09	3.01299e+09	2.84612e+09	3.10592e+09	3.03991e+09	2.80045e+09	3.0414e+09	2.57968e+09	2.6127e+09	2.58409e+09	2.78592e+09	9.30319e-14	4.01744e+09	1.41763e+08	5.78743e+07	3.52868	2.80011e+09	1.42693e+08
POS5697	N-Acetyl-L-arginine	MSDIAL39712	2.22	217.129	[M+H]+	TRUE	217.129	TRUE	TRUE	88.2	56.05003:24322 58.06566:21854 60.04497:108730 60.05595:106413 70.06562:764686 71.04993:65783 71.06896:13722 72.04488:13567 72.08095:148616 74.02417:27732 74.06068:69236 82.06565:11399 84.04491:146279 84.08139:119781 86.09689:23737 88.03956:50688 90.05537:32826 95.0604:52880 97.0758:12332 100.07539:37105 101.05962:38192 102.05453:15055 106.05005:163057 111.04354:47257 112.07589:148903 112.08714:20…	8.46	3.47702e+08	3.47117e+08	3.42424e+08	360866863	3.19272e+08	3.58552e+08	3.05864e+08	2.88238e+08	2.79895e+08	2.57116e+08	2.50552e+08	2.87075e+08	3.14928e+08	2.83097e+08	2.61191e+08	292068857	2.48746e+08	2.58127e+08	2.95154e+08	2.77849e+08	3.2578e+08	2.82072e+08	2.97417e+08	2.77386e+08	2.59243e+08	2.22601e+08	2.36283e+08	2.5734e+08	2.59958e+08	2.45397e+08	8.04119e-08	3.45989e+08	1.4899e+07	6.08251e+06	4.30622	2.78123e+08	2.07682e+07
NEG1938	N-Acetylthreonine	MONA135460	2.711	160.06	[M-H]-	TRUE	160.062	TRUE	TRUE	71.5	57.03276:119033 59.01212:184143 69.8706:12695 70.02818:316280 71.01237:91429 71.04797:19473 72.04373:178554 73.02754:197300 74.02306:2170886 75.02619:42076 81.03232:19786 82.02795:42677 83.01191:37684 85.0277:170521 87.00695:3189242 88.03839:81848 89.02262:46491 98.0226:601619 98.0595:94145 99.04295:471927 101.02203:96623 113.02196:12983 115.0383:20044 116.03369:728320 116.06914:17993 117.0358:32…	30.41	6.61637e+08	5.43718e+08	5.11953e+08	5.24874e+08	5.90116e+08	5.44024e+08	4.47427e+08	3.8967e+08	3.83985e+08	4.67628e+08	4.42076e+08	4.60939e+08	4.96491e+08	4.63316e+08	4.66128e+08	4.44783e+08	5.08204e+08	4.60877e+08	4.8964e+08	4.74747e+08	4.62119e+08	4.41848e+08	4.74336e+08	4.38222e+08	4.2631e+08	3.70502e+08	3.31422e+08	3.84074e+08	3.25969e+08	4.0076e+08	1.1894e-07	5.6272e+08	5.52363e+07	2.25501e+07	9.81594	4.31954e+08	3.61763e+07
NEG5396	Glutaminylleucine	HMDB-AN-TI-N320	8.996	258.145	[M-H]-	TRUE	258.146	TRUE	TRUE	75	58.02806:4988 69.06232:17970 74.02271:465177 75.02621:5172 84.04365:6698 86.02245:4373 87.05406:64053 88.0384:29154 101.06941:5345 102.05373:22731 115.08632:4944 116.06936:143777 117.07306:5747 126.09036:7704 127.04961:31988 128.03297:73359 128.10568:12662 129.10159:51892 130.0854:122507 134.0593:4175 140.1069:6585 141.06509:31618 143.11655:116803 145.06013:14535 152.0701:5099 153.06384:6772 153.…	9.12	3.60748e+07	1.07184e+07	1.13126e+07	9.16162e+06	1.16283e+08	5.94826e+06	2.22131e+08	152351599	1.56431e+08	1.63163e+08	1.29784e+08	1.54828e+08	1.70863e+08	3.10398e+08	1.94262e+08	6.43968e+07	2.98499e+08	1.39217e+08	3.46384e+08	2.80606e+08	2.15227e+08	2.01264e+08	1.64454e+08	1.13469e+08	4.58525e+08	1.96479e+08	1.79726e+07	3.73948e+08	4.12919e+08	4.3008e+08	0.000957803	3.15831e+07	4.28959e+07	1.75122e+07	135.819	1.63115e+08	3.10582e+07
NEG1737	Histidine	GNPS95579	0.892	154.06	[M-H]-	TRUE	154.062	TRUE	TRUE	91.2	67.02851:232327 69.00953:29475 69.01279:46947 72.00735:388147 74.02248:27357 78.95687:458017 80.03577:215408 81.0442:289428 93.04401:2300382 94.04705:99079 96.96719:1709709 108.0546:388317 109.03917:208473 110.07033:917970 111.07372:29604 118.03892:104897 136.04955:547038 136.91583:214418 137.03313:2434777 138.03658:115350 154.06007:8229963 154.927:113590 155.06479:446620	166.45	9.60685e+08	7.61812e+08	8.22937e+08	8.11138e+08	8.10157e+08	7.41823e+08	1.02355e+09	9.29567e+08	9.00635e+08	8.98101e+08	8.76572e+08	1007510688	7.40219e+08	7.3432e+08	6.65e+08	7.07736e+08	7.01149e+08	6.99378e+08	8.01634e+08	7.78299e+08	7.35323e+08	7.50794e+08	7.20927e+08	7.45343e+08	5.89443e+08	6.29409e+08	5.41956e+08	5.68752e+08	5.54127e+08	6.35777e+08	1.62981e-10	8.18092e+08	7.67491e+07	3.13327e+07	9.38148	9.39322e+08	6.15995e+07
NEG1134	Aspartic acid	MSDIAL9847	1.104	132.028	[M-H]-	TRUE	132.03	TRUE	TRUE	76.5	59.01179:5279 66.8959:4266 69.90664:9298 71.0118:388382 72.00727:5724 72.99097:74381 74.02309:4600 76.48447:3999 78.95677:3709 87.00698:16272 87.04317:5036 87.41793:4437 88.03835:184583 89.02268:46248 93.46931:3925 96.96707:15913 98.22533:3808 111.88195:3836 114.01769:5671 115.00212:662113 132.02754:53945 132.05496:48461 133.013:148769 133.04926:20453	18.42	2.32386e+08	2.10466e+08	1.75885e+08	2.22373e+08	2.49745e+08	2.13199e+08	1.65699e+08	1.69863e+08	1.58623e+08	1.3887e+08	1.58443e+08	1.94112e+08	176529981	1.76111e+08	1.72183e+08	1.52693e+08	1.70259e+08	1.52989e+08	1.6466e+08	1.66808e+08	1.76125e+08	1.79138e+08	1.7578e+08	1.65748e+08	1.44865e+08	1.54311e+08	1.21601e+08	1.55039e+08	1.47925e+08	1.51446e+08	8.52552e-07	2.17342e+08	2.48383e+07	1.01402e+07	11.4282	1.64268e+08	1.80826e+07
NEG1937	L-alpha-Aminoadipate	GNPS383918	1.105	160.059	[M-H]-	TRUE	160.062	TRUE	TRUE	75.6	57.03278:36079 58.02811:521142 59.01184:126419 59.03112:7833 69.03236:5641 70.25717:7876 71.01167:80194 72.00739:31107 72.99082:25721 73.02755:142335 74.02246:54335 75.00647:6608 81.03295:25798 83.01167:29683 84.04356:41481 85.02773:144899 87.00695:542910 87.04314:7596 88.03824:68681 89.02278:33819 89.04174:7321 97.02775:23906 98.02219:47239 98.05931:18647 99.00643:16323 99.04291:97068 100.00246:…	26.53	2.33487e+08	2.25881e+08	2.12414e+08	2.2174e+08	2.2185e+08	2.2949e+08	1.97618e+08	1.86557e+08	1.82514e+08	1.85338e+08	1.67747e+08	1.78138e+08	1.7034e+08	1.5962e+08	1.60873e+08	1.53118e+08	1.56165e+08	1.40683e+08	2.02712e+08	2.16625e+08	1.94055e+08	1.94532e+08	1.91987e+08	2.01885e+08	1.22648e+08	1.54689e+08	1.17629e+08	1.25204e+08	1.20054e+08	1.61355e+08	5.79532e-12	2.24144e+08	7.31471e+06	2.98622e+06	3.2634	1.82985e+08	9.88244e+06
POS8610	Phenylalanylleucine	GNPS32383	10.162	279.169	[M+H]+	TRUE	279.17	TRUE	TRUE	79.3	56.05044:13936 67.68227:142030 69.07052:160440 70.06544:1060323 71.06898:27947 72.08087:45685 84.08123:19232 86.06055:49194 86.09689:7683161 87.09425:16545 87.0995:263436 91.05407:21501 103.0543:23616 104.0527:23720 110.07092:55978 114.05527:14485 116.07088:577409 117.07362:24006 120.08096:5899436 121.06416:12805 121.08443:386906 129.1019:14249 132.10115:185600 134.60435:18294 136.07516:591990 13…	42.63	1.30108e+07	5.93683e+06	3.28745e+06	6.23654e+06	5.60981e+06	6.24986e+06	2.32079e+07	5.88569e+07	6.84144e+07	5.95498e+07	2.89511e+07	2.97103e+07	6.81577e+06	8.22558e+07	6.97438e+07	7.87906e+07	1.73114e+07	1.3987e+07	4.66813e+06	7.9763e+06	8.58327e+06	3.03574e+06	6.18073e+06	1.72885e+06	6.11556e+08	4.86445e+08	4.93457e+08	5.93448e+08	5.96305e+08	5.09599e+08	3.03272e-21	6.72188e+06	3.27589e+06	1.33738e+06	48.7347	4.47817e+07	1.95852e+07
NEG826	Threonine	GNPS463524	0.948	118.049	[M-H]-	TRUE	118.051	TRUE	TRUE	93.4	62.49756:19419 69.8828:48504 72.00735:1822526 73.01037:32755 74.02258:3330058 75.02621:54107 79.9353:19093 87.67352:20552 110.66407:21670 113.03224:20927 118.04874:739918 119.03282:37863 119.05254:24678	21.26	1.87776e+09	1.7842e+09	1.79901e+09	1.78713e+09	1.71951e+09	1.58561e+09	1.22411e+09	1.54184e+09	1.49725e+09	1.39825e+09	1.42433e+09	1.55403e+09	1.39981e+09	1.4087e+09	1.44587e+09	1.40353e+09	9.85493e+08	1.47123e+09	1.50201e+09	1.58129e+09	1.52349e+09	1.42915e+09	1.50984e+09	1.461e+09	1.24e+09	1.31397e+09	1.27856e+09	1.23064e+09	1.17422e+09	1.34643e+09	1.01004e-06	1.75887e+09	9.87456e+07	4.03127e+07	5.61415	1.43997e+09	1.22677e+08
POS5044	Leucyl-alanine	GNPS487021	6.94	203.138	[M+H]+	TRUE	203.139	TRUE	TRUE	84.9	56.05005:45174 60.04482:42638 68.13181:238644 86.09691:28120716 87.09725:68014 87.09957:883851 90.0554:114750 104.05272:169722 130.06725:56397 155.08055:142330 157.1339:65437 158.11736:270618 175.08928:58140 203.13721:829750 204.14134:45056	28.73	3.7598e+09	4.00426e+09	3.98943e+09	4.47953e+09	3.53555e+09	4.08264e+09	2.90402e+09	2.77551e+09	2.7032e+09	2.64479e+09	2.45174e+09	2.6716e+09	2.25546e+09	4.9522e+09	5.33995e+09	2.97971e+09	5.06541e+09	4.54442e+09	4.866e+09	4.59257e+09	4.81969e+09	5.0608e+09	4.65958e+09	4.67797e+09	7.01354e+09	6.5044e+09	7.67528e+09	4.64883e+09	7.97502e+09	7.21747e+09	7.72188e-08	3.9752e+09	3.18317e+08	1.29952e+08	8.00758	2.69181e+09	1.49946e+08
POS6854	epsilon-Maleimido-lysine	HMDB-PL-P837	4.82	242.112	[M+CH3OH+H]+	TRUE	242.114	TRUE	TRUE	86.8	56.05003:19192 69.0705:12854 70.06553:182059 72.08086:13089 74.06037:101880 84.04484:116393 84.08125:105318 86.06062:174134 86.09706:230301 98.0602:10394 112.11192:11243 113.07049:22880 115.08691:37476 116.06973:35310 126.05447:10843 126.06522:13266 129.10201:111098 130.08691:11747 132.06519:16550 132.10262:14735 141.06496:51021 144.97894:10510 168.11269:75628 169.09723:20803 178.09598:16781 179.…	4.69	8.25183e+08	1.0798e+09	1.67133e+09	1.94323e+09	9.29061e+08	7.95336e+08	3.09417e+08	5.35747e+08	5.92209e+08	3.90707e+08	6.10198e+08	8.01194e+08	2.34694e+08	5.88957e+08	8.75481e+08	5.96393e+08	3.86474e+08	6.69058e+08	7.34485e+08	8.22391e+08	1.13218e+09	5.78686e+08	5.47065e+08	9.65743e+08	4.04813e+07	3.91438e+07	2.5969e+07	4.68702e+07	1.60736e+07	1.89535e+07	2.14537e-06	1.20732e+09	4.82974e+08	1.97173e+08	40.0037	5.39912e+08	1.73983e+08
POS1209	Proline	MONA145171	1.699	116.07	[M+H]+	TRUE	116.071	TRUE	TRUE	93	68.05933:359480 70.02932:62780 70.06549:39961916 71.06274:122690 71.06896:1677304 72.08146:56003 99.00733:70515 116.07098:7467620 117.07363:341973	27.97	8.72753e+09	1.17838e+10	1.1182e+10	1.39171e+10	1.10369e+10	9.68874e+09	1.4435e+10	1.20535e+10	1.0251e+10	1.28826e+10	3.69085e+09	1.4853e+10	9.82332e+09	7.90509e+09	8.08235e+09	9.52965e+09	1.06169e+10	9.45028e+09	7.39326e+09	9.02566e+09	9.09905e+09	1.13486e+10	7.28506e+09	8558134627	4.2342e+09	4.27284e+09	4.99361e+09	5.27062e+09	5.67975e+09	4.80984e+09	0.000178569	1.1056e+10	1.79015e+09	7.30827e+08	16.1917	1.1361e+10	4.111e+09
POS9929	Fructosyl-lysine	MONA122364	1.5	309.164	[M+H]+	TRUE	309.166	TRUE	TRUE	91.5	56.05004:13014 69.03405:13880 69.06343:34956 70.06545:24728 80.04967:15221 81.03407:182440 82.06559:88244 83.04957:10188 84.04469:29556 84.08123:1390052 85.02879:28762 85.08465:63304 86.09686:121947 96.04456:83668 97.02867:28847 98.06006:57726 98.09615:35336 99.09146:11056 101.10687:9659 110.0601:159786 110.07093:11279 111.04446:125507 112.09955:9731 124.07545:8401 126.05449:14713 127.03873:38711…	22.04	1.59032e+08	1.19545e+08	1.33008e+08	8.123e+07	9.74385e+07	9.64033e+07	1.00606e+08	1.5644e+08	1.45514e+08	1.38237e+08	1.47864e+08	1.77196e+08	7.27533e+07	1.35363e+08	1.04372e+08	1.36256e+08	1.4163e+08	1.2254e+08	1.07276e+08	1.21695e+08	9.08799e+07	1.64142e+08	1.31899e+08	1.2203e+08	3.57801e+08	3.22764e+08	3.44673e+08	3.26665e+08	3.57145e+08	3.47605e+08	7.7635e-15	1.14443e+08	2.85538e+07	1.1657e+07	24.9502	1.44309e+08	2.5257e+07
POS9021	Arginylisoleucine	GNPS36304	4.569	288.201	[M+H]+	TRUE	288.203	TRUE	TRUE	97.6	60.04524:15935 60.05628:604946 69.39448:29343 70.06545:1909355 71.06898:65058 72.08134:84937 74.06043:16629 84.04467:41015 84.0811:86546 86.09674:191972 87.09193:11200 88.07609:12466 97.07581:18675 98.06013:56613 102.05552:10670 112.08707:411274 113.07048:10330 114.09108:37968 115.08695:110121 116.07083:116564 126.05447:10259 129.10188:40572 130.08691:14602 130.09676:16577 132.10117:12038 140.070…	8.98	3.58181e+08	2.15225e+08	2.8525e+08	4.07363e+08	4.23061e+08	4.87635e+08	7.59628e+07	5.90401e+07	6.54419e+07	5.81979e+07	5.27694e+07	58594394	4.95042e+08	4.73668e+08	4.28656e+08	4.37683e+08	4.41579e+08	4.16214e+08	1.81634e+08	1.5341e+08	2.18845e+08	1.99084e+08	2.16749e+08	1.69485e+08	2.49007e+09	2.2976e+09	2.17731e+09	2.35702e+09	2.52565e+09	1.83153e+09	3.13157e-21	3.62786e+08	9.901e+07	4.04206e+07	27.2916	6.16677e+07	8.07669e+06
NEG2756	3-Hydroxycapric acid	HMDB-AN-TI-N168	11.601	187.132	[M-H]-	TRUE	187.133	TRUE	TRUE	72.8	57.03275:3959 58.02805:13146 59.01197:1147699 60.01554:23895 65.01241:3214 69.49764:5541 70.02763:4757 73.03889:57826 74.02269:71910 74.48306:2830 84.04363:3120 86.05952:3619 87.0547:11948 88.0384:59250 97.06402:10067 98.02248:4092 99.92374:5742 100.03848:3546 100.07454:3511 101.07035:2866 102.05371:4784 114.09045:4806 115.08512:9211 116.04912:34501 116.06932:84772 121.04976:4121 125.09472:193731…	119.4	1.0086e+08	1.02155e+08	1.00674e+08	9.44955e+07	8.8016e+07	8.80887e+07	7.20219e+07	6.70349e+07	6.49962e+07	6.17122e+07	6.03805e+07	5.6163e+07	6.83355e+07	7.08718e+07	5.95018e+07	7.00288e+07	6.04206e+07	6.70188e+07	7.56695e+07	7.11241e+07	7.65485e+07	6.83674e+07	7.0869e+07	7.46823e+07	6.5847e+07	6.70463e+07	6.47705e+07	5.81574e+07	6.2895e+07	5.66872e+07	4.2745e-11	9.57149e+07	6.50327e+06	2.65495e+06	6.79441	6.37181e+07	5.54672e+06
POS2470	Lysine	MONA85005	1.135	147.112	[M+H]+	TRUE	147.113	TRUE	TRUE	93.4	54.94244:140924 56.05005:196632 70.5952:226033 84.08124:34369596 85.08461:1431419 103.6042:139435 108.32322:126175 124.00733:129440 129.10191:247420 130.08539:11405665 131.08899:271134 147.1114:1215404 148.11501:161495	200.06	1.11296e+10	9.46048e+09	1.02538e+10	1.02202e+10	9.29962e+09	9.72196e+09	1.06282e+10	8.40129e+09	8.39634e+09	8.25954e+09	7.4723e+09	8.79003e+09	8.50681e+09	7.2704e+09	7.27289e+09	7.76006e+09	7.96153e+09	6.74281e+09	9.70708e+09	9.64678e+09	9.70604e+09	9.72801e+09	8.91363e+09	7.81935e+09	7.5014e+09	6.09911e+09	6.34838e+09	6.42312e+09	6.32113e+09	6.11987e+09	1.21955e-07	1.00143e+10	6.70324e+08	2.73659e+08	6.69368	8.65796e+09	1.05814e+09
POS4339	N6-Acetyl-L-lysine	MONA44054	2.166	189.123	[M+H]+	TRUE	189.123	TRUE	TRUE	93.7	55.05499:65770 69.03403:152734 72.08145:2755332 84.08123:14926007 85.08456:576693 86.0604:313286 99.04375:60772 112.0759:187525 118.08578:991370 126.09078:41296136 127.09458:2231497 129.10188:173176 130.05032:63501 130.0856:1600660 143.11795:3443161 144.10051:227521 144.12019:88578 147.11133:277675 189.08646:212537 189.12347:5899296 190.10655:70968 190.12643:351247	16.58	3.19664e+09	3.50741e+09	3.12928e+09	3.2031e+09	2.88773e+09	3.25488e+09	8.54791e+08	7.38747e+08	7.76675e+08	6.97476e+08	7.24499e+08	8.41611e+08	1.08213e+09	1.23392e+09	1.33923e+09	1.60646e+09	1.29429e+09	1.07138e+09	6.40719e+08	7.12183e+08	8.52542e+08	6.23695e+08	7.19634e+08	7.38928e+08	1.1984e+09	4.26309e+08	1.52203e+09	1.45999e+09	9.1328e+08	1.71967e+09	6.08263e-15	3.19651e+09	1.99985e+08	8.16437e+07	6.25638	7.723e+08	6.42453e+07
NEG1893	alpha-Ketoadipic acid	GNPS493324	3.322	159.028	[M-H]-	TRUE	159.03	TRUE	TRUE	80.6	69.0694:9709 69.07266:41615 71.01165:13703 71.04804:228936 72.05134:11349 74.02249:40335 81.12166:9114 82.83002:8077 85.02702:10220 87.04324:144989 88.03827:19197 97.02778:16706 97.06405:11182 97.9949:8589 101.59377:8786 115.03835:1284624 115.08515:8651 116.01582:9603 116.04204:62091 125.02025:8806 141.02684:8834 142.52705:10102 159.02826:132292 159.08527:75787 160.03958:18197 160.0607:15758	12.73	1.95945e+08	1.03405e+08	1.30457e+08	6.66815e+07	1.30104e+08	8.31067e+07	1.25181e+08	9.95319e+07	7.77614e+07	1.14617e+08	4.47796e+07	5.136e+07	42815535	5.05786e+07	3.17389e+07	7.16682e+07	2.93216e+07	4.52292e+07	1.24678e+08	4.06729e+07	1.43543e+08	1.27255e+08	8.42023e+07	3.0821e+07	1.24691e+09	1.78195e+09	1.07375e+09	6.47866e+08	1.25624e+09	1.29928e+09	4.9727e-12	1.18283e+08	4.56962e+07	1.86554e+07	38.6329	8.55384e+07	3.31747e+07
POS6981	Lysylproline	GNPS35872	6.821	244.165	[M+H]+	TRUE	244.166	TRUE	TRUE	73.7	55.93479:8938 56.05042:9810 60.04479:7606 68.39925:9835 68.40354:24904 69.07049:7970 70.0293:21099 70.06545:3191794 71.06893:104762 72.08144:58149 74.06042:10940 82.06565:8415 84.04484:47128 84.08118:853490 85.08456:32014 86.06059:36061 86.09692:114477 87.06341:10922 87.09962:8762 88.04002:21246 90.05536:8087 98.06035:74271 99.09144:27134 101.10776:213738 102.0555:9754 110.0709:7838 112.05025:432…	9.85	6.66506e+06	1.14931e+07	6.74229e+07	1.60165e+07	6.18947e+07	1.8473e+07	4.20681e+06	3.78051e+06	2.06413e+06	1.16327e+07	8.05663e+06	3.79734e+06	1.80824e+07	1.27125e+07	1.72163e+08	1.27157e+08	1.43142e+08	7.51569e+07	1.40142e+08	1.38093e+08	4.06507e+08	1.92974e+08	3.47936e+08	2.67107e+08	2.06104e+07	1.32977e+08	2.39203e+08	1.17545e+08	1.63823e+08	2.43111e+08	1.64206e-05	3.03275e+07	2.69538e+07	1.10038e+07	88.8757	5.58969e+06	3.56178e+06
NEG1538	N-lactoyl-Glycine	HMDB-BA-N51	0.959	146.044	[M-H]-	TRUE	146.045	TRUE	TRUE	94.9	58.28127:34209 62.66707:41469 69.5818:91170 77.65943:37960 88.03826:38875 89.04176:41980 97.0976:36584 101.02219:55117 102.05381:6457666 102.30941:41526 103.05717:297704 128.03285:3273572 129.03622:165551 146.04431:1959458 147.04553:47305	190.74	2.46685e+09	1.91029e+09	1.92414e+09	1.93858e+09	1.98303e+09	1.89097e+09	1.97981e+09	1.64937e+09	1.61445e+09	1.60489e+09	1.54429e+09	1.71414e+09	1.69427e+09	1.4794e+09	1.4273e+09	1.35975e+09	1.45004e+09	1.43033e+09	1.82509e+09	1.80772e+09	1.63102e+09	1.62215e+09	1.61306e+09	1.5702e+09	1.61677e+09	1.61366e+09	1.37889e+09	1.50505e+09	1.44785e+09	1.5682e+09	8.72894e-06	2.01898e+09	2.21602e+08	9.04686e+07	10.9759	1.68449e+09	1.55066e+08
POS669	L-Homoserine	GNPS95845	2.236	102.055	[M+H-H2O]+	TRUE	102.055	TRUE	TRUE	90.3	56.05003:3450374 57.03428:163341 57.05344:91746 58.06568:21223 60.04476:654937 68.62085:31191 68.62462:45117 74.02413:1357555 74.06039:615714 75.02731:17743 84.04463:524286 84.08124:48935 85.02872:795802 86.09692:51695 102.0545:1918540 102.09139:140043 103.03937:224119 103.05828:74338	7.05	1.26673e+09	2.00783e+09	1.95491e+09	2.00713e+09	1.77675e+09	2.19477e+09	1.50849e+09	1.36845e+09	9.50565e+08	1.08257e+09	1.13059e+09	1.43809e+09	1.16838e+09	1.27434e+09	1.18261e+09	1.17912e+09	1.66436e+09	1.287e+09	1.56248e+09	1.33786e+09	1.3629e+09	1.2764e+09	6.16598e+08	1.53319e+09	1.0254e+09	1.12697e+09	6.61526e+08	6.60385e+08	1.69493e+09	8.76339e+08	0.000895594	1.86802e+09	3.23451e+08	1.32048e+08	17.3152	1.24646e+09	2.22755e+08
NEG440	2-Aminoisobutyric acid	GNPS494651	0.961	102.054	[M-H]-	TRUE	102.056	TRUE	TRUE	78.8	59.01179:8932 74.03095:6875 74.95969:22199 75.03607:4446 102.01757:6350 102.05398:133005	14.71	2.11664e+08	1.58566e+08	1.71903e+08	1.73271e+08	1.75894e+08	1.73524e+08	1.76472e+08	1.55649e+08	1.49132e+08	1.53376e+08	1.3473e+08	1.62958e+08	1.50933e+08	1.39683e+08	1.29112e+08	1.24067e+08	1.26131e+08	1.21779e+08	1.70084e+08	1.60958e+08	1.4731e+08	1.46667e+08	1.46346e+08	1.49232e+08	1.39587e+08	1.47898e+08	1.20624e+08	1.33691e+08	1.32028e+08	1.32725e+08	1.01118e-05	1.7747e+08	1.78507e+07	7.2875e+06	10.0584	1.55386e+08	1.39416e+07
NEG2782	Pidolic acid	GNPS106932	1.996	188.055	[M+CH3COO]-	TRUE	188.056	TRUE	TRUE	94.5	58.02813:87212 59.01185:384708 69.40652:6158 69.60107:19602 74.02248:8477 76.69743:6168 84.04363:26297 85.02775:5925 88.03825:29743 98.02249:6314 98.05932:8437 100.03838:40817 100.07462:213260 102.05377:793249 103.05745:30839 116.07027:193020 117.07304:5428 118.22889:5862 125.46822:6146 126.05417:90960 128.03284:1184580 129.03618:55922 144.06442:440725 144.10081:37713 144.12019:12127 145.05846:87…	7.52	5.3792e+08	6.66461e+08	5.33161e+08	4.38692e+08	5.47545e+08	5.81718e+08	3.25137e+08	5.63404e+08	6.232e+08	4.6778e+08	8.87646e+08	7.96977e+08	4.00421e+08	7.88838e+08	5.95036e+08	5.23926e+08	5.07732e+08	4.90928e+08	3.65391e+08	3.0134e+08	4.08793e+08	4.77274e+08	5.52664e+08	5.04727e+08	1.60806e+08	1.48381e+08	4.30496e+08	3.31407e+08	2.18384e+08	8.30417e+07	0.000393442	5.50916e+08	7.40121e+07	3.02153e+07	13.4344	6.10691e+08	2.07732e+08
NEG1121	D-Asparagine	HMDB-PL-N181	0.943	131.044	[M-H]-	TRUE	131.046	TRUE	TRUE	81	50.1046:7022 58.02805:16266 70.0278:209213 70.13001:7521 71.0118:156258 71.02318:60880 72.0074:99850 87.04315:9572 87.0547:15393 88.03835:1315382 95.02353:112242 98.85525:7678 103.79668:6386 109.02409:7145 111.01822:34409 113.03339:346993 114.01772:557468 114.03731:11641 115.00204:358334 115.02075:11394 131.04459:151552 131.08014:6806 132.02753:505295	22.24	3.54364e+08	2.89007e+08	3.02177e+08	2.85241e+08	1.97121e+08	2.71576e+08	2.83605e+08	2.50021e+08	2.51365e+08	2.5023e+08	2.38795e+08	2.67021e+08	2.53102e+08	235393122	2.29993e+08	2.22949e+08	2.28527e+08	1.42969e+08	2.94781e+08	2.81503e+08	2.58104e+08	2.63865e+08	2.78875e+08	2.54002e+08	1.6775e+08	1.54381e+08	2.1878e+08	121067379	1.22226e+08	1.25004e+08	3.73822e-06	2.83248e+08	5.1004e+07	2.08223e+07	18.0069	2.5684e+08	1.59112e+07
POS3150	L-Allothreonine	GNPS96178	1.332	164.029	[M-H+2Na]+	TRUE	164.029	TRUE	TRUE	89	62.98223:4752720 69.1888:63791 120.00234:6439241 121.00607:91099 164.02936:3947756 164.07921:1007006 164.92976:1359209 165.03229:144140 165.08264:18752	53.13	6.02581e+08	5.18792e+08	5.57003e+08	5.86498e+08	4.82489e+08	5.29683e+08	5.78827e+08	5.35954e+08	5.28879e+08	5.06477e+08	4.91743e+08	5.39675e+08	5.65881e+08	5.51259e+08	4.8467e+08	5.02506e+08	4.77946e+08	4.448e+08	5.47452e+08	5.55541e+08	5.56037e+08	5.83848e+08	5.38269e+08	4.85598e+08	4.17804e+08	3.58489e+08	4.0127e+08	3.78114e+08	3.91277e+08	4.18457e+08	3.97748e-07	5.46174e+08	4.47272e+07	1.82598e+07	8.18918	5.30259e+08	3.01026e+07
NEG1894	2-Methyl-4-oxopentanedioic acid	HMDB-PL-N271	2.668	159.028	[M-H2O-H]-	TRUE	159.029	TRUE	TRUE	72.3	57.03304:36379 59.01178:12873 69.03238:16993 70.02788:93496 71.0118:17294 71.04822:53689 72.0434:42570 72.99113:29421 73.02752:14748 74.02271:587514 75.00648:3652 80.04861:3607 82.02797:13800 85.02782:20614 87.00697:10361 87.04346:26811 88.03842:51363 97.02714:65685 97.06404:16197 98.02274:167558 98.05872:26019 99.00645:4526 101.0222:9353 103.02076:4525 113.02209:45416 114.02577:3256 115.03848:27…	3.88	2.70671e+07	8.00411e+07	5.92203e+07	2.63821e+07	3.79538e+07	4.40794e+07	5.02429e+07	3.35024e+07	2.57813e+07	3.23827e+07	3.22696e+07	2.02132e+07	4.67663e+07	2.33263e+07	5.13168e+07	2.60625e+07	4.90099e+07	4.85086e+07	4.96576e+07	6.94115e+07	3.62234e+07	4.83774e+07	6.15242e+07	3.87621e+07	2.02177e+08	2.10129e+08	1.05751e+08	1.18559e+08	8.2152e+07	1.47598e+08	5.14528e-07	4.57906e+07	2.07126e+07	8.45588e+06	45.2332	3.23987e+07	1.01186e+07
NEG2727	o-Cresol sulfate	HMDB-HU-UR-N218	13.14	187.005	[M-H]-	TRUE	187.006	TRUE	TRUE	94.8	57.96187:16898 68.28935:29859 68.2931:84335 74.02248:25110 79.9556:2470211 80.9632:630544 88.03825:17780 100.84811:17270 107.04854:7249855 108.05125:444018 116.04781:20123 116.06915:20709 125.09451:73082 126.0984:15786 130.08522:25030 143.11644:172735 145.04852:20360 187.00615:9770651 187.10928:200817 188.00735:669370 188.09021:19127	166.1	1.12765e+07	2.50121e+07	2.16184e+07	1.87455e+07	5.66025e+08	2.37587e+08	2.05336e+08	3.62154e+08	2.91312e+08	5.88379e+08	7.41105e+08	1.99967e+08	2.30083e+08	8.96554e+08	6.84232e+08	8.30217e+08	7.699e+08	3.92394e+08	6.78334e+07	3.26534e+08	2.90863e+08	1.00028e+09	6.45612e+08	3.19052e+08	3.05665e+09	1.05036e+09	7.68082e+08	5.03561e+08	1.52652e+09	1.75835e+09	0.000906172	1.46711e+08	2.23275e+08	9.11517e+07	152.187	3.98042e+08	2.2044e+08
POS3122	5-Hydroxy-DL-lysine	MONA144994	1.126	163.107	[M+H]+	TRUE	163.108	TRUE	TRUE	95.3	55.05495:58986 55.93519:27964 56.05:70926 57.03387:3487 62.98225:47941 69.03403:10914 69.61871:5054 70.06544:35150 74.02415:151298 81.03407:3931 82.06562:767242 83.04955:11555 83.06885:30069 84.08118:116172 84.95955:45287 85.08457:3194 90.94785:12969 99.04469:11060 99.09145:61488 100.07538:407495 101.05963:12111 101.0789:15271 102.97:5095 105.0034:5397 105.93513:12157 107.04929:4713 116.07091:119…	6.79	1.52951e+08	1.45469e+08	1.52676e+08	1.54196e+08	1.43497e+08	1.50989e+08	163047777	1.30704e+08	1.34487e+08	1.26106e+08	1.18031e+08	1.41793e+08	1.30683e+08	1.18238e+08	1.16534e+08	1.27458e+08	1.19604e+08	1.10299e+08	1.55476e+08	1.46276e+08	1.53653e+08	1.54375e+08	1.38979e+08	1.25466e+08	1.14052e+08	9.54453e+07	1.01306e+08	1.06878e+08	1.02628e+08	9.8866e+07	6.14848e-08	1.49963e+08	4.41062e+06	1.80063e+06	2.94114	1.35695e+08	1.55929e+07
NEG161	L-Alanine	MONA134456	0.968	88.0385	[M-H]-	TRUE	88.0404	TRUE	TRUE	81.8	56.85303:3745 59.01189:28859 60.99113:6139 68.79905:18957 71.01172:32117 76.87995:3675 87.00697:7662 88.01006:4150 88.03826:746930 89.02261:652853 89.04134:26017	11.62	2.23875e+08	1.95809e+08	2.00705e+08	1.90116e+08	2.11041e+08	1.91241e+08	1.88494e+08	1.58977e+08	1.51406e+08	1.56977e+08	1.54355e+08	1.66387e+08	1.66476e+08	1.61777e+08	1.375e+08	1.43142e+08	1.45986e+08	1.59714e+08	1.85589e+08	1.65523e+08	1.85788e+08	1.58355e+08	1.7923e+08	1.43294e+08	1.62001e+08	1.59953e+08	1.47873e+08	1.49115e+08	1.4452e+08	1.64093e+08	3.51918e-06	2.02131e+08	1.3093e+07	5.3452e+06	6.47749	1.62766e+08	1.35844e+07
POS5043	2-(2-aminopropanamido)-4-methylpentanoic acid	MONA43565	9.812	203.138	[M+H]+	TRUE	203.139	TRUE	TRUE	93.3	60.04482:151031 69.84793:63491 86.09689:7898331 87.09962:378263 99.05034:35895 112.11195:68709 126.0948:32879 129.13811:42419 132.10117:10660554 133.10483:565347 155.08058:68411 157.13374:1507731 158.13628:62480 185.12778:53984 187.8864:39570 203.05299:84396 203.13809:834620 204.14137:41273	17.6	7.92776e+07	1.00349e+08	1.52151e+08	3.29499e+07	4.46124e+07	1.03277e+08	5.09547e+07	6.65272e+08	1.12623e+09	1.27293e+09	1.21672e+09	5.32341e+08	4.96424e+08	3.70705e+07	2.64232e+09	3.87547e+09	1.03189e+09	1.37334e+09	9.54851e+07	7.67554e+07	5.26382e+07	1.09087e+08	1.05784e+09	7.19166e+08	2.56687e+09	2.84353e+09	2.92782e+09	4.80518e+09	2.76365e+09	2.33349e+09	7.71487e-06	8.54361e+07	4.34761e+07	1.77491e+07	50.8873	8.10741e+08	4.80399e+08
POS6306	N1,N8-Diacetylspermidine	HMDB-AN-FE-P277	3.186	230.185	[M+H]+	TRUE	230.187	TRUE	TRUE	75.8	56.05003:15008 58.06566:6162 70.06541:312320 71.06896:22966 72.04485:65983 72.08141:96486 73.08488:15220 74.06039:88203 81.03407:7208 84.04463:182968 84.08119:35577 85.0481:8863 86.06043:38856 86.09685:183644 98.09599:30636 100.07542:1629929 101.0787:66805 102.05457:54923 105.06976:6480 113.07047:7074 114.05525:15420 114.09104:158402 115.0869:7623 115.09392:7942 116.07104:35164 118.08586:27131 11…	9.85	6.39344e+07	7.41474e+07	1.6737e+08	2.19338e+08	1.12236e+08	2.92688e+08	3.7595e+06	1.5186e+07	8.57567e+06	4.40964e+06	4.99805e+06	7.69593e+06	1.08506e+07	1.56316e+07	2.44837e+07	2.18684e+07	1.76484e+07	1.17456e+07	2.52904e+07	5.28921e+07	4.47933e+07	4.09787e+07	7.13676e+07	2.49217e+07	977474	1.66637e+06	14048.8	1.32193e+06	1.3865e+06	1.13317e+06	2.84159e-06	1.54952e+08	8.9341e+07	3.64733e+07	57.6571	7.43747e+06	4.24377e+06
NEG4200	N,N,N-Trimethyl-L-alanyl-L-proline betaine	HMDB-AN-SE-N335	10.14	227.139	[M-H]-	TRUE	227.14	TRUE	TRUE	87.7	59.01177:25157 66.03309:57132 68.03864:57397 71.01163:26220 74.02246:12320 82.02814:40533 82.06404:95690 84.07944:29465 88.03824:34095 96.04395:50413 97.03863:21711 98.02248:13483 109.01447:78122 112.03809:24471 112.0743:85265 113.03345:195014 113.06982:26582 114.05363:589768 114.09044:35744 115.05701:33296 116.06918:82666 126.04091:58144 127.0492:13197 128.03291:102784 130.08521:257060 131.08867…	74.76	4.40749e+08	2.70413e+08	3.23172e+08	3.31167e+08	1.85276e+07	2.52681e+07	1.9162e+07	1.18897e+07	2.96746e+07	1.61888e+07	1.17313e+07	1.43783e+08	1.4612e+07	1.46154e+07	1.60485e+07	2.01614e+07	1.86691e+07	3.64779e+07	1.38032e+07	1.29507e+07	1.47095e+07	4.45755e+07	1.2234e+07	1.48839e+07	1.87718e+07	3.04862e+07	3.00872e+07	2.02527e+07	2.33582e+07	3.11443e+07	0.00028217	2.34883e+08	1.74044e+08	7.10532e+07	74.0983	3.87383e+07	5.18817e+07
POS2556	L-Methionine	MONA144872	2.237	150.057	[M+H]+	TRUE	150.058	TRUE	TRUE	99.8	56.05003:354781920 57.03428:1364924 57.05356:5618448 61.01119:136861280 62.01463:1426431 69.59227:1935091 69.59557:1226410 74.02413:19068918 74.06041:26032108 75.02667:3268242 84.04463:10714780 85.02886:8965445 87.02644:38188100 102.05453:113178120 104.05269:458634272 105.00034:3160324 105.03708:5347404 105.05673:7370574 133.03197:279826656 134.03461:7675176 150.05725:55146936	522.6	1.46989e+11	1.39565e+11	1.23e+11	1.41929e+11	1.29276e+11	1.12451e+11	1.37228e+11	1.02892e+11	1.15363e+11	1.10837e+11	1.07648e+11	1.21791e+11	1.19927e+11	1.00748e+11	1.08724e+11	1.13505e+11	9.11042e+10	9.97119e+10	1.28357e+11	1.23536e+11	1.27868e+11	1.2164e+11	1.13324e+11	1.08808e+11	1.04849e+11	8.55384e+10	82181310939	1.04088e+11	1.06135e+11	9.78102e+10	9.6582e-05	1.32202e+11	1.30448e+10	5.32551e+09	9.86733	1.1596e+11	1.22701e+10
POS10417	Norfloxacin	GNPS410686	1.839	320.144	[M+H]+	TRUE	320.141	TRUE	TRUE	79.7	60.04481:17495 70.06567:231273 71.04967:6852 72.08088:33235 74.06045:16427 80.04967:5736 84.04469:18486 84.08157:28419 88.03926:9389 97.07582:7819 98.06029:51034 99.04405:55741 100.07542:18835 102.0546:29037 105.0657:26349 112.08717:14089 113.07062:47675 114.05412:18555 115.08595:147332 116.07108:71179 117.05453:118863 118.08572:21942 120.06477:6973 126.05449:7880 127.04959:6200 129.10051:7345 13…	3.61	6.0786e+07	3.6963e+07	5.45147e+07	1.4059e+07	4.2016e+07	1.26535e+08	3.91732e+07	5.26642e+07	6.80451e+07	3.84439e+07	4.91216e+07	5.52679e+07	3.55412e+07	1.99646e+07	8.31003e+07	7.09428e+07	4.78777e+07	3.4104e+07	1.76873e+07	1.93894e+07	6.42392e+07	1.32078e+07	1.67819e+07	2.04425e+07	2.33325e+08	1.80807e+08	3.45284e+08	3.79249e+08	3.16102e+08	2.72474e+08	4.54759e-11	5.58122e+07	3.82545e+07	1.56174e+07	68.5415	5.04526e+07	1.10524e+07
POS10183	Alanylprolyllysine	GNPS31862	7.35	315.201	[M+H]+	TRUE	315.203	TRUE	TRUE	89.3	56.05002:4145 69.06994:4040 69.18987:11996 70.02928:6388 70.06544:1285642 71.06896:49342 72.08134:30459 74.06041:15006 84.04465:37929 84.08117:477023 85.08455:11798 86.06068:21095 86.09682:49558 88.04001:4542 90.05534:6947 98.06017:16747 99.09142:14264 101.10783:107260 102.05451:19179 110.07088:17889 112.05111:4212 112.08712:4044 115.0857:11312 116.07081:38607 126.05444:17006 128.07021:7475 129.1…	19.28	1.36709e+08	1.36136e+08	3.45092e+07	7.96464e+07	1.15416e+08	1.50641e+08	6.1435e+07	3.74147e+07	2.16043e+07	3.4446e+07	2.39384e+07	5.94969e+07	5.2943e+08	1.41253e+08	2.15051e+08	4.27705e+08	3.43613e+08	3.19691e+08	3.41988e+08	2.80982e+08	3.08402e+08	1.82291e+08	5.40926e+08	1.03711e+08	3.32214e+08	2.7663e+08	1.38166e+08	3.75236e+08	1.97895e+08	5.33846e+08	0.000227309	1.08843e+08	4.4022e+07	1.79719e+07	40.4454	3.97226e+07	1.71641e+07
POS1294	N-Methyl-a-aminoisobutyric acid	HMDB-HU-SE-P21	13.685	118.086	[M+H]+	TRUE	118.087	TRUE	TRUE	97.3	53.03933:44827 55.05497:391169 56.05004:17111 58.06564:811036 59.06105:169468 59.07356:1085510 60.07703:41691 69.66998:30270 70.06545:38691 72.08144:4148079 73.02863:12640 73.08424:169048 78.01091:12762 87.05573:47034 91.05403:168737 95.04898:85241 96.04454:48707 105.04527:51320 118.06508:631712 118.08571:6079398 119.06045:58396 119.08978:247401	3.47	4.45011e+08	9.24644e+08	6.72335e+08	1.13771e+09	4.64213e+08	8.87582e+08	7.53995e+08	6.90536e+08	7.68338e+08	1.22365e+09	9.87511e+08	4.64517e+08	1.04136e+09	1.29571e+09	1.82816e+09	1.9401e+09	1.3386e+09	7.51303e+08	8.46798e+08	6.54944e+08	1.73383e+09	1.82522e+09	6.28284e+08	1.80492e+09	7.94886e+08	9.8771e+08	1.92715e+09	2.03995e+09	2.66036e+09	1.511e+09	0.0184159	7.55249e+08	2.75792e+08	1.12591e+08	36.5166	8.14758e+08	2.61146e+08
POS7115	Valyllysine	HMDB-AN-TI-P370	1.476	246.18	[2M+H]+	TRUE	246.182	TRUE	TRUE	92	55.055:242084 56.05003:30905 60.05625:204726 69.65178:44737 70.06546:325707 72.08146:4847348 73.0844:151274 84.08121:2825796 85.08457:113326 97.02865:83409 98.09705:33858 100.07635:40940 101.10682:332570 112.08714:90869 114.06587:165216 115.0869:78474 116.07091:120111 118.08569:78165 129.1019:4628126 130.08559:3822766 130.10497:213941 131.08919:189697 134.03169:156978 136.04793:243968 142.08589:1…	17.69	5.85819e+08	7.07892e+08	7.09971e+08	7.40756e+08	6.45509e+08	7.39086e+08	5.2139e+08	4.52796e+08	6.37325e+08	5.99021e+08	5.84009e+08	7.00723e+08	5.98938e+08	6.52473e+08	8.56895e+08	8.9244e+08	8.42877e+08	7.82073e+08	8.31253e+08	7.9741e+08	7.92001e+08	5.13661e+08	7.75785e+08	5.21686e+08	9.58233e+08	9.05823e+08	9.34482e+08	1.0385e+09	9.98204e+08	9.5163e+08	1.22822e-05	6.88172e+08	6.08565e+07	2.48446e+07	8.8432	5.82544e+08	8.6966e+07
POS7104	2-(2-amino-3-methylpentanamido)-3-carbamoylpropanoic acid	GNPS35715	2.768	246.143	[M+H]+	TRUE	246.145	TRUE	TRUE	88.4	69.0705:645874 70.06544:258878 70.3679:236995 72.08146:2950621 74.02418:752668 84.08122:249151 86.09693:101911576 87.05576:5075633 87.0997:4478052 88.04003:608866 116.03402:948209 118.08569:650291 133.05965:52029296 134.06453:2183734 148.06027:601363 183.1114:2075782 201.12389:219391 211.10579:514468 228.13199:301074 229.1188:12516950 230.11876:915397 246.14293:8134462 247.1456:856704	130.36	4.54873e+09	4.25687e+09	4.40026e+09	4.70668e+09	4.06458e+09	4.56484e+09	5.37618e+09	5.53912e+09	5.49146e+09	5.22806e+09	5.06894e+09	5.81663e+09	6.72966e+09	7.50996e+09	6.55539e+09	6.48484e+09	6.04952e+09	5.9088e+09	5.23978e+09	5.56317e+09	6.49399e+09	6.4088e+09	6.10288e+09	5.70811e+09	6.13971e+09	5.14663e+09	5.60434e+09	5.73719e+09	5.76472e+09	5.65445e+09	5.19596e-08	4.42366e+09	2.33655e+08	9.53894e+07	5.28195	5.42007e+09	2.60237e+08
POS7146	Aspartylleucine	GNPS33992	9.654	247.128	[M+H]+	TRUE	247.129	TRUE	TRUE	82.6	56.05014:456118 61.01123:113809 67.54095:199957 69.07053:146931 70.02934:698304 70.0655:855987 71.06897:19774 72.08145:574917 74.02414:362001 83.06104:26110 84.04462:114391 84.08121:90770 86.09689:3746579 87.10035:168903 88.03922:1078674 89.04353:25325 98.02429:28038 102.05534:124358 104.05265:1414685 105.05648:64623 110.02383:91229 110.07091:31798 113.10697:68259 114.05525:48346 115.05061:24772 …	6.72	4.51067e+08	4.3016e+08	4.43778e+08	4.63046e+08	3.61603e+08	4.03306e+08	4.65594e+08	5.31042e+06	1.62463e+07	1.29742e+07	2.24665e+07	1.32391e+07	2.77662e+07	3.88475e+07	1.50585e+07	2.35915e+07	1.77967e+07	2.94059e+07	2.68123e+08	2.99211e+08	2.70618e+08	2.49939e+08	7.73686e+06	1.95841e+08	4.14634e+07	6.81219e+07	2.84867e+07	4.98127e+07	2.36063e+07	3.98171e+07	5.61597e-07	4.25493e+08	3.74022e+07	1.52694e+07	8.79032	8.93051e+07	1.84427e+08
NEG485	Serine	MONA133959	0.928	104.033	[M-H]-	TRUE	104.035	TRUE	TRUE	93.8	72.00727:612038 72.99143:13345 73.01096:4945 74.02306:1073214 75.0071:4526 75.02618:27253 76.95674:6898 85.91585:3335 104.03378:349724 105.01694:20626	20.38	7.26186e+08	7.23766e+08	6.77308e+08	6.25538e+08	6.35871e+08	5.88298e+08	4.28775e+08	5.84058e+08	5.58583e+08	3.74927e+08	5.28981e+08	4.63802e+08	5.25726e+08	4.01573e+08	5.36238e+08	4.99339e+08	3.7211e+08	3.90633e+08	5.81814e+08	5.69552e+08	5.79629e+08	5.38694e+08	5.63579e+08	5.32433e+08	4.81038e+08	2.29343e+08	4.43638e+08	4.80322e+08	2.21553e+08	5.43445e+08	0.00012746	6.62828e+08	5.58736e+07	2.28103e+07	8.42958	4.89854e+08	8.09279e+07
POS7060	Isoleucylleucine	GNPS35524	9.722	245.185	[M+H]+	TRUE	245.186	TRUE	TRUE	87.3	56.05003:78000 58.06567:82462 68.15312:37566 68.15739:114230 69.0705:621160 70.06542:2019511 71.06875:151861 72.08144:34473 84.04467:74482 84.08103:265381 85.02877:89389 86.06064:179993 86.09686:26380820 87.05571:28533 87.09724:86820 87.09955:1074279 91.05488:24050 96.83857:27107 98.0602:28197 102.05551:34619 104.05269:24362 120.08089:164496 123.07872:25763 125.07101:94806 128.10599:79980 129.101…	35.12	5.434e+08	4.54556e+08	4.79971e+08	4.84126e+08	4.08018e+08	4.65553e+08	1.03484e+09	1.58036e+06	1.1898e+06	1.46104e+06	1.88955e+06	1.37963e+06	1.26705e+06	1.04912e+06	954596	14048.8	14048.8	14048.8	2.23999e+08	2.59307e+08	2.07956e+08	2.0066e+08	1.80373e+08	1.71358e+08	14048.8	14048.8	2.23671e+06	2.62334e+06	1.86093e+06	1.25914e+06	0.0012831	4.72604e+08	4.41498e+07	1.80241e+07	9.34181	1.73723e+08	4.21859e+08
POS13079	Phe-Pro-Lys	GNPS32445	9.607	391.231	[M+H]+	TRUE	391.234	TRUE	TRUE	73	56.05003:116527 60.0448:25869 67.99076:193157 69.0705:31953 70.06544:4734588 71.06899:157658 72.08147:456697 74.06042:82287 81.0341:151341 84.04456:319002 84.08112:1467704 85.0481:25964 85.08456:42818 86.06053:107298 86.09677:1986608 87.10017:353632 96.04453:80506 96.83766:23808 98.0602:45064 98.09705:27740 99.09144:41644 101.0709:432472 101.10751:246404 102.05515:214041 103.05924:45314 104.05257…	20.98	1.20379e+08	1.25797e+08	1.27087e+08	1.43319e+08	1.25179e+08	1.28065e+08	1.05841e+08	5.52271e+06	4.34838e+06	2.6042e+06	1.02225e+07	4.98508e+06	14048.8	1.01751e+07	1.15595e+07	1.24791e+07	5.7816e+06	4.06279e+06	9.81869e+07	1.26866e+08	1.14136e+08	7.85558e+06	8.66752e+06	9.52442e+07	3.35191e+06	4.07527e+06	967074	869315	14048.8	14048.8	2.66579e-07	1.28304e+08	7.82124e+06	3.19301e+06	6.09586	2.22541e+07	4.1028e+07
POS4755	Citrulline	GNPS95720	1.386	198.084	[M+Na]+	TRUE	198.085	TRUE	TRUE	86	60.08146:15044 68.52982:66227 84.08124:69013 85.02885:99409 92.04685:19972 95.06051:76305 98.02155:21402 115.05064:41384 127.03873:47496 128.0318:16360 137.06825:89555 138.05208:957810 138.07054:63586 139.05606:98099 140.06758:174599 143.04491:17577 145.04889:65522 152.08063:52597 153.06351:1175591 154.06535:52433 154.13248:45440 155.07855:374279 163.08522:34963 164.03151:12495 169.09726:17482 17…	26.19	2.58295e+08	2.05444e+08	2.16141e+08	2.22311e+08	2.11285e+08	2.18868e+08	2.05287e+08	1.83645e+08	1.47322e+08	1.34825e+08	1.50936e+08	1.78561e+08	2.36413e+08	2.24058e+08	1.70143e+08	1.79678e+08	1.69434e+08	1.52304e+08	1.75633e+08	1.87115e+08	1.84359e+08	1.83065e+08	1.72269e+08	1.59815e+08	1.80308e+08	1.60234e+08	1.3606e+08	1.72646e+08	1.6079e+08	1.65641e+08	0.000786653	2.22057e+08	1.87106e+07	7.63855e+06	8.426	1.66763e+08	2.66713e+07
POS2420	gamma-Guanidinobutyric acid	GNPS95864	2.124	146.092	[M+H]+	TRUE	146.092	TRUE	TRUE	85.9	55.05462:46948 56.05005:50675 57.03389:16731 60.05604:370035 69.03382:70722 69.24451:45261 71.0491:47626 72.04491:16496 72.05303:56578 72.08088:23855 81.03365:71018 82.06568:61878 83.04967:73327 83.06106:15150 84.04469:54827 84.08139:1629382 85.02879:36662 86.05997:965339 87.04436:1313262 87.06344:19496 88.0471:41318 90.05459:46837 99.04418:83842 100.02133:49519 100.04707:224482 100.07564:136351 …	13.53	5.33787e+08	5.29588e+08	5.27692e+08	5.22067e+08	5.19619e+08	5.48201e+08	5.78304e+08	5.45985e+08	5.98413e+08	5.09875e+08	5.30683e+08	5.14405e+08	5.63199e+08	5.91583e+08	5.74613e+08	5.49678e+08	5.58913e+08	5.40894e+08	5.49191e+08	5.6109e+08	6.5475e+08	5.50198e+08	5.28481e+08	5.26004e+08	3.65185e+08	3.3527e+08	3.72957e+08	3.8774e+08	4.01559e+08	3.51521e+08	4.96799e-11	5.30159e+08	1.02142e+07	4.16992e+06	1.92662	5.46278e+08	3.55756e+07
POS7154	Octopine	MSDIAL274422	1.475	247.139	[M+H]+	TRUE	247.14	TRUE	TRUE	71.6	55.05505:72143 56.05003:13054 58.06608:12983 60.05645:84998 69.56255:18509 70.06542:1210440 71.06896:62676 72.08144:1911950 73.07835:14182 73.0843:162303 74.06042:130962 84.04465:75735 84.08115:928903 85.07861:20613 85.08449:473283 86.06053:18457 87.05569:96170 90.05529:160912 95.06036:18386 98.0602:35071 100.07539:14671 101.10742:65556 102.05551:46683 102.11029:21203 110.07091:15486 112.08708:22…	12.11	2.81463e+08	2.59211e+08	2.62185e+08	2.74396e+08	2.25441e+08	2.92083e+08	3.87435e+08	3.0277e+08	3.08602e+08	3.00136e+08	2.80004e+08	3.49363e+08	2.70899e+08	2.69735e+08	2.64901e+08	2.6422e+08	2.54709e+08	2.2291e+08	2.37946e+08	2.37801e+08	2.14144e+08	2.17193e+08	2.07289e+08	2.19876e+08	5.25044e+08	5.02672e+08	4.95995e+08	6.2473e+08	5.43876e+08	5.05175e+08	1.10374e-14	2.65797e+08	2.32178e+07	9.47864e+06	8.73519	3.21385e+08	3.95455e+07
NEG1132	DL-Asparagic acid	MONA27618	0.967	132.028	[M-H]-	TRUE	132.03	TRUE	TRUE	94.9	59.01221:5702 70.02763:7218 70.13113:6290 71.01171:162843 72.00729:29496 75.00709:17276 87.00697:5005 88.03826:1169505 89.04163:45152 96.96796:6869 114.0177:63538 114.03731:7078 115.00193:296772 115.02075:21933 116.00513:6659 132.02896:392430 132.05487:7752 133.03175:19993 133.04922:17145	30.34	3.64875e+08	287616853	2.10778e+08	2.89211e+08	4.08847e+08	2.77011e+08	2.97421e+08	3.42111e+08	2.30654e+08	3.23793e+08	2.43003e+08	3.52572e+08	3.81339e+08	2.31579e+08	3.18396e+08	1.44022e+08	1.65937e+08	1.75045e+08	2.56546e+08	3.26476e+08	2.40794e+08	2.29242e+08	2.30621e+08	2.92366e+08	2.58184e+08	1.74206e+08	1.41699e+08	1.78216e+08	1.63008e+08	1.7106e+08	0.0126905	3.0639e+08	7.01002e+07	2.86183e+07	22.8794	2.98259e+08	5.1282e+07
NEG2310	Aconitic acid	MONA72838	3.342	173.007	[M-H]-	TRUE	173.009	TRUE	TRUE	92.1	70.03153:46152 81.74895:22292 85.02776:6251130 86.03065:235642 111.00702:599253 112.01001:35278 116.06916:40671 128.06993:29241 129.01796:1243633 130.02193:28872 130.08524:29954 173.00793:112034 173.09174:151610 174.07472:131887	190.76	1.79518e+09	1.77628e+09	1.67362e+09	1.78143e+09	1.73571e+09	1.79776e+09	2.79703e+09	2.41205e+09	3.34962e+09	2.80308e+09	1.83797e+09	5.38551e+09	3.75217e+09	3.9724e+09	3.50107e+09	3.8173e+09	3.80489e+09	2.78493e+09	1.06929e+09	8.99909e+08	8.43334e+08	9.74873e+08	993112460	9.38302e+08	1.9995e+08	1.02456e+08	1.2921e+08	1.53301e+08	2.02392e+08	2.20647e+08	4.39692e-10	1.75999e+09	4.78317e+07	1.95272e+07	2.71772	3.09754e+09	1.22734e+09
POS2415	L-cis-4-(Hydroxymethyl)-2-pyrrolidinecarboxylic acid	HMDB-HU-UR-P249	1.565	146.081	[M+H]+	TRUE	146.082	TRUE	TRUE	70.2	56.05005:65407 58.06569:20207 60.08146:19832 67.05455:25478 72.04491:31163 72.08141:241524 74.06046:28467 80.04969:31388 81.0341:150979 82.06568:89262 83.04957:115207 84.04469:103212 84.08125:5385184 86.06058:155199 87.04422:177695 90.0554:96162 100.07541:174076 102.05555:30232 110.05994:112024 111.04446:125591 112.11195:39240 128.0706:130126 129.05463:33074 129.10193:71440 130.08542:1490839 146.…	3.18	3.00856e+08	2.30018e+08	2.66835e+08	2.3588e+08	2.17605e+08	2.2402e+08	1.2637e+08	1.83873e+08	1.3793e+08	2.14918e+08	1.83572e+08	1.90491e+08	1.93816e+08	1.82696e+08	1.82804e+08	1.87779e+08	1.17195e+08	1.76663e+08	1.90474e+08	2.50119e+08	2.76438e+08	1.6395e+08	1.61353e+08	1.60821e+08	4.71636e+08	3.43395e+08	5.40827e+08	4.06317e+08	4.36062e+08	4.13361e+08	4.19111e-10	2.45869e+08	3.19073e+07	1.30261e+07	12.9774	1.72859e+08	3.37556e+07
POS5782	Isoleucylserine	MSDIAL37467	2.912	219.133	[M+H]+	TRUE	219.134	TRUE	TRUE	82.3	56.05003:696795 57.05798:173133 58.06567:176480 60.0448:171694 68.29156:851302 69.07048:4342767 70.06544:191585 70.07378:214960 72.08142:809837 74.06044:6147344 75.06367:114394 84.04467:135917 86.09688:171502272 87.09424:449679 87.09956:7460421 96.84399:167367 106.05005:1546933 118.08567:1602875 132.10117:134054 136.07518:130157 173.12793:1362166 174.96625:209471 192.01511:124879 201.12297:118093…	416.24	8.01979e+09	6.99266e+09	6.71302e+09	9.1108e+09	7.07885e+09	8.987e+09	1.10083e+10	1.10736e+10	1.10886e+10	9.06564e+09	1.07722e+10	9.51031e+09	1.27697e+10	1.14077e+10	1.25534e+10	1.1503e+10	9.89173e+09	1.15442e+10	1.08089e+10	1.0158e+10	1.08887e+10	1.22306e+10	1.16184e+10	1.08714e+10	1.02886e+10	9.74865e+09	1.05268e+10	9.95092e+09	1.01776e+10	9.8019e+09	4.63564e-07	7.81702e+09	1.05139e+09	4.29229e+08	13.45	1.04198e+10	8.95118e+08
NEG803	Succinic acid	MONA27647	3.049	117.017	[M-H]-	TRUE	117.019	TRUE	TRUE	93.5	55.01709:66660 61.03724:62477 69.35445:121807 72.00726:271445 73.02753:18274434 74.02309:461481 74.03084:648591 99.00648:1885936 99.92367:473845 116.92661:2855241 117.01781:3879882 117.92588:322375 118.02068:101392 118.04865:208605	72.32	6.74167e+09	5.51892e+09	5.29992e+09	5.78587e+09	5.19608e+09	7.8996e+09	6.35573e+09	4.94307e+09	5.51203e+09	6.38716e+09	6.12334e+09	5.03569e+09	1.66805e+09	3.64247e+09	3.62671e+09	4.07482e+09	4.46202e+09	3.83542e+09	6.37301e+09	2.7292e+09	6.13281e+09	6.88056e+09	4.18463e+09	7.35149e+09	3.33175e+09	3.25224e+09	2.88589e+09	3.25038e+09	3.47245e+09	3.47295e+09	0.00010188	6.07368e+09	1.05258e+09	4.29716e+08	17.3303	5.72617e+09	6.52204e+08
POS748	GABA	GNPS9787	1.412	104.071	[M+H]+	TRUE	104.071	TRUE	TRUE	96.1	58.06559:2814964 59.07346:953399 60.08144:28386624 61.08453:476437 68.04973:144149 68.51798:466067 69.03403:2130134 86.0606:2027124 87.04413:6897062 104.07082:600372 104.10709:106907632 105.06977:153549 105.11051:4385207	41.51	9.589e+08	7.83113e+08	8.07252e+08	8.39761e+08	7.26206e+08	7.6756e+08	8.24316e+08	7.33457e+08	6.92928e+08	5.98773e+08	6.38956e+08	7.62035e+08	7.5284e+08	7.00079e+08	5.90717e+08	6.32436e+08	5.88756e+08	5.6902e+08	8.38858e+08	7.71716e+08	8.12201e+08	8.09675e+08	7.42614e+08	7.23579e+08	6.25255e+08	5.7078e+08	5.96563e+08	5.79709e+08	6.25872e+08	5.7993e+08	1.34872e-05	8.13799e+08	8.06515e+07	3.29258e+07	9.9105	7.08411e+08	8.24875e+07
POS7755	6-amino-2-(2-amino-3-methylpentanamido)hexanoic acid	GNPS33973	1.902	260.196	[M+H]+	TRUE	260.197	TRUE	TRUE	91.3	56.05003:22559 69.07056:93838 70.06545:271986 70.60643:19345 72.08086:16862 84.04467:42340 84.08118:1416918 85.08434:120034 86.06054:25513 86.09687:2548210 87.10032:102589 98.0602:43953 101.10781:137684 104.10708:16619 107.04929:41931 110.07099:120171 112.08715:24993 115.08573:15967 116.06973:41753 120.08098:18286 128.07025:41831 129.10181:2046008 130.04883:87864 130.08546:1767271 130.10547:10735…	17.15	3.96993e+08	3.97049e+08	4.6398e+08	5.03686e+08	4.0109e+08	5.20788e+08	5.17673e+08	6.10602e+08	5.94157e+08	5.31951e+08	4.93981e+08	5.55e+08	5.99273e+08	5.48416e+08	6.68872e+08	6.57155e+08	6.81539e+08	5.7162e+08	5.18123e+08	4.90597e+08	6.90738e+08	5.27213e+08	6.33295e+08	5.52917e+08	5.33197e+08	6.15987e+08	6.23658e+08	7.22862e+08	2.13504e+09	2.10914e+09	0.0229759	4.47264e+08	5.66556e+07	2.31296e+07	12.6672	5.50561e+08	4.50656e+07
POS10705	N-Fructosyl phenylalanine	EU37115	9.65	328.138	[M+H]+	TRUE	328.139	TRUE	TRUE	71.6	56.05043:58053 68.21186:118326 68.2156:75160 69.03392:217508 70.06576:1509637 71.06897:38041 72.08118:1021953 74.06043:33129 81.03407:54163 84.04466:128644 84.08092:1141640 85.02833:197567 85.08456:40630 86.09662:1397915 87.03183:146811 87.1004:56042 90.05537:34371 91.05432:295085 97.02834:543527 99.04375:98548 102.05551:116319 103.05428:46190 104.05269:127729 105.06976:53522 107.04929:32155 110.…	73.08	5.63401e+08	5.07888e+08	5.5779e+08	5.24318e+08	4.33126e+08	4.82367e+08	5.31678e+08	14048.8	4.52692e+08	1.02852e+06	14048.8	5.49141e+08	944078	1.15362e+06	14048.8	14048.8	14048.8	14048.8	4.62609e+08	5.02154e+08	4.94819e+08	4.21242e+08	4.44057e+08	3.85899e+08	1.06846e+06	14048.8	14048.8	148136	14048.8	14048.8	1.11089e-07	5.11482e+08	4.9e+07	2.00042e+07	9.58001	2.55761e+08	2.81668e+08
POS8518	L-pyroglutamyl-L-phenylalanine	GNPS33830	9.971	277.117	[M+H]+	TRUE	277.118	TRUE	TRUE	85.9	56.05003:126870 69.07104:94572 70.06548:284104 72.08144:46316 84.04466:7165122 85.04817:188351 86.09687:766707 91.05405:63140 103.05428:105208 107.04931:468518 114.09106:37669 120.08095:15469881 121.08436:1118903 131.04604:97848 136.07515:1743889 137.0788:90679 148.07564:106350 149.0598:406410 149.10641:139556 150.06247:29065 159.09105:31077 166.08498:12004040 167.08839:1004805 171.11267:231643 1…	62.2	7.81711e+08	6.23545e+08	6.48523e+08	6.52971e+08	5.77242e+08	6.29901e+08	7.66297e+08	6.21735e+08	5.873e+08	2.06978e+07	2.22773e+07	6.83734e+08	6.85404e+08	1.31817e+07	68451	14048.8	4.79953e+06	1.87822e+07	6.89663e+08	6.69544e+08	6.13316e+08	6.34472e+08	5.54067e+08	6.05947e+08	2.70432e+06	14048.8	1.72959e+07	14048.8	1.3398e+07	14048.8	6.5972e-06	6.52316e+08	6.88827e+07	2.81213e+07	10.5597	4.5034e+08	3.37718e+08
POS3240	Methionine sulfoxide	MONA44002	1.4	166.053	[M+H]+	TRUE	166.053	TRUE	TRUE	96.4	56.05005:1625242 57.05349:46146 61.01124:40846 65.0061:15986 70.06538:97985 72.04489:23039 74.02417:7086315 74.06036:162312 75.02665:1614788 76.03018:17924 84.04478:92333 84.08123:113846 95.06036:19088 102.05549:1312625 103.05826:22659 105.03709:51278 110.07086:66902 120.04729:37090 120.08087:753449 121.08437:49901 122.07125:79810 123.09168:44218 129.10159:97384 130.08551:17803 131.01639:43827 13…	30.3	2.47504e+08	1.44651e+08	1.58464e+08	1.3903e+08	1.56648e+08	1.57014e+08	1.64014e+08	1.31123e+08	1.31347e+08	1.13669e+08	1.15057e+08	1.43584e+08	1.87194e+08	1.59055e+08	1.05879e+08	1.37595e+08	1.27011e+08	1.00661e+08	1.88215e+08	1.7045e+08	1.69303e+08	1.72605e+08	1.513e+08	1.37992e+08	7.95104e+07	8.483e+07	7.39012e+07	8.59696e+07	8.82435e+07	9.59259e+07	6.69905e-05	1.67218e+08	4.01051e+07	1.63728e+07	23.9836	1.33132e+08	1.88449e+07
POS4342	Glycylisoleucine	GNPS36163	10.034	189.123	[M+H]+	TRUE	189.123	TRUE	TRUE	90.6	55.05499:21163 56.0501:69294 57.05349:6426 58.06567:18167 60.0448:14076 61.01124:13611 61.02887:12935 68.04975:46149 69.03413:67621 69.07053:38504 69.68266:7143 70.06552:96833 71.06897:15859 71.08545:6423 72.08093:535006 73.08429:16515 74.06043:50981 75.0557:165716 81.03338:13177 83.04947:38637 84.04467:14834 84.08126:97072 85.02877:8229 85.08457:18281 86.06058:760038 86.09693:3086949 87.06331:25…	5.97	3.15691e+08	1.39957e+08	2.6585e+08	3.76605e+08	1.8566e+08	1.59295e+08	3.5987e+08	98030646	1.13642e+08	3.29995e+08	2.50748e+08	5.34146e+07	4.05051e+08	3.73926e+08	4.17801e+08	9.00067e+07	3.52217e+08	3.34524e+08	2.29778e+08	1.56697e+08	4.02493e+08	521774625	4.09813e+08	2.01163e+08	3.86729e+08	3.46223e+08	4.42833e+08	4.21975e+08	4.0844e+08	3.6469e+08	0.0461872	2.4051e+08	9.43732e+07	3.85277e+07	39.2388	2.0095e+08	1.299e+08
POS3793	Pro-Ile-Lys	GNPS31389	2.912	179.127	[M+2H]+	TRUE	179.128	TRUE	TRUE	87.2	55.05499:38356 60.04482:782574 67.05505:75942 68.72608:26714 68.72987:61706 69.0705:93947 70.0293:27497 70.06545:6996536 71.06893:231785 72.08136:270904 80.05034:21645 84.04467:35772 84.08118:1320939 85.06522:100045 85.08457:65297 86.09681:1693008 87.10041:61039 101.10783:73762 106.06555:28611 108.04445:508278 110.07069:586099 111.07439:67122 112.0759:55852 129.10159:982734 130.08524:1284547 131.…	38.49	1.75639e+08	1.6564e+08	1.37486e+08	1.76456e+08	1.43011e+08	1.60143e+08	1.81914e+08	1.34449e+08	1.44516e+08	1.44573e+08	1.5306e+08	1.31438e+08	1.62324e+08	1.73192e+08	1.59876e+08	1.77204e+08	1.46761e+08	1.41663e+08	1.75802e+08	1.81231e+08	2.04854e+08	1.63914e+08	1.86242e+08	1.48371e+08	8.44029e+07	7.45669e+07	8.30433e+07	9.43085e+07	8.65232e+07	8.05771e+07	1.63112e-09	1.59729e+08	1.63846e+07	6.68897e+06	10.2577	1.48325e+08	1.82042e+07
NEG3810	2-(2-Aminopropanylamino)-4-carbamoylbutyric acid	HMDB-AN-TI-N211	0.966	216.097	[M-H]-	TRUE	216.099	TRUE	TRUE	91.8	59.01178:45193 69.55978:9914 69.56309:13255 71.01163:37266 78.95686:178199 82.02795:10583 83.05928:7138 87.05481:385392 88.03831:82313 89.02267:59765 96.83316:8678 96.91998:16052 96.958:21816 96.96716:487720 101.02219:43686 104.03278:7360 113.02197:13812 113.06984:16049 119.03281:10474 127.04931:296848 128.03281:35026 145.06001:97743 145.09651:187358 146.0645:7293 154.09633:809830 155.08075:11703…	25.73	1.19357e+08	9.90954e+07	1.06796e+08	1.08053e+08	1.04296e+08	1.06188e+08	8.979e+07	8.94526e+07	9.49421e+07	8.50865e+07	8.45577e+07	9.7641e+07	1.02389e+08	1.04222e+08	9.7788e+07	9.55939e+07	9.81803e+07	9.88829e+07	1.17896e+08	1.1446e+08	1.08108e+08	1.10489e+08	1.09448e+08	1.0858e+08	1.27233e+08	1.20432e+08	1.1287e+08	1.09332e+08	1.14126e+08	1.1191e+08	6.71783e-08	1.07298e+08	6.68989e+06	2.73114e+06	6.23489	9.0245e+07	5.22597e+06
NEG2787	N-Lactoylvaline	HMDB-BA-N88	4.465	188.091	[M-H]-	TRUE	188.092	TRUE	TRUE	80.9	59.01187:18085 59.98326:1973 70.13168:2769 71.01221:1832 72.00726:5452 74.02306:28743 85.02775:2460 87.00696:3244 88.03832:9948 97.02686:1752 98.09525:6219 99.04288:1807 99.92375:2447 100.0755:2059 100.93172:2808 102.05372:5605 113.05868:20127 115.07467:32546 115.91856:19484 116.04898:4785 116.07033:5840 116.92661:2765 118.02797:1625 126.05409:3225 126.09035:6719 126.0984:9083 128.03281:5976 130.…	2.87	1.38925e+08	2.23232e+08	1.73104e+08	2.1953e+08	1.50432e+08	1.33929e+08	1.03724e+08	7.70636e+07	1.6509e+08	8.4731e+07	4.32781e+07	5.50009e+07	1.48197e+08	1.30785e+08	1.32645e+08	2.09553e+08	1.2279e+08	2.03554e+08	1.56846e+08	1.0298e+08	1.28181e+08	1.41952e+08	1.06839e+08	5.18159e+07	4.26666e+07	6.64985e+07	8.49586e+07	7.30893e+07	9.64876e+07	1.02358e+08	0.00031689	1.73192e+08	3.97118e+07	1.62123e+07	22.9294	8.8148e+07	4.33804e+07
POS4712	Arginine	GNPS95956	1.349	197.1	[M+Na]+	TRUE	197.101	TRUE	TRUE	93	65.01138:89088 69.73567:22976 72.08088:17038 80.94837:21614 82.03777:167962 95.06039:18278 120.04108:48522 135.05278:25860 137.06837:1497296 138.05228:1941528 139.05594:64377 152.06819:15822 152.07886:25212 155.07872:27942 162.06303:661282 163.0477:59245 179.08974:3679038 180.07355:1162042 181.07683:72524 196.87784:379684 197.10052:935682 197.12675:47868 198.07249:75292 198.10159:27889	43.25	1.32088e+09	1.24199e+09	1.26729e+09	1.41866e+09	1.19637e+09	1.28288e+09	1.35431e+09	1.23954e+09	1.18721e+09	1.1448e+09	1.13638e+09	1.25662e+09	1.37284e+09	1.39461e+09	1.24695e+09	1.31681e+09	1.24492e+09	1.10867e+09	1.24604e+09	1.22665e+09	1.22381e+09	1.31324e+09	1.22892e+09	1.12752e+09	1.51362e+09	1.4103e+09	1.49017e+09	1.49229e+09	1.5635e+09	1.52797e+09	6.74803e-06	1.28801e+09	7.63168e+07	3.11562e+07	5.92518	1.21981e+09	8.18337e+07
POS6682	1-Carboxyethylphenylalanine	HMDB-AN-TI-P352	10.183	238.106	[M+Na]+	TRUE	238.108	TRUE	TRUE	91	69.07049:24585 69.42189:23842 70.06583:85830 72.08131:48856 74.00605:7648 77.03918:6944 84.08121:33804 86.09665:78208 89.05946:7273 91.05487:28938 91.51478:6891 94.02894:30009 94.06526:10642 98.06019:14183 98.09704:11463 103.05428:28863 107.04928:7734 110.05994:23630 110.07089:12369 112.07588:9112 118.06499:21687 120.08087:6260382 121.0654:11144 121.08426:463488 122.06071:8904 123.09166:7653 125.…	17.75	2.77762e+08	2.43672e+08	2.49043e+08	2.73049e+08	2.30808e+08	2.26552e+08	3.013e+08	6.95361e+07	6.74198e+07	6.40735e+07	6.2654e+07	5.98995e+07	9.57854e+07	8.1044e+07	8.28315e+07	7.6779e+07	8.62385e+07	7.06274e+07	2.85221e+08	2.48604e+08	2.68513e+08	2.61309e+08	7.39134e+07	2.15951e+08	1.26003e+07	1.50232e+07	2.23726e+07	3.92367e+07	2.53453e+07	2.14698e+07	5.20961e-07	2.50148e+08	2.12645e+07	8.68121e+06	8.50079	1.04147e+08	9.66452e+07
NEG3301	4-Methylcatechol 1-sulfate	HMDB-HU-UR-N245	13.499	203	[M-H]-	TRUE	203.001	TRUE	TRUE	91.3	62.47694:2583 65.01243:5319 65.99642:11795 66.00812:4535 74.02309:3167 79.95564:383207 80.96324:115789 82.03924:11934 83.02268:5692 91.02757:2921 106.03883:29112 109.03922:3328 113.02197:3010 116.049:6028 120.05428:5896 121.04978:3483 122.03471:3124 123.04335:1788491 124.0462:110493 132.05344:4032 133.04924:4960 134.03427:13546 158.05917:5109 160.03957:4972 161.03308:10489 161.08154:12174 162.065…	58.02	575828	1.29983e+06	745050	601834	1.93585e+06	2.10944e+06	5.08224e+07	3.21899e+07	2.71658e+06	1.14883e+08	4.41824e+06	360201	2.57208e+07	4.80323e+06	2.8959e+07	4.21453e+07	1.02594e+08	8.81413e+07	1.8087e+06	2.77242e+06	3.15505e+06	8.69797e+07	3.69165e+06	4.39143e+06	3.68609e+08	2.0535e+08	3.73029e+07	3.33805e+06	8.97199e+07	1.66619e+08	0.00896618	1.21131e+06	682954	278815	56.3817	3.42318e+07	4.43021e+07
POS2917	Homostachydrine	MSDIAL39480	13.668	158.117	[M+H]+	TRUE	158.118	TRUE	TRUE	71.6	56.04993:156723 57.07066:26473 58.06567:35402 60.04515:131241 67.0549:103147 68.05025:31029 69.0704:110865 69.39228:21238 70.06532:124626 72.04489:25182 72.08125:83281 73.08488:27178 74.02418:30568 74.06043:30251 74.938:22473 75.02667:19681 76.93336:139654 82.06566:10725 84.04458:154997 84.08112:320833 85.03987:72762 86.06055:48032 86.09678:208806 87.04415:21526 87.05557:45669 87.09964:18401 91.0…	4.01	56270906	1.03194e+08	1.08526e+08	2.54188e+08	1.31666e+08	6.34292e+07	1.52387e+08	1.17904e+08	1.51822e+08	2.01435e+08	1.10749e+08	2.02072e+08	1.80069e+08	2.70132e+08	1.60387e+08	2.52366e+08	1.94832e+08	6.76768e+07	1.99147e+08	2.1101e+08	1.82634e+08	7.05256e+07	1.48594e+08	1.16928e+08	1.61796e+08	2.66474e+08	2.17851e+08	2.3882e+08	5.81988e+08	1.95329e+08	0.0478752	1.19546e+08	7.18568e+07	2.93354e+07	60.1082	1.56062e+08	3.92846e+07
POS7786	Isoleucylglutamate	GNPS31017	4.352	261.143	[M+H]+	TRUE	261.144	TRUE	TRUE	81.6	56.05005:27574 69.07053:631001 69.62369:73264 70.06548:450876 72.08155:121745 84.04472:237369 84.08109:177111 85.08459:67099 86.09691:14648374 87.05573:22438 87.09731:84399 87.09962:930128 90.94787:27139 98.06023:32594 102.05443:161054 107.04903:143882 120.081:96005 129.10222:120088 130.04872:620329 130.08553:36325 131.0535:241815 136.07487:418482 147.07553:591488 147.11314:32218 148.0601:2192268…	1.23	4.86451e+08	5.4892e+08	8.10349e+08	7.82459e+08	2.60215e+08	4.74128e+08	4.84727e+08	5.24371e+08	5.33435e+08	6.16674e+08	2.77228e+08	5.90127e+08	7.66642e+08	3.86926e+08	6.2515e+08	4.21893e+08	3.32258e+08	3.66405e+08	5.53099e+08	8.90337e+08	6.80068e+08	9.25459e+08	7.20515e+08	4.53762e+08	8.37569e+08	2.78322e+09	1.46333e+09	5.2055e+08	7.83727e+08	1.30442e+09	0.00933962	5.6042e+08	2.07335e+08	8.46441e+07	36.9963	5.04427e+08	1.20988e+08
POS1647	beta-Ureidoisobutyric acid	MONA136730	12.301	129.065	[M+H-H2O]+	TRUE	129.066	TRUE	TRUE	74.8	53.00272:44815 56.05007:743906 57.0343:47370 65.39006:42073 65.7496:42302 72.04491:96331 74.09674:52468 84.04469:31812776 84.08123:2214213 85.0288:41502 85.53222:40143 102.05457:197849 121.48471:44118 129.06575:249799 130.04898:3990010 130.06319:354317 130.08548:521801 130.15874:75001	2.84	1.00776e+08	2.1285e+08	7.74456e+07	7.26051e+07	1.2312e+08	2.01067e+08	3.29606e+08	2.94686e+08	2.3543e+08	2.54065e+08	2.36779e+08	1.96896e+08	1.86516e+08	1.75965e+08	2.56185e+08	2.58205e+08	3.41189e+08	3.55966e+08	1.37248e+08	1.89174e+08	1.73897e+08	1.75867e+08	1.83977e+08	1.56632e+08	2.5743e+08	3.0116e+08	3.01435e+08	2.69448e+08	3.42185e+08	3.6238e+08	2.05334e-05	1.3131e+08	6.14196e+07	2.50745e+07	46.7744	2.5791e+08	4.72907e+07
POS1600	Baikiain	HMDB-HU-UR-P170	1.588	128.07	[M+H]+	TRUE	128.071	TRUE	TRUE	96	54.03458:14370 55.0186:29041 55.05466:323416 56.05007:85017 57.03393:58306 58.06568:28116 65.03893:10939 67.04205:11395 67.05454:23815 68.17075:29097 68.17502:29216 70.0657:48815 71.07352:27134 72.04501:60512 72.08087:38110 80.04967:41452 81.03409:15045 82.06571:2893711 83.04978:58799 83.06038:308191 83.06877:146484 84.04469:220066 84.08125:1342316 86.06061:138778 92.04936:10795 100.07542:196074 …	7.84	9.32776e+08	8.60629e+08	9.13486e+08	7.56694e+08	6.32673e+08	7.23893e+08	7.47247e+08	8.14384e+08	6.85598e+08	8.10938e+08	7.39863e+08	6.78593e+08	6.29737e+08	5.74551e+08	5.41479e+08	7.44884e+08	5.81025e+08	5.03314e+08	9.13459e+08	6.23146e+08	8.19809e+08	7.26037e+08	5.36322e+08	4.96194e+08	7.18139e+08	5.28986e+08	5.7279e+08	5.26137e+08	6.11039e+08	7.70917e+08	0.0187899	8.03359e+08	1.18138e+08	4.82295e+07	14.7055	7.46104e+08	5.85227e+07
POS7875	Phe-Pro	GNPS36379	9.722	263.137	[M+H]+	TRUE	263.139	TRUE	TRUE	95.4	56.05003:50358 68.07901:36785 68.08274:142718 69.0705:30718 70.06545:4142255 71.06896:117116 72.08144:84359 84.08048:62040 86.09687:1976410 87.1004:83141 91.05405:31063 103.05428:44379 104.05267:345228 114.05524:78052 116.07087:14477972 117.07352:545894 120.08091:11100942 121.08438:674225 131.04767:33613 136.07512:251454 150.05675:241989 157.13211:195856 166.08493:27362 169.13268:28542 185.12769:…	51.35	1.14438e+09	9.37724e+08	1.04161e+09	9.6809e+08	8.23324e+08	1.06258e+09	1.85411e+09	14048.8	1.37093e+09	637915	924400	1.07701e+06	1.45336e+09	738205	910309	2.70141e+06	14048.8	702901	9.31676e+08	9.74798e+08	8.22128e+08	8.28664e+08	657499	7.72653e+08	1.40555e+06	1141941	14048.8	14048.8	998956	14048.8	0.0152228	9.96284e+08	1.11822e+08	4.56512e+07	11.2239	5.37949e+08	8.46267e+08
NEG1910	D-Alanyl-D-alanine	MONA44533	0.994	159.075	[M-H]-	TRUE	159.078	TRUE	TRUE	92.6	57.03275:7056 58.02805:14795 59.01178:6483 70.02822:43150 71.01215:22713 72.0073:72059 72.04379:79036 73.02773:26570 73.03876:19097 74.02308:17452 78.95743:6136 85.02777:51069 87.00692:42100 87.05466:210086 88.03825:1337116 89.04157:28348 97.02776:20093 97.03864:7273 97.06403:6110 98.02271:28616 98.05937:146169 99.00649:34896 99.05408:19937 100.00243:17555 102.05372:14771 113.06984:19151 114.0176…	8.68	1.22223e+08	1.17718e+08	1.17885e+08	1.32355e+08	1.31318e+08	1.38989e+08	8.41814e+07	8.00078e+07	8.57952e+07	9.43481e+07	7.65376e+07	6.46665e+07	1.36705e+08	1.32773e+08	1.40442e+08	1.39254e+08	1.16939e+08	1.38066e+08	1.08852e+08	9.7412e+07	8.46741e+07	1.01375e+08	1.07307e+08	8.30299e+07	7.85633e+07	8.37906e+07	8.77927e+07	8.48526e+07	7.7834e+07	8.50428e+07	2.98894e-11	1.26748e+08	8.74905e+06	3.57178e+06	6.90271	8.09228e+07	9.98933e+06
POS2465	D-Lysine	HMDB-AN-TI-P263	1.66	147.112	[M+NH4]+	TRUE	147.113	TRUE	TRUE	88.2	56.05005:63330 67.05455:33491 69.35175:65974 69.35504:67543 74.0242:49014 84.04468:1429350 84.08124:11485328 85.0288:36318 85.0652:420815 85.07938:54192 85.08443:588431 88.04711:51093 90.0554:60099 102.05444:351141 102.09076:195665 112.25169:34081 130.04881:396290 130.0854:3276082 131.08899:160380 147.11128:277598	37.9	4.89743e+09	2.37401e+09	4.36776e+09	4.80189e+09	1.66102e+09	5.2197e+09	2.88727e+09	2.49753e+09	4.30738e+09	4.85135e+09	1.5273e+09	2.09961e+09	1.61373e+09	4.55434e+09	1.73508e+09	1.80507e+09	5.28204e+09	3.56256e+09	2.06367e+09	4.53227e+09	3.18289e+09	2.01273e+09	5.09072e+09	4.42843e+09	9.49555e+08	2.02669e+09	9.2934e+08	2.5008e+09	9.90653e+08	8.04031e+08	0.0286899	3.88697e+09	1.49059e+09	6.08533e+08	38.3485	3.02841e+09	1.29434e+09
POS2488	Glutamic acid	GNPS28012	1.42	148.06	[M+H]+	TRUE	148.06	TRUE	TRUE	94.4	56.05012:96563 82.05299:19769 84.04468:4497090 84.08127:170867 85.02862:105439 85.04292:15664 85.04802:176461 85.08152:18612 85.0845:431644 102.05547:1517346 103.05828:58873 130.05019:1182659 131.05339:53167 131.08896:170130 147.58643:17104 148.05997:320439 148.08594:20955 149.02707:40087	43.33	1.2186e+09	6.90048e+08	787551483	7.4703e+08	7.72214e+08	6.73034e+08	9.59703e+08	6.58584e+08	6.24907e+08	5.45656e+08	5.83129e+08	7.22528e+08	9.78235e+08	8.42213e+08	5.43157e+08	6.43112e+08	6.81718e+08	5.18018e+08	8.90749e+08	8.06125e+08	7.1881e+08	8.00173e+08	6.97181e+08	6.48287e+08	5.54054e+08	5.08225e+08	4.27474e+08	5.03003e+08	5.45418e+08	5.26973e+08	0.0157373	8.14747e+08	2.02912e+08	8.28383e+07	24.9049	6.82418e+08	1.48952e+08
POS7795	Cyclo(leucyl-phenylalanyl)	GNPS382	10.507	261.159	[M+H]+	TRUE	261.16	TRUE	TRUE	73.4	69.07056:198081 69.14732:55408 70.06548:3315373 72.04488:57613 84.04459:243792 86.06067:176235 86.09691:7131368 87.10017:221151 91.05473:431671 98.06014:675190 103.05428:39124 105.06971:221285 107.04924:980830 108.0521:43198 113.03451:173985 113.07047:118915 114.04254:42557 114.09111:995066 119.04933:47787 120.081:13475303 121.08442:942227 131.04909:110357 132.07956:134761 132.10114:270809 136.07…	17.37	1.55678e+09	1.38819e+09	1.4002e+09	1.39661e+09	1.25213e+09	1.32545e+09	1.48024e+09	819707	1.25185e+09	1.11914e+06	584926	1.2436e+09	1.36681e+09	1.27253e+06	526870	1.35665e+06	1.72336e+06	616568	1.42739e+09	1.38251e+09	1.43349e+09	1.35131e+09	1.20221e+09	1.16899e+09	1.34947e+06	2.89247e+06	2.57148e+06	1.04736e+06	1.47296e+06	1.33518e+06	5.07633e-06	1.38656e+09	1.01066e+08	4.12598e+07	7.28894	6.63035e+08	7.30354e+08
NEG4721	Pyroglutamylisoleucine	EU59837	10.364	241.118	[M-H]-	TRUE	241.119	TRUE	TRUE	78.8	58.02804:51382 59.01177:59217 68.52943:93781 70.02818:59287 71.01221:148014 82.02795:1008135 82.0646:32118 84.04376:166580 88.03824:30846 96.04361:29454 109.0392:28157 110.02283:95256 111.03041:72110 111.05482:31324 112.03815:472071 114.09044:61798 116.07031:24632 123.03036:29598 124.02519:50436 126.09007:173281 127.04918:297331 128.03279:64194 129.10156:74059 130.08514:503439 131.08867:24734 138…	173.48	3.992e+09	2.84345e+09	3.19512e+09	3.16881e+09	2.81429e+09	3.11441e+09	1.78308e+09	1.6663e+09	1.86386e+09	1.57427e+09	1.926e+09	2.0018e+09	2.84425e+09	2.95648e+09	2.21894e+09	2.42815e+09	2.35275e+09	2.03897e+07	2.3023e+09	2.69799e+09	2.34005e+09	1.92136e+09	2.37214e+09	2.27586e+09	3.96584e+07	3.71279e+07	2.77224e+09	2.74857e+09	2.71621e+09	2.60235e+07	0.0164891	3.18801e+09	4.26759e+08	1.74223e+08	13.3863	1.80255e+09	1.61093e+08
POS8826	Brevianamide F	GNPS440	10.234	284.138	[M+H]+	TRUE	284.139	TRUE	TRUE	88.4	69.04273:23039 70.06548:560880 72.08143:69212 74.00665:19579 77.03918:50322 84.08121:28295 86.09694:137678 103.03939:65466 110.07089:58256 115.08697:301051 116.07075:227816 118.06506:152431 124.07541:53947 125.07094:407199 126.0907:26459 130.06441:19373494 131.06764:1435192 132.08098:1227766 133.08426:91679 142.08589:54178 152.05568:110098 153.06522:398788 154.08525:71506 155.08049:284118 159.091…	86.81	4.94704e+08	4.69714e+08	5.04165e+08	5.43599e+08	4.27866e+08	4.75543e+08	6.08332e+08	2.03192e+08	1.98275e+08	1.81426e+08	1.62939e+08	2.1432e+08	2.4225e+08	2.42204e+08	1.85075e+08	1.98372e+08	2.06309e+08	1.80787e+08	5.06941e+08	5.25655e+08	5.26741e+08	5.27318e+08	1.84078e+08	4.19713e+08	1.69573e+08	1.31572e+08	1.58552e+08	1.59301e+08	1.57457e+08	1.35618e+08	6.94748e-06	4.85932e+08	3.86716e+07	1.57876e+07	7.95823	2.61414e+08	1.70905e+08
POS4142	Alanylnorleucine	GNPS35973	9.892	185.127	[M+H-H2O]+	TRUE	185.129	TRUE	TRUE	80.1	56.04987:81482 58.02917:23529 60.04485:167796 69.07043:244282 69.64516:20575 70.06544:801718 72.04486:474392 72.08142:379604 84.04462:107256 84.08121:49768 85.03992:25904 86.06066:108497 86.09689:8838294 87.10027:266483 97.06491:69073 98.06008:128691 98.09612:59389 101.07122:153464 112.11192:2110835 113.11491:86010 114.05533:82873 114.09109:1581709 115.09509:58754 116.06971:58153 122.09653:19810 …	13.97	2.03808e+09	1.6765e+09	1.11339e+09	1.54905e+09	1.12192e+09	1.67268e+09	1.55362e+09	9.04884e+07	6.31645e+07	7.11104e+07	5.95984e+07	1.02853e+08	1.28251e+09	3.20342e+07	7.40941e+07	5.75686e+07	7.1549e+07	7.00796e+07	1.62786e+09	1253140820	1.64793e+09	1.13256e+09	6.94156e+07	1.25657e+09	5.34438e+07	3.505e+07	3.55889e+07	2.65852e+07	5.34575e+07	2.68605e+07	1.79595e-05	1.5286e+09	3.57886e+08	1.46107e+08	23.4126	3.23473e+08	6.02876e+08
NEG3242	Isoleucyl-Alanine	HMDB-HU-SE-N238	5.391	201.123	[M-H]-	TRUE	201.124	TRUE	TRUE	86.1	59.01178:6209 68.38633:5847 68.6402:5812 69.86395:11194 72.0432:26341 73.01508:6295 77.53107:6022 87.00696:7275 87.0547:7341 88.03825:1171788 89.04175:13673 99.05504:6305 112.07523:11012 115.08512:7502 116.06914:7398 124.66698:6204 129.10152:66966 130.08514:1263624 140.1053:9538 157.10419:10050 157.13219:441702 158.11571:36409 158.13646:26974 201.12247:2161767 202.10541:49669 202.12721:164179 202…	11.32	6.42986e+08	4.50905e+08	4.52666e+08	4.57968e+08	4.91989e+08	5.07308e+08	1.09352e+09	9.31245e+08	8.71089e+08	8.0915e+08	8.664e+08	9.44956e+08	1.02261e+09	8.01314e+08	8.4281e+08	7.71705e+08	9.52578e+08	8.45616e+08	7.69571e+08	7.92523e+08	7.58372e+08	7.04962e+08	7.98887e+08	7.4656e+08	867478956	7.5806e+08	8.51409e+08	7.29203e+08	8.49212e+08	8.21405e+08	6.18239e-09	5.00637e+08	7.34542e+07	2.99875e+07	14.6721	9.19394e+08	9.83971e+07
NEG856	2,4-Dihydroxybutyrate	GNPS492945	1.035	119.033	[M-H]-	TRUE	119.035	TRUE	TRUE	89.8	55.01723:159577 59.0119:186266 68.86947:58091 68.87326:20905 71.01176:157809 72.00726:48254 72.99142:13917 73.01035:22354 73.02758:251786 74.02308:55980 75.0262:80677 99.00618:113144 101.02225:303433 102.02635:17129 117.0178:47691 119.03281:1996078 119.05129:56191 120.03681:60673	25.58	7.11567e+08	6.83672e+08	6.45392e+08	4.7874e+08	6.14073e+08	6.96934e+08	4.9027e+08	3.04562e+08	3.86896e+08	4.1618e+08	2.4811e+08	3.89009e+08	6.04539e+08	5.52449e+08	5.15766e+08	3.85324e+08	5.10429e+08	5.53721e+08	4.26511e+08	4.90102e+08	5.04429e+08	4.81778e+08	5.29663e+08	4.97631e+08	4.35768e+08	4.85252e+08	4.67449e+08	4.52568e+08	3.03776e+08	4.17928e+08	1.46109e-05	6.38396e+08	8.59783e+07	3.51005e+07	13.4679	3.72505e+08	8.52595e+07
NEG2401	N-Formylmethionine	GNPS116120	12.367	176.037	[M-H]-	TRUE	176.039	TRUE	TRUE	90	54.25869:2035 57.03236:8289 59.01179:3493 61.57675:2083 65.99643:3049 68.01189:2262 69.92937:3852 70.02764:8871 71.01165:3273 72.00669:2246 75.00648:3424 79.95526:31033 82.02727:2153 82.03925:3472 83.02269:2008 84.0433:84561 85.04636:1835 87.00697:3167 89.02264:4278 93.04395:2810 98.02303:261124 99.00645:2203 99.02608:3606 106.03891:3100 118.03893:3056 128.03345:189154 129.01677:6920 129.03622:48…	6.24	7.68809e+07	6.41988e+07	6.70405e+07	1.38661e+08	7.89372e+07	1.24204e+08	6.21278e+07	75010746	5.12557e+07	1.17492e+08	1.32175e+08	8.33072e+07	5.93726e+07	9.66147e+07	6.93249e+07	8.85068e+07	8.65113e+07	3.48668e+07	1.65406e+08	8.20309e+07	1.33816e+08	1.40278e+08	9.44975e+07	9.87097e+07	1.09768e+08	1.55805e+08	1.42653e+08	9.11744e+07	1.37e+08	1.04124e+08	0.0241086	9.16537e+07	3.16504e+07	1.29212e+07	34.5325	8.68948e+07	3.16991e+07
POS9272	Phe-Gln	GNPS35820	9.832	294.144	[M+H]+	TRUE	294.145	TRUE	TRUE	75.1	55.9348:20291 56.05004:7749 57.02163:7252 69.03404:13254 70.06563:34681 71.92962:5643 72.08087:5512 72.93756:16085 74.02419:5489 81.03339:4383 84.04478:114113 84.08131:69921 85.02877:32780 86.09641:21858 88.03926:7556 90.94786:11893 91.05489:4070 97.02866:12801 101.0713:56805 102.05455:6204 103.0543:14279 109.02806:11490 110.07092:3906 120.08102:1586290 121.08438:114989 127.03879:24880 129.1019:2…	6	1.44779e+06	2.86546e+06	1.09149e+07	2.31327e+06	4.21814e+06	4.69538e+06	6.18716e+06	1.20785e+08	1.11349e+08	1.11045e+08	1.07933e+08	1.14009e+08	1.17148e+08	1.88872e+06	7.7035e+07	9.5113e+07	1.11195e+08	1.41101e+08	9.16549e+06	2.80547e+06	4.43789e+06	6.33797e+06	1.44187e+08	2.75574e+06	5.86605e+07	1.45771e+08	2.39931e+08	1.15751e+08	1.3753e+08	9.85016e+07	0.000461961	4.40915e+06	3.40554e+06	1.39031e+06	77.2379	9.5218e+07	4.38306e+07
POS3946	Tyrosine	MONA134055	3.843	182.08	[M+H]+	TRUE	182.081	TRUE	TRUE	99.1	69.734:592004 91.05409:4550592 95.04894:1695010 103.0543:510137 119.04935:24367282 120.05229:458232 121.06416:1567344 123.04382:49819152 124.0466:1415399 136.07527:157275760 137.0789:2779860 147.04379:25773466 165.05453:72525048 166.05655:1630446 182.07959:8189206	397.09	5.57072e+10	4.93792e+10	4.03091e+10	2.05406e+10	4.01279e+10	3.75607e+10	4.486e+10	4.71484e+10	3.82271e+10	3.44075e+10	3.60225e+10	4.15163e+10	3.86594e+10	3.57517e+10	3.29818e+10	3.84676e+10	3.88059e+10	2.3693e+10	4.97695e+10	3.28682e+10	4.40117e+10	4.18978e+10	3.47567e+10	3.31407e+10	3.06086e+10	2.79406e+10	3.12946e+10	2.20488e+10	3.19638e+10	2.82936e+10	0.0396758	4.06041e+10	1.19769e+10	4.88954e+09	29.4967	4.03636e+10	5.02923e+09
POS6458	Thr-Leu	GNPS36322	9.732	233.148	[M+H]+	TRUE	233.15	TRUE	TRUE	98	56.05006:722138 57.0343:76653 58.06571:364932 69.07052:52125 69.83685:36474 70.06546:56644 72.08146:38305 74.06047:10351162 75.06361:234807 84.04462:262566 84.08124:34414 86.09689:2294642 87.09966:94088 101.07106:423569 102.05457:37170 105.06979:52456 120.07976:29800 124.11217:26961 126.12701:41051 132.1012:3457988 133.10471:208759 142.1214:202097 143.11797:139334 169.13234:246577 170.13643:27980…	48.92	3.15488e+07	1.62302e+08	8.14563e+06	1.13036e+07	1.77509e+08	1.42858e+08	3.5837e+08	1.42357e+09	1.78986e+08	1.64226e+09	1.6469e+09	1.16126e+09	3.5381e+08	2.13917e+09	2.22376e+09	2.47252e+09	8.81159e+08	1.90373e+09	3.35787e+08	1.665e+07	2.52388e+08	2.40434e+08	1.84389e+08	1.9098e+08	1.84007e+09	2.03656e+09	5.26888e+08	2.15293e+09	2.0806e+09	1.96762e+09	1.25431e-05	8.89444e+07	7.9978e+07	3.26509e+07	89.9191	1.06856e+09	6.47139e+08
POS4546	N-Formylphenylalanine	HMDB-AN-SE-P546	10.127	194.08	[M+H]+	TRUE	194.082	TRUE	TRUE	70.9	58.06567:9260 68.05025:9770 70.06546:796555 76.03967:50061 82.06496:20539 84.04467:29640 86.0969:10570 87.04432:50203 91.05471:60865 93.07041:25394 94.06528:10898 98.06026:219975 103.05429:30124 105.06979:140125 107.04929:28838 108.04465:30456 110.05996:25881 110.09611:9465 120.08096:1840105 121.06442:50958 121.08442:128500 122.02748:11746 123.09187:47286 124.07543:27974 125.07098:320171 126.0544…	7.2	2.35494e+08	1.804e+08	1.70219e+08	1.85048e+08	1.66114e+08	1.37946e+08	1.9824e+08	1.5754e+08	2.40557e+07	4.12459e+06	9.80975e+06	2.29007e+07	1.682e+08	4.23729e+06	4.05495e+07	2.42066e+07	2.01909e+07	7.82059e+06	2.00817e+08	1.33743e+08	1.57276e+08	2.05697e+08	1.34452e+08	1.56805e+08	8.32505e+06	2.07217e+07	1.38279e+07	2.25491e+07	1.05932e+07	1.51685e+06	1.05736e-05	1.79203e+08	3.21197e+07	1.31128e+07	17.9236	6.94451e+07	8.53213e+07
POS7745	Lys-Ile	GNPS33886	2.892	260.196	[M+H]+	TRUE	260.197	TRUE	TRUE	93.6	56.05004:467180 69.0705:172614 69.56146:448034 70.06545:273231 74.06044:172320 84.04468:207437 84.08125:39396316 85.06523:141999 85.08445:1581302 86.09695:5569891 87.10042:189897 101.10777:2139796 102.09171:248865 112.0759:140125 129.1019:9740301 130.04904:2241709 130.08571:2342345 130.10522:162527 132.10118:146610 147.07597:5767524 147.11139:6527460 148.11668:217011 197.16348:583363 214.11946:23…	118.79	2.86222e+09	3.13198e+09	3.1642e+09	3.37817e+09	2.92547e+09	3.34971e+09	1.62499e+09	1.47474e+09	1.48272e+09	1.47559e+09	1.36055e+09	1.40054e+09	3.1413e+09	3.43388e+09	3.16788e+09	3.37205e+09	3.06527e+09	3.16377e+09	2.457e+09	2.26212e+09	2.64376e+09	2.26159e+09	2.34439e+09	2.10945e+09	4.49492e+09	3.9398e+09	4.46823e+09	4.22716e+09	4.21622e+09	3.90254e+09	3.5856e-18	3.13529e+09	2.11851e+08	8.64876e+07	6.75697	1.46986e+09	9.05998e+07
POS5704	Valylvaline	GNPS34991	8.616	217.154	[M+H]+	TRUE	217.155	TRUE	TRUE	85.6	55.05504:3225581 57.05759:148440 68.87386:394411 70.06546:121763 72.08145:76693080 73.07838:308175 73.08432:2134217 118.08548:3007848 154.78973:93348 171.1485:1360462 217.15482:2724012 218.15768:193282	118.5	1.09416e+10	1.12441e+10	1.05811e+10	1.23054e+10	1.19626e+10	1.19175e+10	1.45838e+10	1.34598e+10	1.39959e+10	1.39006e+10	1.22376e+10	1.38928e+10	1.10108e+10	1.27263e+10	1.03637e+10	1.13639e+10	6846120656	8.85471e+09	1.17632e+10	1.15973e+10	1.2278e+10	1.08901e+10	6.3534e+09	1.0873e+10	1.16251e+10	9.53058e+09	1.04487e+10	1.02669e+10	1.07596e+10	5.96303e+09	0.00360198	1.14921e+10	6.72049e+08	2.74363e+08	5.84795	1.36784e+10	7.9243e+08
NEG3863	Alanylglutamic acid	HMDB-BA-N108	1.019	217.081	[M-H]-	TRUE	217.083	TRUE	TRUE	93.3	58.02805:26621 59.01221:34187 68.71362:101162 74.02268:221739 82.02795:27628 84.04363:36196 86.05952:27000 87.00696:19877 87.05483:349857 88.03834:2685398 89.04175:36612 96.96706:59068 99.05411:23952 100.03848:95315 101.07036:20204 102.05383:187236 112.07411:56214 113.06984:25615 125.07062:22612 127.04922:67844 127.08589:99894 128.03288:870938 129.10164:1013987 130.10492:23559 137.06956:24635 140…	40.04	3.56356e+08	3.3831e+08	3.328e+08	3.41631e+08	3.46324e+08	3.21567e+08	1.76281e+08	2.63768e+08	2.43604e+08	2.60957e+08	2.59529e+08	2.84749e+08	2.21778e+08	2.87302e+08	1.96028e+08	2.65499e+08	2.9989e+08	3.22105e+08	2.68111e+08	1.8689e+08	2.848e+08	1.87172e+08	3.01963e+08	3.05516e+08	2.95179e+08	2.84189e+08	2.56969e+08	2.62033e+08	2.6879e+08	2.73469e+08	0.00222078	3.39498e+08	1.18587e+07	4.84129e+06	3.49301	2.48148e+08	3.75838e+07
POS1701	D-Pipecolic acid	HMDB-AN-TI-P193	1.54	130.086	[M+H]+	TRUE	130.087	TRUE	TRUE	96	50.01064:29863 56.05005:189411 60.05629:51607 69.40107:47857 70.06533:480004 71.04967:135646 72.08146:45854 74.02419:60919 82.06567:30553 84.04465:2914958 84.08121:14226543 85.04813:133945 85.07938:53882 85.08446:672825 86.09615:33303 95.04896:37161 112.07592:166781 112.08717:39212 130.049:437824 130.08549:4700421 131.08897:192658	23.78	1.83844e+09	3.46866e+09	2.40114e+09	2.12563e+09	3.72886e+09	2.07077e+09	3.44347e+09	2.74728e+09	2.51213e+09	2.98783e+09	2.39325e+09	2.65104e+09	2.49408e+09	3.09736e+09	2.20943e+09	3.18619e+09	2.12942e+09	2.48954e+09	3.02472e+09	3.27777e+09	2.92426e+09	3.07722e+09	2.22658e+09	3.02761e+09	1.50915e+09	1.46637e+09	1.46708e+09	1.55137e+09	1.63348e+09	1.44585e+09	0.000174197	2.60558e+09	7.94146e+08	3.24209e+08	30.4786	2.78917e+09	3.79977e+08
POS5560	N,N-Dimethyldodecylamine	EU4019	10.864	214.252	[M+H]+	TRUE	214.253	TRUE	TRUE	83	55.0546:58721 56.05013:86130 57.07046:277546 58.06567:62202 68.76067:23286 68.76501:42734 69.07013:78790 70.06565:1248263 71.08611:190327 72.08107:993685 74.06043:62316 83.04955:26716 84.04467:52984 84.08049:40517 85.10101:89362 86.09635:678639 91.05406:16362 98.09613:56372 101.07119:57211 102.05474:203291 105.06976:43959 112.11216:342565 113.07048:43743 116.06992:1702057 121.07552:20138 126.0544…	22387	2.32969e+08	2.28329e+08	2.36851e+08	2.4657e+08	1.6783e+08	1.75022e+08	1.3346e+08	7.92066e+07	9.89352e+07	1.00155e+08	1.14291e+08	8.14307e+07	1.01227e+08	1.6212e+08	1.51888e+08	1.75313e+08	1.26309e+08	2.07889e+08	1.13998e+08	1.50822e+08	1.26682e+08	1.63515e+08	1.26945e+08	1.60014e+08	3.32406e+07	1.82091e+07	2.18097e+07	2.46984e+07	1.89442e+07	2.43973e+07	6.18708e-11	2.14595e+08	3.40497e+07	1.39007e+07	15.8669	1.01246e+08	2.04589e+07
POS4209	N,N-Dimethyldecylamine	EU4440	10.68	186.221	[M+H]+	TRUE	186.222	TRUE	TRUE	72.1	53.00271:16907 55.055:21918 57.07069:1807337 58.07355:63445 60.04479:151901 68.83482:44294 69.0705:19689 70.06547:425102 71.06899:115330 71.08604:1360916 72.08146:350876 72.08957:54003 74.06044:12720 83.08546:18375 84.04469:88503 84.08131:69414 85.02879:151768 85.1017:651521 86.06055:19832 86.09685:219086 87.05572:41249 87.09975:84515 91.05406:22208 96.04453:14331 98.06056:65777 99.04469:18303 99…	504174	2.50356e+08	2.36606e+08	2.62499e+08	2.65837e+08	2.16923e+08	2.37679e+08	2.45262e+08	1.38034e+08	1.91729e+08	1.56913e+08	1.91513e+08	1.48325e+08	1.69995e+08	3.56287e+06	1.87778e+08	2.56667e+06	1.62817e+08	2.82394e+08	1.91121e+08	2.21531e+08	2.16786e+08	2.34468e+08	1.76595e+08	1.88384e+08	9.82159e+07	6.88083e+07	7.84027e+07	7.18734e+07	8.25045e+07	6.81548e+07	0.000192883	2.44983e+08	1.83383e+07	7.48657e+06	7.48552	1.78629e+08	3.95359e+07
POS4879	N-Methyldodecylamine	EU4170	10.786	200.236	[M+H]+	TRUE	200.237	TRUE	TRUE	83.1	55.05473:127676 56.05004:26608 57.07042:631595 58.06567:26961 60.04493:585128 67.95771:142589 67.96143:32632 69.06996:62190 70.0293:18163 70.06561:189561 71.06898:61138 71.0862:450735 72.08112:155987 74.06044:21765 81.07007:19704 84.04481:180524 84.08122:85734 85.10116:204827 86.05979:61677 86.09631:1730570 87.05585:178203 88.04004:40932 90.05572:118507 98.0602:27199 98.09625:94449 99.05498:21044…	13.46	1.98955e+08	1.91528e+08	2.14544e+08	2.86529e+08	1.42518e+08	1.86826e+08	2.32824e+08	7.55561e+07	9.8883e+07	1.04597e+08	1.65758e+08	6.26054e+07	8.18866e+07	8.39332e+07	1.4534e+08	2.28462e+08	1.14668e+08	2.57021e+08	1.08146e+08	1.67143e+08	1.55856e+08	2.4028e+08	1.19028e+08	1.63453e+08	7.4643e+07	3.01864e+07	4.38826e+07	3.02863e+07	4.05179e+07	3.60646e+07	0.000445339	2.03483e+08	4.7279e+07	1.93016e+07	23.2348	1.23371e+08	6.43546e+07
POS9657	Tetradecyldiethanolamine	EU25419	11.009	302.304	[M+H]+	TRUE	302.305	TRUE	TRUE	85.2	57.07047:983682 58.06566:111737 62.0605:106773 68.23537:147693 68.23911:66151 70.06564:1930368 71.08624:626881 72.08144:109296 85.1011:359200 86.09625:327321 88.07625:3531510 89.07939:65758 102.09187:922140 106.08643:3510331 107.0892:139161 143.11629:51532 157.13197:66110 240.26892:106953 258.27991:400479 284.29166:2845051 285.29907:465858 302.30292:55251348 303.30734:9734873	9853875	2.84629e+09	2.93902e+09	3.53246e+09	3.40661e+09	2.39247e+09	2.88269e+09	4.25442e+09	1.6986e+09	2.65234e+09	2.18683e+09	2.81585e+09	1.91483e+09	2.1019e+09	2.09759e+09	2.32617e+09	3.02806e+09	2.2882e+09	4.23697e+09	1.81412e+09	3.34912e+09	2.57014e+09	3.99347e+09	2.87913e+09	2.25868e+09	1.85253e+09	1.2438e+09	1.03658e+09	1.14679e+09	1.46382e+09	1.11286e+09	0.00237049	2.99992e+09	4.14498e+08	1.69218e+08	13.817	2.58715e+09	9.20667e+08
POS8392	Lauryldiethanolamine	EU25022	10.62	274.273	[M+H]+	TRUE	274.274	TRUE	TRUE	85.5	57.07063:2196156 58.06562:63728 62.06047:183252 69.14237:177611 70.0654:3078496 71.08598:1386723 74.05736:75126 74.06159:152060 85.10156:717390 86.09683:80044 88.07599:9106712 89.07934:254706 102.09156:2412627 103.09491:142579 106.08614:7934226 107.08914:192650 130.0643:80645 159.0905:302648 184.07616:66353 198.2231:67015 200.10776:148551 202.08492:394808 212.23535:343957 228.10233:136830 230.247…	25266466	1.1056e+10	9.20694e+09	1.09753e+10	1.12453e+10	7.13346e+09	9.30268e+09	1.3701e+10	6.59013e+09	9.48411e+09	7.20004e+09	8.57378e+09	6.41805e+09	6.77972e+09	6.53927e+09	7.71811e+09	9.99728e+09	7.41276e+09	1.26923e+10	5.79931e+09	9.54245e+09	8.82602e+09	1.15098e+10	8.50007e+09	7362949955	7.96069e+09	4.97313e+09	5.10111e+09	5.32089e+09	6.25739e+09	5.14648e+09	0.0302598	9.81997e+09	1.5972e+09	6.52052e+08	16.2648	8.66118e+09	2.74008e+09
POS2430	Spermidine	EU6428	1.108	146.165	[M+H]+	TRUE	146.165	TRUE	TRUE	77.5	56.05004:216117 67.05454:105117 67.77055:67564 69.03404:136563 71.04967:64839 72.08144:1161005 74.02419:58479 83.04956:111947 84.08121:38686820 85.02879:112485 85.06523:242373 100.04789:102120 102.09172:261212 104.22001:61056 109.16856:55643 112.07591:135301 112.11178:391215 129.1019:257772 130.08549:11276114 131.0164:52473 146.05945:100607 146.1633:65993 147.06407:102863 147.1113:918596	9313.77	2.77685e+08	3.75742e+08	3.27679e+08	3.34407e+08	2.77794e+08	2.94192e+08	7.23402e+07	8.65961e+07	9.16614e+07	6.75272e+07	5.88553e+07	3.59668e+07	1.68317e+07	2.1754e+07	3.69841e+07	4.09485e+07	1.93999e+07	2.3363e+07	2.78869e+08	2.63576e+08	3.33301e+08	2.18097e+08	2.33851e+08	1.67541e+08	2.78796e+06	3.33257e+06	2.813e+06	3.96748e+06	2.721e+06	2.34018e+06	1.17205e-15	3.14583e+08	3.85632e+07	1.57434e+07	12.2585	6.88245e+07	2.01515e+07
POS9556	Sphingosine	EU6253	11.113	300.289	[M+H]+	TRUE	300.29	TRUE	TRUE	77.6	56.05002:16272 57.07067:75185 58.06574:33921 69.07042:36436 70.06545:176760 71.08604:65041 72.08145:63344 74.06042:21065 81.07005:8067 83.06031:74570 83.08544:5207 84.04462:127308 84.08111:52814 85.06521:7223 85.10159:40471 86.0605:195811 86.09685:214031 87.1004:6573 90.05536:12472 95.08602:25605 98.09703:6056 100.07539:321668 101.07117:50848 101.07889:14541 102.0555:19630 103.05427:4960 104.0706…	22672.1	2.88424e+07	3.93418e+07	4.31881e+07	4.04998e+07	2.90634e+07	3.31095e+07	4.75634e+07	2.57368e+07	3.03908e+07	25360088	3.12921e+07	2.53719e+07	2.55522e+07	3.25279e+07	3.54183e+07	3.2116e+07	2.79727e+07	7.48043e+07	3.10474e+07	4.87749e+07	2.93291e+07	4.5742e+07	3.8074e+07	2.94189e+07	8.71865e+06	8.38896e+06	8.91512e+06	6.76056e+06	6.43346e+06	8.08416e+06	0.000107015	3.56742e+07	6.16686e+06	2.51761e+06	17.2866	3.09525e+07	8.55541e+06
POS6309	Lauramine oxide	MSDIAL267554	10.651	230.247	[M+H]+	TRUE	230.248	TRUE	TRUE	86.4	57.07039:3359571 58.06586:706036 62.06066:5611140 67.9391:378811 67.94283:149879 69.07047:331627 70.06556:824971 71.06895:243076 71.08615:2476988 72.08095:1166441 72.08955:61603 85.10115:1088124 86.05977:192454 86.09703:5054244 87.09962:74675 96.84579:79404 116.07089:99155 117.07358:64200 118.08567:116444 120.08096:81483 125.07099:114959 156.07994:57446 158.09657:203418 171.10019:59016 181.09529:…	765.33	3.07318e+09	2.55714e+09	3.68032e+09	3.8381e+09	2.54463e+09	3.05888e+09	4.47294e+09	1.69717e+09	2.28698e+09	2.09099e+09	2.63555e+09	1.20786e+09	1.70847e+09	1.58319e+09	2.45109e+09	2.97116e+09	1.78616e+09	4.80653e+09	1.8362e+09	3.08539e+09	3.10453e+09	4.23377e+09	2.09713e+09	2.16878e+09	2.03234e+09	1.06178e+09	1.04755e+09	9.45236e+08	1.2297e+09	1.05368e+09	0.0151889	3.12538e+09	5.44653e+08	2.22353e+08	17.4268	2.39858e+09	1.12925e+09
POS1712	Dibutylamine	HMDB-AN-FE-P137	9.741	130.158	[M+H]+	TRUE	130.159	TRUE	TRUE	96.2	56.05005:34084 57.0704:1855060 58.07365:71339 67.9037:199976 74.09685:2119234 75.10009:75565 84.04479:2066616 84.08128:185394 85.04813:93598 103.05437:414166 130.04948:319916 130.06445:625543 130.08553:99250 130.15874:7535494 131.16164:621274	202.26	8.25091e+08	6.47122e+08	7.50349e+08	7.49871e+08	5.58992e+08	5.97753e+08	6.85609e+08	6.42859e+08	6.50994e+08	14048.8	14048.8	14048.8	5.72068e+08	14048.8	14048.8	14048.8	14048.8	938696	7.08608e+08	6.66466e+08	5.80991e+08	6.52241e+08	4.93819e+08	6.42984e+08	14048.8	14048.8	14048.8	14048.8	14048.8	14048.8	3.94177e-06	6.88197e+08	1.02925e+08	4.20189e+07	14.9558	3.29917e+08	3.61676e+08
POS7647	Myristamine Oxide	EU1965	11.052	258.278	[M+H]+	TRUE	258.279	TRUE	TRUE	88.9	57.0704:802845 58.06585:242430 62.06066:1197699 67.96037:32334 67.96461:118270 69.0705:22343 70.06544:24980 71.08618:590267 72.08899:23281 84.04467:83120 84.08121:21558 85.10113:358425 86.09687:160419 104.10707:21964 120.08096:176963 130.06439:35256 146.05942:19908 156.07997:101609 156.10034:118299 157.13199:31278 170.0943:19880 194.1167:86984 212.14229:80798 230.06575:36402 231.11183:63277 240.1…	1.95363e+06	5.06689e+08	5.90824e+08	7.73919e+08	8.06781e+08	6.42628e+08	6.42467e+08	8.69836e+08	2.82749e+08	4.20681e+08	4.01014e+08	5.89491e+08	2.40193e+08	3.31878e+08	3.31638e+08	5.06742e+08	5.81312e+08	3.521e+08	1.17186e+09	4.23317e+08	7.65217e+08	6.84242e+08	1.15334e+09	5.09727e+08	4.66912e+08	2.42575e+08	1.13761e+08	1.02356e+08	8.57605e+07	1.21567e+08	1.0239e+08	0.00177245	6.60551e+08	1.12623e+08	4.5978e+07	17.0498	4.67327e+08	2.32021e+08
NEG5423	D-Glucose 2-phosphate	HMDB-AN-TI-N326	0.813	259.021	[M-H]-	TRUE	259.022	TRUE	TRUE	94.6	78.95744:618548 96.96795:1947053 101.02219:14475 138.91287:57691 138.97791:119461 149.30702:8320 168.98949:62225 198.99875:64461 207.52315:8130 213.45123:8667 223.00009:11244 258.87036:12597 259.02023:230029 260.02774:11729	10.94	7.87712e+07	8.45211e+07	7.9321e+07	7.32138e+07	7.34388e+07	7.61435e+07	1.32752e+07	8.23937e+06	1.03632e+07	1.09807e+07	8.94722e+06	8.48038e+06	1.24622e+07	1.11194e+07	1.07797e+07	1.04417e+07	1.0493e+07	1.26718e+07	7.08353e+06	9.60113e+06	9.84624e+06	7.33432e+06	9.49154e+06	8.69112e+06	5.53678e+06	5.69572e+06	6.21227e+06	4.78984e+06	4.66195e+06	4.84872e+06	5.77798e-28	7.75682e+07	4.26389e+06	1.74073e+06	5.49696	1.00477e+07	1.91438e+06
NEG148	Malonic semialdehyde	HMDB-HU-UR-N24	1.118	87.0069	[M-H]-	TRUE	87.0082	TRUE	TRUE	88.4	59.01178:30740 67.43152:17754 69.0003:105769 87.00697:1620234 88.01006:42777 88.03817:274675	65.1	9.78512e+08	9.44641e+08	1322912323	1.75534e+09	1.04771e+09	8.56669e+08	7.64098e+08	8.52839e+08	7.56292e+08	7.86931e+08	7.20147e+08	7.72391e+08	1.7839e+09	1.67866e+09	1.40438e+09	1.77879e+09	1.75802e+09	1.83824e+09	8.77465e+08	1.24881e+09	1.11736e+09	1.37596e+09	1.50445e+09	1.64056e+09	7.24929e+09	7.30836e+09	6.5214e+09	6.48899e+09	6.75238e+09	7.49559e+09	2.04379e-23	1.15096e+09	3.35981e+08	1.37164e+08	29.1913	7.7545e+08	4.40104e+07
POS5290	Kynurenine	GNPS105541	8.783	209.091	[M+H]+	TRUE	209.092	TRUE	TRUE	84.6	55.05499:6964 56.05043:3397 60.05621:34996 68.05025:5212 69.07045:66686 69.43122:6536 70.06537:234196 71.04965:4363 71.06897:11420 72.08136:62827 74.02414:109822 74.06043:6781 77.03983:3239 80.04966:4774 81.03407:5075 82.05296:3928 82.06565:5273 83.04955:4097 84.04461:93650 84.0812:71124 86.06054:11615 86.09685:421148 87.04415:11554 87.10018:21695 88.03994:30071 93.06956:4268 94.06526:691859 95.0…	5.12	3.02047e+08	2.72936e+08	3.27573e+08	3.14503e+08	2.88398e+08	3.02278e+08	2.02178e+08	2.75243e+08	2.67151e+08	2.16819e+08	3.19569e+08	2.82593e+08	4.9034e+07	4.35623e+07	2.41875e+08	1.82988e+08	2.39154e+08	2.85944e+08	2.96697e+08	2.95421e+08	3.04394e+08	1.4691e+08	2.58769e+08	1.74866e+08	5.8799e+07	6.22354e+07	5.93142e+07	6.13952e+07	4.74139e+07	4.72143e+07	1.56177e-06	3.01289e+08	1.91682e+07	7.82537e+06	6.36204	2.60592e+08	4.36995e+07
NEG1632	Xylose	GNPS95270	1.019	149.044	[M-H]-	TRUE	149.046	TRUE	TRUE	92.6	55.01748:4547 57.03278:78558 58.00416:17855 59.01218:1343347 60.01542:42525 67.68431:11089 67.68854:24301 69.03288:75695 71.01215:185004 72.99135:55731 73.02747:133126 75.00709:41819 83.0118:119534 84.01514:4777 85.02763:294596 86.03076:14251 87.0068:42222 87.04305:20386 89.02254:278626 90.02604:13295 95.01199:11593 101.02212:94930 103.03848:30026 113.02197:14404 119.03281:12632 129.01671:48182 1…	131.25	7.23514e+08	6.59636e+08	6.67584e+08	6.70324e+08	4.0432e+08	6.98683e+08	5.12209e+08	4.80284e+08	4.63887e+08	4.74665e+08	4.66555e+08	4.94246e+08	6.28493e+08	5.4731e+08	3.48716e+08	5.24636e+08	5.61663e+08	5.58122e+08	5.04449e+08	3.05651e+08	4.92286e+08	2.78375e+08	5.39036e+08	2.83467e+08	3.42815e+08	3.3392e+08	4.26778e+08	4.51784e+08	4.14702e+08	3.02362e+08	0.000310758	6.37344e+08	1.16608e+08	4.76049e+07	18.2959	4.81974e+08	1.83625e+07
POS3634	Arabitol	GNPS4727	1.188	175.057	[M+Na]+	TRUE	175.058	TRUE	TRUE	73.8	54.32468:5582 68.21333:44669 69.0342:36758 70.06546:8959 71.04967:6692 83.04958:28421 84.95968:5655 85.02879:11886 97.02868:6894 99.04379:4998 105.00343:6394 106.95065:10225 111.04334:24906 112.07481:9860 116.07095:6550 128.07028:26529 129.05324:9785 130.08565:212417 140.07127:35549 147.06409:9632 158.07942:44071 175.05637:1329240 175.11786:19110 176.04683:5900 176.06012:41395 176.09126:282277	13.69	2.80565e+08	1.8432e+08	1.80451e+08	1.79207e+08	1.39111e+08	147588187	9.08416e+07	6.11228e+07	5.73102e+07	5.60544e+07	4.96913e+07	5.64138e+07	5.61542e+07	5.86993e+07	4.48632e+07	4.87794e+07	4.55167e+07	3.75857e+07	1.40043e+08	1.13479e+08	1.21922e+08	1.11943e+08	9.56564e+07	8.5486e+07	4.62529e+07	3.79348e+07	3.69111e+07	3.56361e+07	3.90399e+07	3.16851e+07	7.80542e-10	1.85207e+08	5.03835e+07	2.0569e+07	27.2039	6.19057e+07	1.46466e+07
POS3352	3-Acetyl-4-hydroxy-6-methyl-2H-pyran-2-one	HMDB-HU-SE-P239	11.12	169.049	[2M+H]+	TRUE	169.05	TRUE	TRUE	76.1	56.05001:51442 57.03426:17563 58.06565:24271 67.01807:43714 69.04054:65644 70.06541:4742400 71.06876:147000 72.0448:330093 72.08141:47619 80.05031:19630 82.06563:22476 84.04468:147647 84.08119:41825 85.02871:4793824 86.03172:125231 86.06051:23252 86.09687:48646 95.08582:26040 96.08096:174555 98.06016:1762588 99.04465:44053 99.05587:148209 99.06335:56816 103.03931:110511 106.06551:21695 109.02801:…	41.46	2.24686e+08	2.27159e+08	2.14763e+08	1.98693e+08	2.67684e+08	2.7543e+08	5.92601e+07	6.4897e+07	1.184e+08	2.65177e+07	1.68777e+08	1.69549e+08	2.31322e+08	2.04167e+08	1.81078e+08	1.24302e+08	1.99585e+08	1.7694e+08	1.73466e+08	1.8646e+08	1.8738e+08	2.26945e+08	1.97841e+08	2.14526e+08	644317	417772	824156	638802	475844	567431	8.6284e-11	2.34736e+08	3.03249e+07	1.23801e+07	12.9188	1.01233e+08	6.03131e+07
POS4239	Rhamnose	EU26571	1.19	187.057	[M+Na]+	TRUE	187.058	TRUE	TRUE	75.7	55.93481:19622 60.04482:5472 62.98227:20753 69.55267:10429 69.55597:6196 70.06546:6876 72.08146:24366 74.9534:4752 81.0341:8187 84.08124:7416 86.09616:6404 90.94788:5884 105.93413:5833 114.09111:19211 116.95119:7207 118.96688:18364 119.97521:36976 128.95041:6380 134.96204:10694 142.08607:47873 142.12291:11104 142.15826:8099 146.96097:10082 159.0797:4714 159.75165:5200 163.93958:31196 163.96379:10…	8.89	2.81292e+08	2.34124e+08	2.38236e+08	2.4249e+08	2.11011e+08	2.12206e+08	1.62732e+08	1.25922e+08	1.12973e+08	1.12946e+08	1.08593e+08	1.17413e+08	1.20153e+08	1.33745e+08	9.95251e+07	1.07119e+08	1.03559e+08	9.13364e+07	2.07156e+08	1.92182e+08	2.05242e+08	1.9763e+08	1.72696e+08	1.49398e+08	1.00782e+08	9.12348e+07	8.2816e+07	9.37428e+07	9.57018e+07	8.38464e+07	1.98129e-12	2.3656e+08	2.56545e+07	1.04734e+07	10.8448	1.2343e+08	2.01319e+07
NEG7398	N-Acetylneuraminic acid	MSDIAL10536	0.998	308.098	[M-H]-	TRUE	308.099	TRUE	TRUE	70.3	59.01178:8741 71.01164:4765 78.95676:2993 84.04364:4075 87.00701:311166 88.01006:9376 88.03832:16139 92.9257:25184 96.96796:8210 98.05929:34753 101.02224:34724 102.05376:82459 114.05464:3488 118.04865:9319 119.03281:9001 126.0541:11816 128.03285:262017 129.03622:3922 131.08015:4263 144.06442:12809 145.06013:10855 145.09695:21101 145.99756:8606 146.0444:872047 146.1004:15669 147.04726:38120 154.06…	35.6	1.95156e+08	9.31533e+07	8.37258e+07	9.12284e+07	1.79609e+08	8.92319e+07	8.9915e+07	8.15331e+07	8.70182e+07	8.21581e+07	7.61532e+07	8.39892e+07	1.11658e+08	7.6229e+07	6.58408e+07	7.28442e+07	6.02616e+07	5.74744e+07	8.48941e+07	7.92028e+07	6.4446e+07	7.04894e+07	6.66482e+07	6.23024e+07	5.16603e+08	3.01867e+08	4.65936e+08	4.78726e+08	4.72629e+08	3.01726e+08	3.86067e-12	1.22018e+08	5.09674e+07	2.08073e+07	41.7705	8.34611e+07	4.76245e+06
POS1462	1-Ethyl-1H-pyrrole-2-carboxaldehyde	HMDB-HU-SE-P267	10.322	124.075	[M+H]+	TRUE	124.076	TRUE	TRUE	89.1	55.05499:21510 56.05003:20992 68.04973:41764 69.03404:22977 69.0705:23401 70.06545:57607 79.01842:32186 79.0544:224916 80.04968:83128 81.05759:387484 81.07011:59900 82.06563:191877 83.06104:9843 94.06528:29936 95.04906:40378 95.06036:37683 96.04453:289323 96.05257:62629 96.08113:2847347 97.02862:121954 97.07671:64693 97.08398:129313 106.06555:28816 107.04929:13251 107.06079:135541 108.04465:32578…	5.87	2.30623e+08	2.20564e+08	2.60878e+08	2.35749e+08	2.10726e+08	2.37758e+08	2.53778e+08	1.98512e+08	1.8196e+08	2.3391e+07	1.43707e+07	2.04176e+08	1.97716e+08	1.41114e+07	9.46566e+06	1.00496e+07	9.70309e+06	1.60333e+07	2.11348e+08	1.90615e+08	2.07873e+08	1.91008e+08	1.73826e+08	1.65374e+08	1.88848e+07	2.42069e+07	2.42892e+07	1.93457e+07	1.78732e+07	1.1789e+07	1.82712e-06	2.32716e+08	1.71072e+07	6.98399e+06	7.3511	1.46031e+08	1.014e+08
POS3199	1,5-Anhydroglucitol	MONA143943	1.002	165.075	[M+H]+	TRUE	165.076	TRUE	TRUE	70.7	53.03933:10872 55.01858:54739 55.05505:115826 56.94289:9292 57.0339:487090 59.04947:33398 61.02888:442387 65.03891:13503 67.05453:27558 68.98238:12071 69.03403:2237797 69.17406:24425 70.03701:58858 70.06544:10173 71.01275:9205 71.04967:211384 72.93755:22647 73.02859:123988 74.9534:51093 75.04455:24387 81.03405:234352 83.04953:725505 84.05271:25548 85.02873:899674 86.03178:21880 86.99333:100464 87…	2.99	4.87488e+08	6.24345e+08	7.85091e+08	6.20143e+08	2.16814e+08	477747484	6.69353e+08	1.36544e+08	3.3039e+08	8.78509e+07	1.13915e+08	1.58871e+08	2.25666e+08	3.33374e+08	1.7699e+08	1.2312e+08	1.64958e+08	2.41273e+08	4.48926e+08	3.9275e+08	3.47765e+08	3.65787e+08	3.75583e+08	2.17508e+08	2.08112e+08	1.32608e+08	1.57251e+08	5.68676e+07	9.54448e+07	1.39613e+08	0.000500878	5.35271e+08	1.92122e+08	7.84334e+07	35.8924	2.49487e+08	2.22848e+08
NEG1218	Threonate	GNPS36190	0.978	135.028	[M-H]-	TRUE	135.03	TRUE	TRUE	92.8	59.01181:50528 69.5598:2299 69.5631:3284 71.01224:17990 72.99149:64732 73.02753:2085 75.00713:567377 76.01018:16120 81.0441:2456 85.44273:2061 87.00692:17875 89.02258:21428 92.02348:15728 92.04841:3982 108.04395:2506 117.01784:27416 118.03894:3724 135.0274:209413 136.03142:8388 136.0856:2556	32.17	3.40158e+08	2.47895e+08	2.65159e+08	2.62568e+08	2.57994e+08	2.54755e+08	2.88065e+08	2.35377e+08	2.35429e+08	2.24978e+08	2.20438e+08	2.45307e+08	2.63016e+08	2.17403e+08	2.12033e+08	1.92923e+08	2.74394e+08	2.02069e+08	2.54355e+08	2.50756e+08	2.13327e+08	2.27278e+08	2.23987e+08	2.28482e+08	2.43697e+08	2.43935e+08	1.96527e+08	2.10279e+08	2.02237e+08	2.11927e+08	0.0210898	2.71422e+08	3.42163e+07	1.39688e+07	12.6063	2.41599e+08	2.43871e+07
POS5111	Mannitol	MSDIAL301486	1.188	205.067	[M+Na]+	TRUE	205.068	TRUE	TRUE	87.2	69.96045:27826 84.08124:20309 127.47715:17120 142.08595:23220 168.291:14393 169.56538:16216 186.91074:20783 205.06839:5076492 206.0714:270079	108.53	1.69111e+09	1.40236e+09	1.42427e+09	1.62366e+09	1.34389e+09	1.36575e+09	1.09089e+09	7.99442e+08	6.82772e+08	6.78549e+08	6.14974e+08	6.80017e+08	7.244e+08	7.29972e+08	5.57012e+08	597423993	5.94728e+08	4.63012e+08	1.38107e+09	1.31544e+09	1.35125e+09	1.35854e+09	1.12628e+09	9.15352e+08	5.87422e+08	4.65355e+08	4.50982e+08	4.6738e+08	4.5899e+08	3.98426e+08	4.79688e-12	1.47517e+09	1.45448e+08	5.93791e+07	9.85975	7.57774e+08	1.73805e+08
NEG414	2-Methyl-3-oxopropanoic acid	HMDB-AN-TI-N33	0.968	101.022	[M-H]-	TRUE	101.024	TRUE	TRUE	91	55.0171:38639 58.00417:13492 59.01197:203008 69.79756:13263 71.01163:55743 72.99144:9717 73.0277:328454 74.02309:9789 86.88702:6606 98.95696:6470 101.02232:122607 102.01757:16001 102.05422:48642	18.85	2.58425e+08	2.27958e+08	2.24442e+08	2.0079e+08	2.06853e+08	2.00581e+08	7.42253e+07	5.90064e+07	79752078	5.83831e+07	6.17733e+07	7.61081e+07	1.44903e+08	1.03376e+08	1.05849e+08	1.04519e+08	1.11513e+08	1.02703e+08	8.14769e+07	8.37145e+07	8.627e+07	7.97258e+07	7.55055e+07	7.48058e+07	6.07691e+08	6.98691e+08	5.40427e+08	5.93154e+08	4.75699e+08	6.14906e+08	4.81648e-19	2.19842e+08	2.22637e+07	9.08914e+06	10.1272	6.8208e+07	9.53403e+06
NEG857	4-Deoxyerythronic acid	HMDB-HU-UR-N74	1.836	119.033	[M-H]-	TRUE	119.034	TRUE	TRUE	77.5	53.83735:4868 57.03276:5122 59.012:50855 69.84015:7651 71.01178:292763 72.00726:5719 72.01537:8078 72.99083:6982 73.01035:9029 73.02763:618345 74.02248:19988 74.03093:24063 75.0262:8535 84.53908:4395 87.00702:171568 88.01006:4660 89.02264:109219 101.02219:6544 119.03281:1178418 120.0181:5949 120.03676:50605	10.81	6.2721e+08	5.44321e+08	5.35091e+08	5.38729e+08	6.0046e+08	6.25138e+08	6.34182e+08	3.99273e+08	5.08727e+08	4.52974e+08	5.26489e+08	4.03077e+08	5.05304e+08	3.74783e+08	4.27963e+08	4.62371e+08	3.98841e+08	4.03624e+08	7.19987e+08	5.78825e+08	5.10326e+08	6.21034e+08	6.09164e+08	4.69407e+08	3.53348e+08	3.51053e+08	2.79128e+08	3.31678e+08	2.92692e+08	3.15987e+08	5.74841e-07	5.78492e+08	4.39642e+07	1.79483e+07	7.59981	4.87454e+08	8.89827e+07
NEG2535	Galactitol	MONA134126	7.499	181.07	[M-H]-	TRUE	181.072	TRUE	TRUE	96.1	55.01709:42410 57.03275:58527 58.00416:18901 59.01182:1904341 60.01544:48084 68.13899:103782 69.03292:21558 71.01223:1790007 72.01537:51875 72.99142:41823 73.02753:507345 83.01186:165640 85.0277:568059 87.00696:57257 89.0226:1815860 90.02603:27229 91.03826:27545 95.01112:18862 97.02797:121737 101.02222:2501909 102.02508:78551 103.03761:24603 113.02192:270257 115.03823:97838 119.03272:364265 119.0…	3.71	1.19516e+09	4.88861e+08	6.19272e+08	6.33253e+08	1.46889e+09	1.16962e+09	2.75496e+08	1.11511e+09	4.81019e+08	4.89081e+08	3.73053e+08	4.99861e+08	8.6931e+08	5.74739e+08	443183714	8.59881e+08	4.85101e+08	3.61968e+08	5.13708e+08	9.31463e+08	5.27845e+08	4.01037e+08	7.02216e+08	4.53359e+08	6.18478e+08	2.3353e+08	4.78346e+08	5.07772e+08	2.42283e+08	2.61462e+08	0.0282124	9.29176e+08	3.99334e+08	1.63028e+08	42.9773	5.38936e+08	2.95383e+08
POS78	Methylene-imidazole	HMDB-HU-UR-P37	13.443	81.045	[M+H]+	TRUE	81.0447	TRUE	TRUE	93.1	53.03934:74121 53.99804:420082 54.03458:13782293 55.01861:54865 55.03795:362754 62.99034:50139 67.02956:62482 69.69041:121501 81.04517:5159130 82.02903:124035 82.04806:190212 82.05299:209369 82.06577:312246	130.67	7.96806e+08	6.25959e+08	1.77857e+09	6.56506e+08	7.52436e+08	2.0765e+09	1.73018e+09	1.02001e+09	1.10336e+09	4.13191e+08	1.9031e+09	7.49943e+08	4.03774e+08	1.57723e+08	4.35448e+08	2.83035e+08	1.26659e+08	1.43966e+09	9.11398e+08	5.57911e+08	1.29579e+09	6.76437e+08	5.50335e+08	7.03503e+08	3.6331e+08	1.04129e+09	1.46822e+08	2.85984e+08	4.0068e+08	3.46414e+08	0.0361027	1.11446e+09	6.39826e+08	2.61208e+08	57.4111	1.1533e+09	5.70214e+08
NEG107	Acetoacetaldehyde	HMDB-PL-N14	2.763	85.0275	[M-H2O-H]-	TRUE	85.0295	TRUE	TRUE	88.8	55.01727:29785 57.03277:4562 70.12836:2732 84.94974:2855 85.02776:174507 86.02321:4051 86.03078:7169	12.8	4.25166e+07	5.37741e+07	2.90169e+07	5.38056e+07	5.53146e+07	6.61963e+07	8.00193e+07	3.65657e+07	6.36622e+07	7.75954e+07	2.64241e+07	5.21581e+07	9.14441e+07	1.20525e+08	3.46861e+07	5.9429e+07	1.6297e+08	3.98095e+07	4.85759e+07	48311210	5.10004e+07	3.89708e+07	3.28581e+07	3.42459e+07	1.29903e+08	1.3408e+08	1.15759e+08	1.05781e+08	1.0595e+08	1.23211e+08	0.000132164	5.0104e+07	1.27712e+07	5.21383e+06	25.4894	5.60708e+07	2.17676e+07
NEG17969	Stachyose	GNPS95375	1.558	701.189	[M+Cl]-	TRUE	701.191	TRUE	TRUE	82.4	59.01192:43605 71.01173:39961 73.02752:9581 77.76794:1692 83.26716:1942 85.02775:2700 87.00704:20016 89.02266:74210 96.83226:7336 96.958:2826 97.02776:6472 101.02223:66828 107.03384:2066 111.00713:1719 113.022:31176 115.03831:1854 119.03269:21054 125.02287:10253 128.03281:2317 131.03319:5878 143.03339:29832 149.04263:2777 161.04257:34889 179.05389:129490 180.05814:3701 191.01826:2826 197.3644:165…	25760.7	14048.8	14048.8	14048.8	14048.8	14048.8	95679.4	2.70788e+07	2.9157e+07	2.86814e+07	3.11307e+07	3.11786e+07	3.17728e+07	14048.8	14048.8	14048.8	14048.8	14048.8	14048.8	14048.8	14048.8	90051.8	14048.8	14048.8	14048.8	3.86997e+07	4.07079e+07	4.12428e+07	43364778	3.84923e+07	4.36254e+07	3.7973e-29	27653.9	33325.5	13605.1	120.509	2.98332e+07	1.82354e+06
POS189	Acetone cyanohydrin	HMDB-PL-P76	12.809	86.0602	[M+H]+	TRUE	86.06	TRUE	TRUE	75.4	53.00272:55379 56.05004:54445 57.05799:34475 58.0658:500354 59.06119:238703 59.06885:58933 60.04481:78362 68.04974:161906 69.03407:608500 69.05363:31949 69.05799:66047 69.07063:294354 69.07813:58567 70.06551:1082029 71.06103:56306 71.07352:31412 85.0764:59315 86.0242:309312 86.03709:106248 86.04314:415375 86.06055:6827782 86.07952:154372 86.09687:1092658 87.04426:163180 87.05573:192580 87.06338:3…	2.12	4.13088e+08	1.46464e+08	3.98665e+08	2.10952e+08	3.10166e+08	3.4494e+08	2.04717e+08	4.58226e+08	4.74579e+08	2.17774e+08	3.89025e+08	1.36116e+08	8.78234e+07	1.72786e+08	8.26895e+07	7.76364e+07	9.31933e+07	2.9853e+08	1.53999e+08	3.64656e+08	1.75318e+08	3.61713e+08	1.79647e+08	3.04315e+08	9.2316e+07	2.01763e+08	1.45722e+08	9.99962e+07	1.60686e+08	2.36768e+08	0.0133123	3.04046e+08	1.05879e+08	4.32248e+07	34.8232	3.13406e+08	1.44954e+08
POS3761	7-Ethyl-2,3,6,7-tetrahydrocyclopent[b]azepin-8(1H)-one	HMDB-HU-UR-P370	10.192	178.122	[M+NH4]+	TRUE	178.123	TRUE	TRUE	80.3	65.03938:19709 68.63752:51306 70.06541:17240 77.03981:43244 79.05441:105623 84.08118:40233 89.0427:14439 91.05485:55722 94.02892:16042 96.83854:14199 103.05403:78100 105.06976:2260535 106.07277:112092 107.08523:123907 109.07553:50161 118.02847:18489 118.06496:15629 119.08505:611331 120.08093:21426 122.0594:15962 123.09163:38993 132.04353:32933 132.08095:318668 133.06401:5679968 134.06776:333789 1…	93.97	8.01943e+08	694727156	7.673e+08	8.24572e+08	6.54581e+08	7.50506e+08	7.95491e+08	6.26367e+08	6.04569e+08	5.41635e+08	5.39909e+08	6.54082e+08	4.29603e+08	14048.8	4.03515e+08	14048.8	1.98924e+06	630354	2.6728e+08	2.48386e+08	3.06859e+08	2.62823e+08	2.2979e+08	2.28779e+08	674055	2.36712e+06	5.59163e+07	6.41211e+07	637878	6.78555e+07	2.39514e-11	7.48938e+08	6.4361e+07	2.62753e+07	8.59363	6.27009e+08	9.43378e+07
POS3745	2-Benzimidazolecarbamic acid	HMDB-AN-SE-P517	1.319	178.058	[M+CH3OH+H]+	TRUE	178.061	TRUE	TRUE	80.9	60.05629:10693 62.98239:207257 69.19263:10665 69.1959:8507 71.06898:7934 96.00618:12457 105.04221:7902 116.99198:8730 117.98721:21812 120.00254:40984 132.98691:7825 133.03647:334726 134.06833:27730 134.09335:7625 137.06827:106517 160.01624:20803 160.04695:13657 160.98067:99050 161.00235:45556 178.00812:180395 178.02615:73172 178.05768:2182942 178.12531:31555 179.06183:88443 179.08998:136237 179.1…	55.87	3.07176e+08	2.71514e+08	2.81233e+08	3.07475e+08	2.69395e+08	2.87845e+08	3.35948e+08	3.01535e+08	2.82167e+08	2.90737e+08	2.69846e+08	3.15739e+08	2.84087e+08	2.79252e+08	2.55777e+08	2.49794e+08	2.50007e+08	2.20808e+08	2.48611e+08	2.48627e+08	2.47195e+08	2.65782e+08	2.33514e+08	2.17809e+08	2.19359e+08	1.9436e+08	2.15951e+08	2.07384e+08	2.18075e+08	2.28473e+08	1.88314e-07	2.8744e+08	1.67858e+07	6.85278e+06	5.83977	2.99329e+08	2.38859e+07
POS2014	6-Methyl-2-pyridinecarboxylic acid	HMDB-HU-UR-P223	1.677	138.052	[M+H]+	TRUE	138.055	TRUE	TRUE	81.8	69.41589:51917 70.06546:16983 72.08146:21299 81.04517:67974 84.08125:15629 94.06531:79489 95.06039:25952 96.04456:18654 110.05999:80524 121.03893:22907 121.07556:67769 122.071:74333 138.05365:1624170 138.09056:66689 138.10287:112679 139.05835:97080 139.08549:146226 139.09795:76034 139.12285:20573 140.58475:16992	33.35	9.50858e+08	1.07339e+09	1.01428e+09	1.10245e+09	1.0071e+09	1.14129e+09	1.43439e+09	1269925103	1.2601e+09	1.17047e+09	1.07518e+09	1.20108e+09	9.6304e+08	9.3329e+08	9.77776e+08	9.579e+08	8.83073e+08	8.00727e+08	9.32955e+08	9.33231e+08	9.04777e+08	7.99743e+08	8.60338e+08	8.42299e+08	5.57805e+08	5.09714e+08	5.86229e+08	5.73534e+08	5.71538e+08	5.4846e+08	4.81026e-13	1.04823e+09	7.00839e+07	2.86116e+07	6.68594	1.23519e+09	1.20384e+08
POS1067	Uracil	MONA143742	2.332	113.034	[M+H]+	TRUE	113.035	TRUE	TRUE	85.7	58.06568:23211 67.0547:138408 68.01355:49524 68.04981:254395 69.07059:146601 69.08086:48733 70.0294:1990207 70.06546:73777 71.03264:56508 71.04967:21223 72.08146:27801 72.93758:70158 79.05443:83339 85.07641:26919 85.08459:51374 86.05988:151408 86.0713:96841 95.02441:167763 95.04897:50497 96.00801:1182664 96.04434:97318 96.08028:69715 97.01146:26144 113.0232:193584 113.03405:5372245 113.06052:1615…	4.93	3.5871e+08	4.26138e+08	4.08137e+08	3.94445e+08	3.15534e+08	4.1084e+08	2.09872e+08	6.6184e+07	5.05666e+07	5.66888e+07	1.46445e+08	1.01035e+08	2.39672e+08	2.68964e+08	1.10854e+08	2.1587e+08	1.59539e+08	1.82269e+08	8.44997e+08	7.72996e+08	7.05786e+08	7.16606e+08	5.16055e+08	8.69368e+08	9.95815e+08	9.47003e+08	9.86809e+08	1.16814e+09	9.33403e+08	9.15063e+08	3.91418e-16	3.85634e+08	4.12283e+07	1.68314e+07	10.691	1.05132e+08	6.25061e+07
POS3358	Pyridoxamine dihydrochloride	GNPS476151	1.318	169.094	[M+H]+	TRUE	169.097	TRUE	TRUE	86.5	54.23934:80771 61.94292:88374 65.09368:82584 69.72021:186467 72.0194:86942 89.0587:82561 107.32823:80346 118.74935:81546 151.08238:207363 152.06831:1479161 169.09314:15838572 170.09645:456889	85.57	6.92433e+09	6.55449e+09	7.24064e+09	7.51697e+09	6.33654e+09	6.39721e+09	5.88874e+09	5.61683e+09	5.38963e+09	5.23504e+09	4.88543e+09	5.35973e+09	4.80884e+09	5.17467e+09	4.85157e+09	4.75017e+09	4.91532e+09	4.25853e+09	6.55471e+09	6.58463e+09	6.64949e+09	6.17762e+09	6.0616e+09	5.2878e+09	2.88475e+09	2.87984e+09	2.97352e+09	2.69617e+09	2.78115e+09	2.88415e+09	5.84374e-15	6.82836e+09	4.80861e+08	1.9631e+08	7.0421	5.3959e+09	3.4044e+08
POS3105	4-Methylphthalic anhydride	EU23447	11.346	163.038	[M+H]+	TRUE	163.039	TRUE	TRUE	90.9	53.03933:46213 68.0497:11979 68.67205:32936 69.07047:33516 76.03141:9600 77.03861:54108 79.05435:127174 80.04964:12264 81.03404:6863 91.05476:42548 92.02528:50562 93.06953:9212 94.02876:41527 94.06525:11783 95.04888:195283 96.04449:19193 105.03404:80879 105.04504:64478 105.06973:29484 107.04926:49840 107.08603:23558 108.04462:79860 108.08084:6398 113.96285:6358 118.06481:79978 119.0493:19961 120.…	14.16	4.35986e+08	3.70547e+08	4.06591e+08	3.58652e+08	3.46915e+08	3.60287e+08	2.65752e+08	2.69578e+08	2.81775e+08	2.12809e+08	2.47964e+08	2.81598e+08	347186013	3.11471e+08	2.89921e+08	3.18573e+08	3.07148e+08	3.11603e+08	2.8036e+08	3.39665e+08	3.03867e+08	3.502e+08	3.11618e+08	3.23387e+08	1.68674e+08	1.47503e+08	1.69809e+08	1.90935e+08	1.83098e+08	1.68342e+08	2.03298e-12	3.7983e+08	3.42627e+07	1.39877e+07	9.02054	2.59913e+08	2.6219e+07
NEG2500	DIBOA	MSDIAL727	2.052	180.028	[M-H]-	TRUE	180.03	TRUE	TRUE	70.1	59.01189:275113 69.80198:17854 71.01178:234324 73.02768:65403 83.01192:27241 85.02767:62287 89.02268:281071 92.04848:739070 93.0516:33852 97.02777:15747 101.02222:365173 108.04288:47701 113.02197:44512 119.03282:38883 131.0332:18614 136.03891:5190712 137.04236:313702 163.06:102592 180.02841:231850 180.06273:16644 181.07063:445768	6.05	1.92604e+07	5.27749e+07	1.32646e+07	1.70787e+07	1.00934e+07	1.03337e+07	1.00415e+07	3.26761e+07	9.72028e+06	2.80997e+07	1.44254e+07	1.52305e+07	9.54853e+06	2.12341e+07	7.2424e+06	1.76977e+07	2.95943e+07	7.17059e+06	1.57161e+07	6.48626e+06	1.43378e+07	6.69094e+06	1.31155e+07	1.48212e+07	1.5155e+09	1.32236e+09	1.56929e+09	1.24213e+09	1.20667e+09	1399710555	1.52878e-23	2.04676e+07	1.62413e+07	6.6305e+06	79.3514	1.83656e+07	9.68429e+06
POS3780	2-Ethylsulfanyl-1H-benzoimidazole	HMDB-AN-SE-P524	10.44	179.063	[M+H]+	TRUE	179.064	TRUE	TRUE	82.8	69.03403:9335 70.06543:32702 80.04964:12615 82.06564:15995 84.08121:32331 86.09689:16311 91.05487:11363 94.06526:10062 96.08112:9932 105.034:11636 105.06975:34432 106.06486:68490 108.04467:407414 109.07555:48939 110.05994:12172 111.0444:15972 111.0555:16645 112.07587:10635 119.08506:34650 120.08096:27706 121.06409:118065 123.0554:16556 123.09166:42848 124.03871:29763 124.0754:45748 132.07954:9180…	23.57	2.43244e+08	1.75157e+08	2.33013e+08	2.30886e+08	2.00314e+08	1.62543e+08	5.34396e+07	5.67461e+07	7.29558e+07	713945	6.36153e+07	6.7877e+07	1.04569e+08	14048.8	14048.8	14048.8	1.03106e+08	1.14235e+08	1.03822e+08	1.09088e+08	1.12192e+08	1.16396e+08	1.04822e+08	1.41209e+08	14048.8	491220	658703	613397	14048.8	14048.8	7.97517e-10	2.07526e+08	3.34495e+07	1.36557e+07	16.1182	5.2558e+07	2.63785e+07
POS7478	Nalidixic acid	GNPS98328	11.26	255.075	[M+Na]+	TRUE	255.074	TRUE	TRUE	71.9	68.88847:40399 70.06543:70629 86.09689:53278 110.07089:23115 158.11732:18591 181.07426:398787 182.07932:19957 184.06204:25186 196.10725:14165 196.11507:106242 197.12668:16022 209.06885:297317 210.07394:16682 210.11148:28560 227.07997:14233689 228.08292:1502964 229.08591:20692 237.06398:198055 237.12466:16615 238.06944:18980 250.09651:82605 255.03085:65766 255.07336:13712684 255.161:229743 256.077…	31.39	7.31034e+08	7.05344e+08	7.23457e+08	7.24006e+08	6.89548e+08	7.83816e+08	7.8421e+08	6.95291e+08	7.11198e+08	6.67524e+08	6.52338e+08	6.70683e+08	7.00933e+08	7.89132e+08	7.25919e+08	7.04493e+08	6.53814e+08	6.60522e+08	7.32483e+08	6.78962e+08	7.29868e+08	7.07583e+08	6.71038e+08	6.20037e+08	5.9045e+08	5.51634e+08	6.04311e+08	6.12319e+08	6.13664e+08	5.55647e+08	3.9536e-05	7.26201e+08	3.20426e+07	1.30813e+07	4.41237	6.96874e+08	4.76784e+07
POS7963	Thiamine	MSDIAL289515	1.448	265.111	[M]+	TRUE	265.111	TRUE	TRUE	91.9	54.03456:30496 80.04965:36057 81.04513:651197 84.08121:87095 86.06053:31751 98.0602:80854 110.07103:257599 114.60714:22699 116.0709:90228 120.00363:70151 122.07096:29763512 123.07501:1517009 123.08778:26849 126.03701:33302 129.10184:138048 135.97586:40869 138.05203:27496 144.0464:7047947 145.05055:354398 151.08408:23655 156.0466:22263 177.02335:123665 182.07933:29032 212.08954:26709 221.04955:898…	80.16	4.26824e+08	3.63643e+08	3.82247e+08	4.40507e+08	3.90136e+08	4.04558e+08	5.92946e+08	5.56423e+08	4.59027e+08	4.75577e+08	4.04651e+08	4.88675e+08	4.35046e+08	4.51985e+08	4.38418e+08	4.51713e+08	4.06262e+08	4.57422e+08	5.58978e+08	4.96234e+08	5.47624e+08	4.37193e+08	5.30266e+08	4.63918e+08	4.9771e+08	4.58387e+08	5.34115e+08	5.82363e+08	6.39695e+08	5.84908e+08	0.000244489	4.01319e+08	2.86529e+07	1.16975e+07	7.13969	4.96216e+08	6.8164e+07
POS1378	2,3-Dihydrobenzofuran	HMDB-PL-P242	3.04	121.065	[M+H]+	TRUE	121.065	TRUE	TRUE	99.2	51.02365:19565 53.03935:185118 55.0186:38680 68.43951:25096 68.44328:22621 75.06367:15792 77.03895:103586 79.05441:18737 91.05408:1431730 92.05756:85302 93.07043:2172743 94.07307:110516 95.04898:713635 96.05257:43256 103.05432:2167424 104.05762:136716 105.04431:285241 105.06988:103460 121.06422:5813850 122.06437:111109 122.06821:445027 122.09656:16996	24.4	1.19015e+09	1.32942e+09	1.18934e+09	1.17929e+09	7.86865e+08	1.10616e+09	7.92427e+08	9.56574e+08	8.98739e+08	8.90598e+08	7.50864e+08	7.33963e+08	4.15635e+08	6.41018e+08	5.9115e+08	5.74745e+08	5.50243e+08	425735127	7.74818e+08	1.23855e+09	1.02558e+09	1.06789e+09	8.21843e+08	9.72725e+08	3.83887e+08	3.87513e+08	4.3033e+08	4.1274e+08	4.54896e+08	3.78635e+08	7.8426e-10	1.1302e+09	1.8311e+08	7.47544e+07	16.2015	8.37194e+08	9.05594e+07
POS3615	Bicifadine	HMDB-AN-SE-P488	12.366	174.127	[M+CH3OH+H]+	TRUE	174.128	TRUE	TRUE	94	56.05003:26859 57.07035:52630 58.06566:8582 60.05605:100728 68.44524:41475 69.03432:48406 70.06564:128032 72.08105:114182 74.06043:12095 81.03407:9977 81.07006:9188 83.04973:51170 84.04472:60140 84.08121:32244 85.02877:9823 86.06054:23226 86.09622:82807 87.09963:13008 88.02122:9862 91.05416:46541 92.90033:10327 96.04457:84118 99.04375:10623 100.0754:29189 102.0547:44710 106.06485:39531 108.00845:…	8.16	152594783	8.36088e+07	1.88704e+08	1.40852e+08	8.27405e+07	6.28596e+07	7.35153e+07	5.665e+07	7.58916e+07	6.05868e+07	9.30588e+07	8.42581e+07	6.70245e+07	6.28449e+07	9.99548e+07	1.22e+08	7.34616e+07	8.08988e+07	7.51027e+07	5.55629e+07	5.30575e+07	6.22417e+07	4.62304e+07	7.66239e+07	6.24982e+07	5.56477e+07	5.69087e+07	8.6013e+07	4.73208e+07	3.8175e+07	0.00414598	1.1856e+08	4.93612e+07	2.01516e+07	41.6339	7.39935e+07	1.38073e+07
NEG582	3-Hydroxy-2H-pyran-2-one	HMDB-PL-N112	2.769	111.007	[M-H]-	TRUE	111.008	TRUE	TRUE	92.1	67.01707:193887 67.02843:16438 68.41439:34632 83.01192:6073 84.01953:4286 111.00713:482014 111.01823:132327 111.04264:8183 112.00214:8407 112.01001:18632 112.04935:42542	24.33	3.62723e+08	3.67322e+08	3.1164e+08	3.37416e+08	3.27259e+08	3.63644e+08	3.11851e+08	2.94778e+08	3.07152e+08	2.6023e+08	2.85747e+08	3.49566e+08	2.80375e+08	3.30305e+08	1.39461e+08	4.00504e+08	4.11665e+08	1.43054e+08	2.79415e+08	2.93237e+08	2.67749e+08	3.6991e+08	2.82435e+08	2.98789e+08	8.46574e+08	8.76201e+08	7.52257e+08	7.47132e+08	7.04113e+08	8.43877e+08	7.34416e-13	3.45e+08	2.30005e+07	9.38993e+06	6.66681	3.01554e+08	2.98195e+07
POS6015	Salsolinol-1-carboxylic acid	HMDB-PL-P786	10.485	224.09	[M+H]+	TRUE	224.092	TRUE	TRUE	71.2	56.05003:47355 58.06567:25283 69.0705:53469 69.93824:21044 70.06543:91806 79.05441:67493 80.04966:75343 84.04476:270802 84.08129:99008 86.06055:56134 86.09698:596215 91.05406:26255 93.07041:63582 94.06528:76418 96.08115:16942 98.0602:19296 105.06979:185930 106.06555:61338 107.0852:462755 108.08834:21685 110.05996:16473 112.0759:16547 117.07:48312 118.06501:18972 119.04935:25324 120.07973:51203 12…	12.23	2.13663e+07	9.78409e+06	1.41003e+07	2.26278e+07	1.52885e+07	2.67038e+07	1.91211e+07	2.73543e+08	5.5976e+07	2.50626e+08	1.92645e+08	4.47399e+07	5.87496e+07	2.78353e+08	2.2022e+08	2.25033e+08	2.17244e+08	1.87158e+08	2.77326e+07	2.41284e+07	1.66323e+07	1.69356e+07	7.67725e+07	2.8426e+07	3.78593e+08	3.67484e+08	3.81974e+08	3.19662e+08	3.0856e+08	3.79452e+08	5.03247e-09	1.83118e+07	6.29256e+06	2.56893e+06	34.3634	1.39442e+08	1.12772e+08
POS7259	1-Deoxy-1-morpholino-D-fructose	HMDB-AN-FE-P288	2.386	250.127	[M+H-H2O]+	TRUE	250.129	TRUE	TRUE	72.5	55.05499:3702 56.05014:34064 57.03387:5694 60.05627:4387 61.01124:4042 69.03403:14347 70.0293:5327 70.06554:71104 72.08096:204718 74.06043:6951 81.03407:4966 82.06496:4130 84.04467:18899 84.08128:149332 85.02877:19086 85.08382:12075 86.097:33005 87.03184:16651 87.04493:5559 97.02866:7319 98.09705:3912 100.02106:25971 101.05963:5014 102.05552:11750 102.09171:12655 104.05281:100549 108.04465:7640 1…	49.13	4.46942e+08	3.77339e+08	4.51963e+08	4.50164e+08	4.1105e+08	3.99011e+08	8.34268e+08	7.6503e+08	7.33304e+08	7.31464e+08	6.96079e+08	7.56777e+08	9.12483e+07	8.50528e+07	9.72655e+07	1.39798e+08	8.29044e+07	1.04871e+08	3.66507e+08	4.15379e+08	5.35328e+08	4.5722e+08	4.32087e+08	2.97822e+08	5.60596e+06	4.63165e+06	2.78921e+06	3.84679e+06	4.88665e+06	4.19616e+06	5.20068e-20	4.22745e+08	3.14731e+07	1.28488e+07	7.44493	7.5282e+08	4.65939e+07
POS7343	4-Hydroxy-1-methyl-3-phenylquinolin-2(1H)-one	MSDIAL78773	10.833	252.101	[M+H]+	TRUE	252.102	TRUE	TRUE	72.5	56.05001:5733 57.07064:6664 60.04494:34356 61.01122:10472 69.07008:100004 70.0656:88563 70.07377:5504 72.08084:17497 81.07004:7930 83.04953:9592 84.04465:20488 84.08136:39789 86.09708:72336 87.09961:8423 88.03922:6823 91.05403:8423 93.04484:6277 94.06525:8994 95.06042:99215 95.08583:9753 98.06017:6289 104.05266:6881 105.06973:10402 108.04462:6468 110.07104:396786 111.05547:59353 111.07436:27248 1…	8.3	8.43384e+07	9.12998e+07	8.53478e+07	8.30014e+07	7.31271e+07	8.83047e+07	6.8779e+07	6.4687e+07	6.61057e+07	6.40933e+07	6.09959e+07	6.9674e+07	9.61326e+07	9.47426e+07	8.4995e+07	9.27659e+07	8.06913e+07	9.03242e+07	9.50921e+07	8.80077e+07	9.12779e+07	9.18715e+07	8.56356e+07	9.16477e+07	969482	1.96988e+06	1.42392e+06	2.13789e+06	2.07998e+06	1638073	8.55436e-23	8.42365e+07	6.20694e+06	2.53397e+06	7.36847	6.57225e+07	3.19909e+06
NEG883	3-(2-Furanyl)-2-propenal	HMDB-HU-SE-N327	10.69	121.028	[M-H]-	TRUE	121.029	TRUE	TRUE	92	66.03304:8578 76.95032:17881 91.0169:27416 92.02494:16361 93.03297:63149 94.02813:134752 95.01199:14691 108.01951:77527 120.01933:13816 121.02705:4273230 122.02317:198198 122.03085:313359 122.05905:30577	8.53	7.67772e+07	5.13606e+08	6.03355e+08	6.34131e+08	5.657e+08	5.38895e+08	3.54166e+08	2.80094e+08	3.10235e+08	3.13539e+08	3.83179e+08	3.40199e+08	4.53069e+08	3.74133e+08	4.28909e+08	2.90885e+08	3.58731e+08	3.06672e+08	2.76044e+08	3.61475e+08	3.32135e+08	2.25408e+08	205368486	2.46647e+08	1.47034e+08	1.54274e+08	2.61619e+08	2.50833e+08	2.91059e+08	3.92875e+08	0.00775777	4.88744e+08	2.0642e+08	8.42704e+07	42.2347	3.30235e+08	3.65183e+07
POS564	4-Hydroxymethylpyrazole	HMDB-BA-P37	13.402	99.0553	[M+H]+	TRUE	99.0553	TRUE	TRUE	73.9	54.03438:33296 55.01864:58609 55.05474:115942 56.05016:164735 57.04544:674334 57.07027:32212 58.02927:107747 58.04043:36336 58.04848:10811 58.05318:59827 58.06578:99979 60.04482:11008 69.03416:47329 69.77158:10799 70.06546:18989 71.04967:24029 71.06104:44292 72.04495:216638 72.06872:67903 72.08098:93336 81.04517:26732 82.02917:89499 82.06572:139915 83.01301:143913 83.02446:70386 83.04885:23219 83…	25.42	5.7898e+08	3.36348e+08	9.40936e+08	5.22709e+08	551726418	1.55938e+09	1.14813e+09	5.08111e+08	3.62787e+08	2.36896e+08	5.64266e+08	4.29083e+08	2.20643e+08	1.37756e+08	2.84943e+08	1.18542e+08	1.13189e+08	7.73567e+08	5.49494e+08	4.67498e+08	6.11786e+08	4.33973e+08	2.6518e+08	2.81087e+08	1.0977e+08	2.99285e+08	9.13769e+07	1.62202e+08	1.92868e+08	2.10138e+08	0.0135358	7.48346e+08	4.43364e+08	1.81003e+08	59.2459	5.41545e+08	3.1843e+08
POS2067	1-Methyl-1,2-dihydropyridine-3-carboxamide	HMDB-HU-UR-P233	9.965	139.086	[M+NH4]+	TRUE	139.087	TRUE	TRUE	71.7	53.03933:11753 56.05004:9509 67.05454:13193 68.04973:10206 68.42019:40543 69.04547:14012 70.06543:69880 80.04967:30892 83.06105:8781 84.08123:14038 94.06525:127500 95.04983:24565 95.06046:44274 96.06866:146704 98.0603:42289 108.06811:38301 109.07558:580551 110.0775:13605 111.04332:11182 111.05553:64022 111.09248:48041 112.03879:24084 112.07576:75375 112.08717:13767 112.11193:9335 121.0389:70130 1…	27.01	3.68034e+08	2.31129e+08	2.96086e+08	2.92567e+08	2.76973e+08	2.79056e+08	3.9673e+08	2.54609e+08	2.47031e+08	1.98668e+08	1.58053e+08	2.85852e+08	3.48664e+08	1.47899e+07	1.79461e+08	1.65103e+07	2.84508e+08	2.46973e+08	2.88011e+08	2.86173e+08	2.73845e+08	1.82696e+08	2.28056e+08	1.83782e+08	1.60144e+08	7.60961e+06	1.56806e+08	2.56931e+07	1.40244e+07	1.71772e+08	0.00412687	2.90641e+08	4.44652e+07	1.81528e+07	15.299	2.56824e+08	8.20425e+07
NEG2380	Ascorbic acid	MONA44561	2.329	175.023	[M-H]-	TRUE	175.025	TRUE	TRUE	85.1	69.03304:597106 69.59612:63398 85.02785:162278 87.00697:6580382 88.01015:150238 111.00602:21599 112.0145:112643 113.02199:503522 116.99019:17949 157.01266:190699 175.02396:65606 176.03413:19161	211.67	1.77085e+09	2.08841e+09	1.86522e+09	1.08676e+09	2.03936e+09	1976806839	1.13476e+09	1.21738e+09	1.24198e+09	1.26041e+09	1.17889e+09	1.21925e+09	1.09596e+09	1.01673e+09	1.15751e+09	1.16371e+09	1.17138e+09	1.25471e+09	1.51433e+09	1.32722e+09	1.53307e+09	1.29911e+09	1.47308e+09	1.41722e+09	3.23253e+09	3.97427e+09	3.50864e+09	3.54348e+09	3.90619e+09	4.23013e+09	6.16275e-16	1.80457e+09	3.70249e+08	1.51154e+08	20.5174	1.20878e+09	4.54402e+07
POS6287	Sebuthylazine	MSDIAL285054	7.471	230.112	[M+H]+	TRUE	230.117	TRUE	TRUE	75.8	70.06558:1805905 70.07602:39452 71.04966:58971 71.06898:46096 72.08086:56815 84.08122:44253 86.06055:65765 86.09705:329109 87.09965:96647 90.05552:913804 95.06037:39991 96.08115:41150 97.07565:196461 99.01852:59256 113.07056:391460 114.09109:110364 115.08582:1198747 116.06973:114078 129.10188:45454 130.41682:28411 139.08553:341318 141.06514:658354 142.08592:30429 159.07584:1593284 160.07957:54945…	15.28	4.31951e+09	3.07672e+09	3.31365e+09	1.56318e+09	2.49656e+09	4.34934e+09	4.59196e+09	4.3958e+09	1.82375e+09	1.9456e+09	2.90808e+09	4.08093e+09	3.01675e+09	2.6894e+09	3.09676e+09	1.9308e+09	2.94802e+09	2.59969e+09	2.91868e+09	2.38733e+09	2.84272e+09	3.02445e+09	2.44345e+09	2.66557e+09	8.06733e+09	1.0148e+10	1.16122e+10	8.1673e+09	8.5574e+09	4.63925e+09	6.50724e-08	3.18649e+09	1.07474e+09	4.38761e+08	33.728	3.29102e+09	1.23666e+09
POS486	Protoanemonin	HMDB-PL-P101	0.984	97.0285	[M+H]+	TRUE	97.0284	TRUE	TRUE	86.8	53.00279:58755 55.0186:28138 55.05505:44534 56.05004:17295 56.96532:18192 68.04973:9727 69.03407:1041566 69.04523:57326 69.69978:9329 70.02937:62185 70.03702:38684 70.0655:215426 71.01337:85535 79.01835:33868 79.05441:21182 80.01378:28088 80.04967:10179 81.03339:16484 97.00814:36649 97.0287:2372104 97.03954:246024 97.04771:53888 97.06483:113763 97.07565:48995 98.02431:51102 98.03167:98671 98.0602…	3	2.34825e+08	2.98391e+08	2.44824e+08	2.32135e+08	1.97313e+08	2.11175e+08	1.36131e+08	1.42329e+08	1.67315e+08	5.40309e+07	6.83666e+07	1.83808e+08	87555004	9.99964e+07	1.50703e+08	6.25702e+07	8.18313e+07	8.94393e+07	2.02271e+08	1.8648e+08	1.12203e+08	1.704e+08	1.64757e+08	1.8755e+08	1.48592e+08	1.01601e+08	7.19522e+07	6.72751e+07	1.25693e+08	1.08063e+08	2.47626e-06	2.36444e+08	3.49246e+07	1.42579e+07	14.7708	1.2533e+08	5.27568e+07
POS10047	Imazaquin	EU23633	10.384	312.133	[M+H]+	TRUE	312.134	TRUE	TRUE	70.8	69.26526:42968 70.06552:212293 72.08154:98717 80.04964:31608 82.06493:27189 84.04465:53462 84.0812:23388 86.09702:164483 94.06526:20617 106.06449:22882 108.0448:125189 116.07089:27250 118.06499:25025 120.08056:94677 125.07108:179511 130.06401:108790 134.05943:21286 137.06966:80504 138.0551:26401 144.08084:168500 146.05937:472625 147.06233:24256 152.0699:27771 153.07439:23420 153.10133:56444 154.0…	123.62	4.64972e+08	4.69188e+08	4.64654e+08	494664256	4.3816e+08	4.69669e+08	4.62923e+08	4.75804e+08	4.0653e+08	4.31012e+08	126381	4.31297e+08	4.11871e+08	451596	151108	97300.5	280426	524602	4.68045e+08	4.45331e+08	4.88621e+08	4.58121e+08	4.35384e+08	3.96147e+08	117279	131639	921885	275059	1.70806e+06	81432.7	4.26885e-08	4.66884e+08	1.79918e+07	7.3451e+06	3.85358	3.67949e+08	1.81893e+08
POS2687	2-Isopropyl-6-methyl-4-pyrimidone	EU5741	1.939	153.102	[M+H]+	TRUE	153.102	TRUE	TRUE	75.5	56.05006:162696 57.04736:20751 57.05353:172558 63.00688:67828 64.01057:36943 68.04972:10912 69.0705:9602 69.65509:11257 70.06547:55579 72.08144:7526 80.04966:34548 81.07006:18764 82.06566:34519 83.06032:9785 84.04467:27419 84.08112:57350 90.02539:21346 94.06525:58300 95.06036:24305 97.03954:10782 97.07581:24228 98.0602:31738 98.09705:7779 102.05552:19947 103.05785:46364 105.05649:23341 106.04891:…	7.77	1.48395e+08	1.80952e+08	2.01426e+08	1.6308e+08	1.98185e+08	2.21862e+08	1.61293e+08	2.09152e+08	1.70899e+08	1.69187e+08	3.21502e+08	1.82798e+08	3.96599e+08	1.48164e+08	1.93703e+08	3.89357e+08	1.80472e+08	2.24857e+08	1.4436e+08	1.343e+08	1.80248e+08	1.64428e+08	1.98311e+08	2.39507e+08	3.85265e+08	1.90199e+08	3.68857e+08	4.34473e+08	4.5105e+08	4.48463e+08	0.000365423	1.8565e+08	2.69694e+07	1.10102e+07	14.527	2.02472e+08	6.06636e+07
POS441	Methylpyrazine	HMDB-AN-TI-P62	13.422	95.0604	[M+H]+	TRUE	95.0609	TRUE	TRUE	93.8	51.02365:7600 53.00271:7523 53.03933:8888 53.99813:56028 54.03429:504789 55.02953:94643 55.03757:17810 55.04226:40701 55.05471:29496 56.05004:7175 66.03417:24410 67.02951:34589 67.04204:10277 67.05461:75565 68.04979:646826 69.03404:7463 69.04499:89261 69.05309:17785 78.03445:96407 79.02975:8418 79.05441:8516 81.04516:88925 81.05747:42518 94.06528:7327 95.02434:9760 95.04894:91746 95.06037:1981746…	6.38	6.01148e+07	6.55582e+07	2.24629e+08	5.87858e+07	2.06225e+08	1.35878e+08	2.21944e+08	1.64568e+08	1.26649e+08	3.41769e+07	5.08816e+07	6.5099e+07	2.40809e+07	2.34236e+07	8.21202e+06	2.30818e+07	2.15901e+07	1.01676e+08	8.56627e+07	8.15298e+07	8.44937e+07	7.1422e+07	4.93131e+07	6.69388e+07	2.5579e+07	6.94837e+07	4.67173e+07	3.30857e+07	3.63522e+07	2.04817e+07	0.0123016	1.25199e+08	7.58543e+07	3.09674e+07	60.5872	1.10553e+08	7.35455e+07
POS6047	Etofylline	GNPS388754	1.43	225.097	[M+H]+	TRUE	225.098	TRUE	TRUE	73.4	60.0448:58375 62.98243:137033 69.64902:26153 70.06544:13180 81.04515:39301 82.05283:128438 83.06104:16006 84.04468:16545 84.08122:52172 86.0969:12889 88.99734:20566 95.06036:12563 99.05498:57821 104.99235:355486 108.05531:19710 110.07106:541837 111.05441:21014 111.07439:22201 112.05003:16512 114.06586:77329 116.99211:287894 118.97178:44971 122.07105:179425 131.00793:95605 134.07124:60359 135.0023…	84.86	4.02717e+08	3.24226e+08	3.65942e+08	3.15554e+08	2.9697e+08	2.90262e+08	4.05817e+08	3.25283e+08	2.99757e+08	2.8147e+08	2.7846e+08	3.14664e+08	3.6902e+08	3.28311e+08	2.6927e+08	2.89928e+08	2.78211e+08	2.58554e+08	3.81854e+08	3.03798e+08	3.26715e+08	3.29496e+08	3.52141e+08	2.91675e+08	2.40839e+08	2.28041e+08	2.56531e+08	2.23939e+08	2.38313e+08	2.3668e+08	0.000917275	3.32612e+08	4.3476e+07	1.7749e+07	13.0711	3.17575e+08	4.69161e+07
POS2245	5-Hydroxymaltol	HMDB-HU-SE-P228	0.482	143.033	[M+Na]+	TRUE	143.034	TRUE	TRUE	87.2	53.93977:7776 55.01822:31199 55.05462:21041 55.93481:9464 56.05005:25306 56.9429:8751 57.93539:21294 58.94299:51386 69.03419:113252 70.06557:172371 72.04491:12279 72.08095:44151 72.93757:23492 74.06045:12083 75.94538:19390 84.04493:55784 84.08133:59338 85.02879:11774 90.94787:9851 93.95638:8078 97.0287:111431 98.06032:585734 98.0963:324853 98.96156:8920 102.05553:23755 102.95615:12329 114.95589:5…	2.72	3.26291e+08	2.42011e+08	1.95938e+08	2.24469e+08	1.37047e+08	1.56309e+08	1.27631e+08	9.77086e+07	1.45324e+08	1.05497e+08	8.06576e+07	2.15493e+08	1.1732e+08	2.38915e+08	1.34592e+08	5.83028e+07	1.10459e+08	1.07526e+08	1.43599e+08	2.31149e+08	101388177	1.15743e+08	1.79175e+08	1.13705e+08	1.05398e+08	6.86883e+07	9.11536e+07	7.30785e+07	1.26131e+08	1.49637e+08	0.0150496	2.13677e+08	6.79399e+07	2.77363e+07	31.7955	1.28719e+08	4.82026e+07
POS499	1,2-Dimethylimidazole	HMDB-BA-P36	12.829	97.0761	[M+H]+	TRUE	97.076	TRUE	TRUE	81.8	53.03933:37458 54.03467:439650 55.01821:28720 55.05461:38051 56.03753:190174 56.05016:2193771 57.04545:813579 57.05309:37174 57.05804:187766 68.04977:225243 69.03404:93526 69.04499:285081 70.02943:119763 70.06552:1672258 70.10329:27370 71.01332:29361 71.06107:204589 80.01368:81627 80.04973:594241 81.04518:1325498 82.05294:399391 96.05614:28536 97.02904:234854 97.03951:783104 97.06403:189639 97.07…	16.61	1.88973e+08	2.34995e+08	4.4076e+08	2.15781e+08	4.75336e+08	3.86126e+08	7.48651e+08	3.57366e+08	7.38043e+08	1.82578e+08	3.68471e+08	1.69839e+08	6.4911e+07	5.07708e+07	5.25865e+07	4.17926e+07	7.7341e+07	3.29653e+08	1.79634e+08	3.63655e+08	3.78518e+08	1.29133e+08	1.01445e+08	2.96847e+08	5.78592e+07	1.84016e+08	1.97556e+07	5.56268e+07	9.07481e+07	1.17868e+08	0.00235506	3.23662e+08	1.25108e+08	5.1075e+07	38.6539	4.27491e+08	2.58594e+08
POS1988	Hypoxanthine	GNPS8889	3.12	137.045	[M+H]+	TRUE	137.046	TRUE	TRUE	93	53.99241:43295 55.02944:77008 69.47845:96967 82.0403:44330 91.0549:76877 92.05803:409738 94.04034:1334655 110.03484:2101037 110.05998:64433 112.05004:97615 119.03465:1478801 120.03858:46181 120.0523:291268 121.06417:163990 128.04553:74019 137.04538:48850076 137.10628:838553 138.04948:1668389 138.09055:58653	106.54	4.88536e+09	8.45038e+09	8.63442e+09	7.71461e+09	6.56557e+09	9.58486e+09	2.48129e+09	1.9512e+09	2.62508e+09	1.91215e+09	1.82912e+09	2.4722e+09	2.55521e+09	4.69076e+09	4014383360	3.69551e+09	4.11414e+09	3.87631e+09	2476609775	2.7752e+09	4.41407e+09	3.0515e+09	4.20329e+09	3.63788e+09	4.58388e+09	3.32274e+09	3.43507e+09	4.2491e+09	4.21276e+09	4.42682e+09	5.50704e-09	7.6392e+09	1.68381e+09	6.87412e+08	22.0417	2.21184e+09	3.50822e+08
POS2366	3-Hydroxyadipic acid 3,6-lactone	HMDB-AN-SE-P385	2.812	145.049	[M+CH3OH+H]+	TRUE	145.05	TRUE	TRUE	97.8	51.40848:31841 53.03897:171469 55.01822:126259 55.02364:26949 57.03389:132975 60.05629:38205 69.03406:29433 69.41314:58194 71.04977:1233943 72.05303:37926 72.08088:37374 81.03345:419267 84.08125:39622 85.02879:307442 86.09692:61989 99.04389:4136491 100.04704:220762 100.07543:56735 101.02402:41512 107.27658:25714 118.06504:41885 127.03878:1064926 128.04143:44286 128.07028:30152 145.04865:826627 14…	4.72	2.53691e+09	1.31432e+09	1.76002e+09	2.55899e+09	1.63353e+09	1.61619e+09	1.87091e+09	1.76785e+09	1.21935e+09	1.3842e+09	8.88721e+08	1.47425e+09	5.11733e+08	1.5321e+09	1.00581e+09	1.6147e+09	1.68567e+09	1.58576e+09	1.40176e+09	1465943834	1.59642e+09	2.32684e+09	1.26265e+09	1.25444e+09	3.35304e+09	1.69349e+09	3.03402e+09	5.20334e+09	4.77654e+09	3.65766e+09	2.10255e-05	1.90333e+09	5.20391e+08	2.12449e+08	27.3412	1.43421e+09	3.60514e+08
POS2567	3-Methyladenine	GNPS9991	4.443	150.077	[M+H]+	TRUE	150.077	TRUE	TRUE	73.3	56.05003:3612845 57.05343:84061 61.01118:1306370 62.01462:11329 72.93754:29093 74.02411:180368 74.06042:310663 74.99031:13143 75.02666:14786 80.05032:11163 84.04452:109420 85.02869:115882 86.06052:10529 87.02637:355690 90.94784:35979 94.04018:49059 102.05451:1182392 103.05824:12925 104.05267:4682747 105.00032:15717 105.03736:68748 105.05663:121675 105.06961:141201 108.08086:10316 122.05943:35358 …	14.35	1.51849e+07	2.01839e+07	2.09416e+07	1.91021e+07	2.1054e+07	2.67926e+07	2.72615e+08	2.33726e+08	2.41287e+08	2.18931e+08	2.1701e+08	2.40183e+08	2.4434e+08	2.50386e+08	2.20587e+08	2.5404e+08	2.30393e+08	2.33323e+08	2.67186e+08	2.6551e+08	2.78516e+08	2.68987e+08	2.79632e+08	2.52275e+08	1.44199e+08	1.32171e+08	1.52329e+08	1.48468e+08	1.44158e+08	1.36824e+08	1.65205e-22	2.05432e+07	3.7521e+06	1.53179e+06	18.2645	2.37292e+08	2.01655e+07
POS2920	methyl 1-methylpiperidine-3-carboxylate	HMDB-HU-SE-P607	12.33	158.117	[M+H]+	TRUE	158.118	TRUE	TRUE	70.2	55.05499:12343 56.04998:224172 57.03428:11837 57.07066:15416 58.06564:71833 59.06109:9988 60.04518:355890 67.05452:116680 68.05008:63718 69.03403:29841 69.0704:148339 69.77378:12988 70.0293:26589 70.06544:276571 71.08602:14676 72.04491:48368 72.0814:104090 73.08488:39027 74.02418:14021 74.06034:55092 82.06566:25188 83.06104:35945 83.08617:10052 84.04459:323779 84.08117:409173 85.02877:10356 85.03…	4.81	2.9925e+07	5.43683e+07	7.12633e+07	5.11952e+07	3.84734e+07	2.94435e+07	7.92306e+07	3.40135e+07	4.64614e+07	2.85846e+07	5.31863e+07	3.77901e+07	6.6217e+07	8.95622e+07	3.04647e+07	5.17798e+07	7.39392e+07	7.1891e+07	2.92744e+07	2.88739e+07	2.698e+07	6.59142e+07	3.33369e+07	6.03144e+07	5.54662e+07	1.02279e+08	1.06677e+08	1.2092e+08	6.71947e+07	2.27291e+08	0.00307095	4.57781e+07	1.62735e+07	6.64362e+06	35.5486	4.65444e+07	1.82687e+07
POS940	Piconol	HMDB-AN-FE-P58	4.027	110.06	[M+CH3OH+H]+	TRUE	110.06	TRUE	TRUE	96	53.03934:14928 55.01861:12320 55.05473:308272 65.03899:107292 67.04213:79661 67.05455:32077 68.04984:192661 69.03406:35277 69.07052:11991 80.0498:42330 82.05299:29354 82.06573:467083 83.04963:284713 83.06038:87587 83.06824:12073 92.04948:42522 93.04504:50601 94.02885:44416 110.06:4473466 110.09583:77749 111.04445:159188 111.05555:242468 111.06332:227993 111.09108:34807	1.66	1.81892e+08	1.42574e+08	1.57667e+08	1.64186e+08	1.4183e+08	1.50381e+08	1.65997e+08	1.0748e+08	9.43373e+07	1.48272e+08	2.0941e+08	1.42571e+08	2.71419e+08	1.99249e+08	1.0207e+08	4.04336e+08	1.76957e+08	1.12512e+08	126808236	1.50372e+08	1.40984e+08	199225585	1.27172e+08	1.45954e+08	2.86386e+08	3.16344e+08	2.55989e+08	1.53305e+08	3.036e+08	3.90187e+08	0.00441631	1.56422e+08	1.51772e+07	6.19605e+06	9.70273	1.44678e+08	4.14244e+07
POS1360	Isoindoline	HMDB-AN-SE-P177	9.738	120.081	[M+NH4]+	TRUE	120.081	TRUE	TRUE	96.5	53.03897:957283 56.05005:940616 69.58294:1532824 77.03922:1055422 91.05421:11331209 93.06969:30244360 95.04897:4667284 103.05437:122468456 104.05777:9011234 105.04427:953492 118.06505:2673299 119.07279:1310468 120.08099:275825024 121.08442:20986944	278.78	2.40487e+10	1.44721e+09	2.06212e+10	7.50596e+08	3694313538	4.24055e+10	2.9873e+10	6.31239e+10	7.27333e+10	5.86388e+10	1.20343e+11	1.01226e+11	3.02535e+10	1.01188e+11	7.49574e+10	6.8135e+10	7.75128e+10	8.15096e+10	2.39386e+10	3.69974e+10	2.01766e+10	2.0397e+10	5.55264e+10	8.68306e+10	6.56899e+10	3.52522e+10	9.31409e+10	1.01239e+11	128841067369	1.05113e+11	0.000540205	1.54946e+10	1.65989e+10	6.77646e+09	107.127	7.4323e+10	3.22222e+10
POS2406	4,1-Benzoxazepine	HMDB-AN-SE-P402	9.696	146.06	[M+2H]2+	TRUE	146.06	TRUE	TRUE	91.8	69.03405:30956 81.03409:25815 82.06496:12451 83.04957:31743 84.04469:32438 84.08123:28265 85.02879:14153 86.06055:14543 86.09692:27225 91.05407:139639 96.83768:17465 100.07542:9958 100.11254:44800 103.03843:10083 110.05998:15985 111.04333:34983 117.05667:44998 118.06505:3740025 119.06796:264629 128.07027:35979 129.05461:13424 130.04895:14413 146.05949:1328258 146.07954:46051 147.06306:100861 147.…	9.43	3.91852e+08	2.83073e+08	3.4287e+08	3.49783e+08	2.59832e+08	2.84134e+08	4.26867e+08	3.37515e+06	3.55856e+06	7.28279e+06	2.43683e+06	1.03206e+07	1.13052e+07	1.67561e+07	1.13815e+07	2.12321e+06	2.21678e+07	8.63053e+06	3.17201e+08	3.28528e+08	2.87906e+08	2.74984e+08	1.43315e+07	2.18898e+08	5.79266e+06	1.62594e+06	1.1522e+07	6.95487e+06	1.89029e+07	3.34775e+06	7.58923e-06	3.18591e+08	5.06574e+07	2.06808e+07	15.9005	7.56402e+07	1.72091e+08
POS164	Tetrahydropyridine	HMDB-AN-FE-P11	1.13	84.0811	[M+H]+	TRUE	84.0808	TRUE	TRUE	93.1	53.00272:34665 55.05475:278970 56.05014:4615952 56.96542:466044 57.03389:160722 57.0535:157509 57.07027:45549 67.05468:576542 68.99599:37583 69.05746:74955 69.65621:40839 71.9522:137638 82.06498:57759 84.0447:4327175 84.08122:14082248 84.95968:584724 85.02879:624165 85.04813:163753 85.07716:52422 85.08453:664696	11.84	2.40327e+09	2.13336e+09	2.48937e+09	2.51089e+09	2.01361e+09	2.26693e+09	2.8603e+09	2.34377e+09	2.31481e+09	2.05186e+09	2.03164e+09	2.34647e+09	2.3056e+09	2.14005e+09	2.02769e+09	2.28281e+09	2.16846e+09	1.90942e+09	2.46418e+09	2.51804e+09	2.36735e+09	2.32239e+09	2.19284e+09	2.06209e+09	2.11167e+09	1.71398e+09	1.90297e+09	1.91743e+09	1.89492e+09	2.09948e+09	0.0106429	2.30291e+09	2.00912e+08	8.2022e+07	8.72429	2.32481e+09	2.99373e+08
POS556	alpha-Methylene butyrolactone	MONA43667	1.608	99.0441	[M+H]+	TRUE	99.0441	TRUE	TRUE	72.7	53.03916:85054 55.01822:44019 55.05474:101968 56.05013:118708 57.03389:44760 58.06568:11118 69.03409:169991 71.04976:219536 71.06046:19644 72.04496:130183 72.08103:85580 81.03409:52320 82.02902:51912 82.06571:137812 83.01297:51222 83.04953:81624 88.00402:12574 97.00964:14919 98.98398:5409839 99.04382:306123 99.05499:87727 99.06247:21417 99.09152:118356 100.03946:107496 100.07542:751436 100.11265:…	2.73	1.13219e+08	7.20309e+07	1.2502e+08	7.21328e+07	6.84566e+07	6.1344e+07	6.1227e+07	55505137	5.40563e+07	5.10975e+07	5.03461e+07	4.13509e+07	7.02329e+07	6.56022e+07	4.54002e+07	8.10647e+07	8.68175e+07	5.68133e+07	8.6891e+07	6.42313e+07	8.53109e+07	7.94006e+07	6.78621e+07	5.33723e+07	1.58126e+08	1.13672e+08	1.12942e+08	9.11688e+07	1.10912e+08	1.69187e+08	2.51484e-05	8.53671e+07	2.66987e+07	1.08997e+07	31.2752	5.22638e+07	6.60589e+06
POS6347	Metomidate	HMDB-AN-SE-P649	7.516	231.115	[M+H]+	TRUE	231.113	TRUE	TRUE	76.6	55.05461:10198 55.9348:24697 56.04964:21153 60.0448:21523 60.05584:6138 69.06996:24436 69.73676:8474 70.02931:8269 70.06556:265159 71.04966:21919 71.06273:9136 71.06901:117122 71.92962:19984 72.08102:125196 72.93756:17807 74.02419:7579 74.06049:63056 84.04468:28317 84.08131:115549 86.06055:22557 86.09627:554051 87.0557:30376 87.09965:20042 88.03925:26545 89.9404:9900 90.05546:96975 90.94786:25989…	6.43	2.29795e+08	1.40714e+08	2.67955e+07	5.33642e+07	3.28084e+08	3.70242e+08	3.51133e+08	1.04223e+08	3.78419e+08	2.07418e+08	2.06842e+08	2.06763e+08	1.69222e+08	1.79095e+08	2.02463e+08	1.33455e+08	1.45656e+08	2.43565e+08	2.51093e+08	1.56885e+07	1.19004e+08	1.35881e+08	2.24963e+08	1.41855e+07	8.05115e+08	2.59594e+08	1.06872e+09	4.23043e+08	4.44168e+08	5.18669e+08	0.000311942	1.91499e+08	1.42027e+08	5.79824e+07	74.166	2.42466e+08	1.03126e+08
NEG1974	Conduritol epoxide	HMDB-PL-N277	0.994	161.044	[M-H2O-H]-	TRUE	161.046	TRUE	TRUE	85.9	55.01709:15167 57.033:89888 59.01192:335683 60.99113:5222 68.99648:6242 69.03291:24266 69.3008:6818 69.30408:5961 71.01183:193451 72.99094:43755 73.02766:450466 74.02264:26407 74.03093:5672 75.0066:42522 81.03242:114271 82.03571:5967 83.01199:71458 85.02785:306947 86.02243:14744 87.00707:61490 87.04314:6735 88.03828:71817 89.02277:62625 95.01112:7817 97.02788:60492 99.00644:18086 99.04312:45202 1…	6.54	3.43308e+08	3.06029e+08	3.08596e+08	2.9356e+08	2.79167e+08	2.95785e+08	1.49719e+08	1.31664e+08	1.5473e+08	1.4278e+08	1.36428e+08	1.42973e+08	2.35126e+08	2.12928e+08	2.09546e+08	204888144	2.16536e+08	2.10824e+08	1.59927e+08	1.60652e+08	1.41614e+08	1.47579e+08	1.46035e+08	1.44792e+08	5.62517e+08	5.75533e+08	5.61414e+08	5.37504e+08	4.7375e+08	5.4597e+08	2.87736e-22	3.04407e+08	2.17374e+07	8.87425e+06	7.14088	1.43049e+08	8.41977e+06
POS2569	4-Cyclopropyl-6-methyl-2-pyrimidinamine	EU9223	13.434	150.102	[M+H]+	TRUE	150.103	TRUE	TRUE	72.5	56.04999:1361183 57.05349:42345 61.01117:558754 67.0295:87065 68.03323:60822 68.03748:47123 68.05015:326127 69.04541:103334 74.02392:72047 74.06031:126325 80.04967:32141 81.04514:38379 83.06104:49540 84.04467:48363 85.02878:49400 87.02637:136704 91.05406:15756 94.02895:20626 95.06036:37578 102.05543:441892 104.05263:1912329 105.05649:50416 105.06966:229968 109.03992:180353 109.07562:2792666 110.0…	23.34	3.4994e+08	2.437e+08	3.11213e+08	3.92414e+08	2.28304e+08	2.36412e+08	3.03869e+08	2.44071e+08	2.44856e+08	1.00753e+08	3.00304e+08	1.64211e+08	8.95818e+07	7.90677e+07	5.52952e+07	6.58728e+07	6.46766e+07	3.83239e+08	1.85189e+08	2.26982e+08	2.83006e+08	3.22482e+08	1.95291e+08	1.51071e+08	6.64841e+07	2.45437e+08	6.74967e+07	8.35945e+07	2.74535e+08	1.75333e+08	0.0232364	2.93664e+08	6.82243e+07	2.78525e+07	23.2321	2.26344e+08	7.97129e+07
POS1941	2-Aminopurine	HMDB-BA-P133	8.819	136.061	[M+H-H2O]+	TRUE	136.062	TRUE	TRUE	89.8	55.93502:273646 68.68288:93843 72.93767:144409 73.94513:23338 89.9396:38681 90.94807:128979 91.05412:143117 94.04028:122287 107.94994:84259 109.06479:22946 118.06503:30521 119.03468:285878 125.96059:57445 135.94437:107637 136.02132:452077 136.06165:11401661 137.0457:600422 137.06563:474253 137.1059:126273	10.88	112288835	8.47268e+07	8.08564e+07	9.41597e+07	9.44039e+07	1.17199e+08	3.91001e+09	2.91082e+09	3.76238e+09	3.70616e+09	3.00171e+09	3.96404e+09	4.84812e+08	4.95842e+08	2.97653e+08	3.97495e+08	4.46868e+08	5.28402e+08	4.84691e+08	6.89859e+08	398675689	2.65487e+08	3.55936e+08	4.96209e+08	5.21626e+09	5.18121e+09	5.30796e+09	3.55439e+09	1.58565e+09	5.16883e+09	2.23572e-11	9.72725e+07	1.46107e+07	5.96479e+06	15.0204	3.54252e+09	4.6462e+08
POS818	3-Methylthiopropylamine	MONA43591	2.445	106.068	[M+H]+	TRUE	106.068	TRUE	TRUE	79.2	53.00272:9777 55.055:17544 56.05004:32201 58.06565:70493 60.0448:1778326 61.01122:538151 61.04839:30416 63.00693:69858 70.02929:45468 78.01744:21009 79.05437:127733 88.03928:267832 89.04195:2055304 90.04586:69845 95.04902:29933 96.04454:9614 105.04527:10096 106.05009:101707 106.06556:25967 107.04929:217531 107.06086:25479	11.67	2.15831e+08	1.9771e+08	1.86817e+08	1.98274e+08	1.89559e+08	2.06986e+08	1.72504e+08	1.3624e+08	1.55493e+08	1.32105e+08	1.20343e+08	148456401	1.44448e+08	1.63367e+08	1.37563e+08	1.44429e+08	1.47307e+08	1.36747e+08	1.75438e+08	1.5408e+08	1.74263e+08	1.59939e+08	1.67848e+08	1.42478e+08	149319658	1.37777e+08	1.35636e+08	1.54697e+08	1.51761e+08	1.45501e+08	9.7506e-08	1.99196e+08	1.08314e+07	4.42188e+06	5.43754	1.4419e+08	1.8577e+07
POS284	Methylthiopropene	HMDB-AN-FE-P23	2.445	89.0422	[M+H]+	TRUE	89.0425	TRUE	TRUE	84	53.00273:79969 55.05463:25656 61.01133:1870471 61.02889:63320 62.01466:23652 70.06541:94190 70.94189:19754 71.01221:13160 72.04496:123886 72.08152:962742 73.01089:15295 89.04198:1080528 90.04568:44610 90.05544:166163 90.09189:449868	12.25	1.57234e+08	1.52015e+08	1.54107e+08	1.60336e+08	1.44654e+08	1.51534e+08	1.34775e+08	1.11376e+08	133433300	1.14522e+08	9.37294e+07	1.17455e+08	1.2018e+08	1.23986e+08	1.03495e+08	1.074e+08	1.17284e+08	1.1189e+08	1.39558e+08	1.15772e+08	1.25447e+08	1.29692e+08	1.38452e+08	1.11444e+08	1.26907e+08	1.03104e+08	1.33865e+08	1.32624e+08	1.09414e+08	1.27441e+08	1.66347e-05	1.53313e+08	5.38819e+06	2.19972e+06	3.51449	1.17549e+08	1.52558e+07
NEG5181	7,2'-Dihydroxyflavone	MSDIAL29004	10.832	253.049	[M-H]-	TRUE	253.051	TRUE	TRUE	96.5	59.01176:6105 67.8282:33978 71.01219:3331 79.9556:5410 80.96317:14282 87.00617:4837 88.03823:5137 91.01765:6484 96.00613:4947 96.83224:5849 98.02248:4100 101.02217:4888 112.03809:4312 116.0703:4206 117.03218:4413 124.03828:4171 127.04919:4030 130.08551:22192 132.02029:4831 133.02736:15573 135.00639:22755 138.09041:3867 139.04959:3708 139.08537:5607 153.01711:4759 155.08072:4021 156.06485:22845 16…	107.12	3.92993e+08	3.51034e+08	3.56181e+08	3.51866e+08	3.21727e+08	3.29893e+08	2.74668e+08	2.63599e+08	2.69992e+08	2.55502e+08	2.64446e+08	284390134	3.33285e+08	3.5523e+08	2.90324e+08	3.4297e+08	3.13396e+08	3.21363e+08	2.15899e+08	2.24214e+08	2.13537e+08	2.03121e+08	2.38912e+08	2.23392e+08	3.14302e+07	3.06419e+07	3.53651e+07	3.19306e+07	3.16167e+07	3.06966e+07	1.82775e-21	3.50616e+08	2.48696e+07	1.0153e+07	7.09313	2.68766e+08	1.00173e+07
POS7475	Daidzein	EU4623	10.532	255.064	[M+H]+	TRUE	255.065	TRUE	TRUE	92.4	69.18932:51240 70.06556:147909 72.08084:23606 84.0812:24159 86.09699:131029 91.05486:25990 108.04463:20167 110.07088:31969 119.04932:58865 121.0275:17857 131.04907:18994 133.02757:70211 137.02264:613046 138.0551:31935 145.02715:107681 149.02182:16657 153.069:26966 157.06287:86036 158.11731:21612 165.06851:18633 171.07895:30529 181.06287:68579 182.09561:50929 185.0584:19495 195.11057:26086 195.131…	660.87	8.88465e+08	8.38029e+08	8.68656e+08	8.72337e+08	7.91291e+08	8.40762e+08	9.27442e+08	7.63746e+08	7.77579e+08	7.36035e+08	6.96537e+08	7.84523e+08	9.55787e+08	14048.8	9.59273e+08	14048.8	9.32547e+08	8.97005e+08	6.78529e+08	6.65717e+08	6.98574e+08	6.65003e+08	6.19441e+08	6.0358e+08	9.14359e+07	14048.8	8.29965e+07	8.58299e+07	8.75761e+07	8.24164e+07	1.82294e-05	8.49923e+08	3.46467e+07	1.41445e+07	4.07645	7.80977e+08	7.86421e+07
POS8216	Genistein	EU19951	10.942	271.059	[M+H]+	TRUE	271.06	TRUE	TRUE	93.9	68.24463:100375 69.06995:16861 70.06554:156196 72.08086:48834 84.08048:26075 86.09702:141340 105.06976:20339 106.07383:17036 112.07589:29035 112.11191:26989 113.02374:55420 119.04934:28996 124.03873:17917 127.08633:111299 132.10115:46097 140.06917:15804 142.04897:22179 145.02727:124033 149.02217:248883 153.01707:595294 154.01997:19313 155.08051:77363 158.11734:30753 159.04372:92216 164.10728:1768…	150.28	3.87426e+08	3.73775e+08	3.63887e+08	3.85202e+08	3.25139e+08	3.64533e+08	4.1514e+08	3.57576e+08	3.36324e+08	356017142	3.01084e+08	3.71718e+08	5.20357e+08	5.29981e+08	4.68663e+08	4.83717e+08	4.7164e+08	4.27712e+08	3.58289e+08	3.31277e+08	3.43373e+08	3.37812e+08	2.96388e+08	2.96364e+08	6482650	7.0415e+06	8.4306e+06	7.12886e+06	8.99778e+06	9.34374e+06	1.60866e-19	3.6666e+08	2.26359e+07	9.24108e+06	6.17354	3.5631e+08	3.78139e+07
POS8869	Negletein	MSDIAL149057	10.572	285.075	[M+H]+	TRUE	285.076	TRUE	TRUE	94.2	55.05459:7876 69.07048:8619 70.06558:343096 71.02068:7199 72.08101:120346 84.04465:12635 84.0812:31996 86.09628:128857 91.05404:7635 103.05426:10456 105.06973:11282 107.04926:10969 110.07118:58885 112.11189:7496 115.0857:8080 116.06987:388799 120.0797:29087 126.05444:8528 126.09069:18912 127.08637:92048 129.10185:12034 130.06436:84761 131.04764:18766 131.0677:43672 133.03098:46034 137.07117:31652…	31.38	1.75548e+08	1.6771e+08	1.79651e+08	1.74513e+08	1.54891e+08	1.88035e+08	1.1224e+08	1.03014e+08	9.73617e+07	1.07794e+08	1.00486e+08	1.01572e+08	2.85769e+08	14048.8	2.98897e+08	14048.8	2.81958e+08	2.77608e+08	1.18524e+08	1.17496e+08	1.24401e+08	1.07619e+08	9.94734e+07	1.03666e+08	3.88267e+07	246959	4.04535e+07	4.28379e+07	4.36814e+07	4.10083e+07	0.00355098	1.73391e+08	1.1261e+07	4.59727e+06	6.49455	1.03745e+08	5.38852e+06
[truncated: 29 more columns]

## Sheet: Table S2-D
Table 4-D. Diff metabolites (B. animalis vs B. breve)
Alignment ID	Metabolite name	Rt(min)	Expreiment Mz	Adduct type	Reference m/z	m/z matched	BA1	BA2	BA3	BA4	BA5	BA6	BBr1	BBr2	BBr3	BBr4	BBr5	BBr6	P.value	FC	Log2FC	Mean.BA	SD.BA	SE.BA	CV.BA	Mean.BBr	SD.BBr	SE.BBr	CV.BBr	FDR	OPLSDA.VIP	PLSDA.VIP	NLP	FORMULA	ONTOLOGY	INCHIKEY	SMILES	KEGGID	CID	HMDBID	Superclass	Class	Significant
POS1944	Adenine	2.147	136.061	[M+H]+	136.062	TRUE	1.86469e+08	1.62036e+08	1.45892e+08	1.73899e+08	1.62274e+08	1.97311e+08	3.65669e+10	3.71094e+10	3.57954e+10	3.74054e+10	3.4661e+10	3.35117e+10	5.781e-14	0.00477973	-7.70885	1.71313e+08	1.85812e+07	7.58573e+06	10.8463	3.58416e+10	1.5102e+09	6.16536e+08	4.21353	1.80656e-11	1.59849	1.58842	13.238	C5H5N5	6-aminopurines	GFFGJBXGBJISGV-UHFFFAOYSA-N	N=1C=NC2=C(N=CNC12)N	C00147	190	HMDB0000034	Organoheterocyclic compounds	Imidazopyrimidines	DOWN
NEG3355	Indole-3-lactic acid	10.665	204.065	[M-H]-	204.067	True	2.01472e+08	1.69402e+08	1.80123e+08	1.77905e+08	1.66996e+08	1.73636e+08	5.99552e+09	6.47233e+09	5.79698e+09	5.99026e+09	5.77982e+09	5.78434e+09	1.31838e-13	0.0298592	-5.06568	1.78256e+08	1.24025e+07	5.0633e+06	6.9577	5.96987e+09	2.66072e+08	1.08623e+08	4.45691	2.74662e-11	1.59844	1.58802	12.88	C11H11NO3	Indolyl carboxylic acids and derivatives	XGILAAMKEQUXLS-UHFFFAOYSA-N	O=C(O)C(O)CC1=CNC=2C=CC=CC21	C02043	92904	HMDB0000671	Organoheterocyclic compounds	Indoles and derivatives	DOWN
POS2390	Monoacetylcadaverine	2.364	145.133	[M+H]+	145.134	TRUE	8.17172e+08	8.49916e+08	8.95966e+08	9.06637e+08	8.08922e+08	8.73201e+08	5.67758e+07	5.82492e+07	5.41268e+07	5.02061e+07	5.27978e+07	5.30298e+07	3.28249e-13	15.8427	3.98575	8.58636e+08	4.04388e+07	1.65091e+07	4.70966	5.41976e+07	2.9094e+06	1.18776e+06	5.36814	4.10312e-11	1.59692	1.58743	12.4838	C7H16N2O	Carboxylic acid amides	RMOIHHAKNOFHOE-UHFFFAOYSA-N	CC(=O)NCCCCCN	---	189087	HMDB0002284	Organic acids and derivatives	Carboxylic acids and derivatives	UP
NEG2825	Hydroxysuberic acid	10.543	189.075	[M-H]-	189.077	True	9.43934e+08	9.28491e+08	9.04008e+08	9.32405e+08	9.66374e+08	9.35947e+08	2.03163e+08	1.97251e+08	2.01666e+08	2.00015e+08	2.20603e+08	2.20573e+08	3.02803e-15	4.51322	2.17416	9.35193e+08	2.03687e+07	8.3155e+06	2.17802	2.07212e+08	1.05454e+07	4.30516e+06	5.08921	1.89252e-12	1.59651	1.58971	14.5188	C8H14O5	Organic acids	ARJZZFJXSNJKGR-UHFFFAOYSA-N	O=C(O)CCCCC(O)CC(=O)O	---	---	---	---	---	UP
POS2567	3-Methyladenine	4.443	150.077	[M+H]+	150.077	TRUE	1.51849e+07	2.01839e+07	2.09416e+07	1.91021e+07	2.1054e+07	2.67926e+07	2.4434e+08	2.50386e+08	2.20587e+08	2.5404e+08	2.30393e+08	2.33323e+08	2.36333e-12	0.0860106	-3.53934	2.05432e+07	3.7521e+06	1.53179e+06	18.2645	2.38845e+08	1.28807e+07	5.25852e+06	5.3929	1.84635e-10	1.59615	1.58572	11.6265	C6H7N5	6-aminopurines	FSASIHFSFGAIJM-UHFFFAOYSA-N	CN1C=NC(N)=C2N=CN=C12	C00913	---	HMDB0011600	Organoheterocyclic compounds	Imidazopyrimidines	DOWN
POS1420	3-Aminopicolinaldehyde	2.711	123.055	[M+NH4]+	123.055	TRUE	2.68018e+10	2.4347e+10	2.59824e+10	2.53591e+10	2.3616e+10	2.41028e+10	1.09465e+08	1.05027e+08	1.25672e+08	1.13605e+08	1.40506e+08	1.33438e+08	2.52934e-13	206.413	7.68939	2.50349e+10	1.22313e+09	4.9934e+08	4.8857	1.21286e+08	1.41379e+07	5.77175e+06	11.6567	3.9521e-11	1.59574	1.58714	12.597	C6H6N2O	Pyridines and derivatives	QNJCRBZVUFRESB-UHFFFAOYSA-N	NC1=C(C=O)N=CC=C1	---	12204009	HMDB0245820	Organoheterocyclic compounds	Pyridines and derivatives	UP
NEG860	2-Methylbenzaldehyde	10.685	119.048	[M-H]-	119.05	True	1.49491e+08	1.47584e+08	1.44134e+08	1.78342e+08	1.49084e+08	1.55288e+08	4.36672e+09	4.7416e+09	4.31525e+09	4.0765e+09	4.12219e+09	4.38385e+09	1.08116e-12	0.0355271	-4.81493	1.53987e+08	1.24673e+07	5.08975e+06	8.09631	4.33435e+09	2.37158e+08	9.68192e+07	5.47158	9.65317e-11	1.59546	1.58668	11.9661	C8H8O	Benzene and substituted derivatives	BTFQKIATRPGRBS-UHFFFAOYSA-N	CC1=CC=CC=C1C=O	C07214	10722	HMDB0029636	Benzenoids	Benzene and substituted derivatives	DOWN
NEG8958	IMP	3.049	347.039	[M-H]-	347.04	True	5.67696e+07	4.69136e+07	5.37007e+07	5.07287e+07	4.9961e+07	4.7303e+07	1.34309e+08	1.37203e+08	1.30235e+08	1.35948e+08	1.34858e+08	1.3695e+08	7.12346e-13	0.377239	-1.40645	5.08961e+07	3.79569e+06	1.54958e+06	7.45772	1.34917e+08	2.55813e+06	1.04435e+06	1.89608	7.42027e-11	1.59529	1.58758	12.1473	C10H13N4O8P	Purine ribonucleoside monophosphates	GRSZFWQUAKGDAV-KQYNXXCUSA-N	C1=NC2=C(C(=O)N1)N=CN2[C@H]3[C@@H]([C@@H]([C@H](O3)COP(=O)(O)O)O)O	C00130	135398640	HMDB0000175	Nucleosides, nucleotides, and analogues	Purine nucleotides	DOWN
NEG5423	D-Glucose 2-phosphate	0.813	259.021	[M-H]-	259.022	True	7.87712e+07	8.45211e+07	7.9321e+07	7.32138e+07	7.34388e+07	7.61435e+07	1.24622e+07	1.11194e+07	1.07797e+07	1.04417e+07	1.0493e+07	1.26718e+07	4.86611e-12	6.8475	2.77558	7.75682e+07	4.26389e+06	1.74073e+06	5.49696	1.1328e+07	991866	404927	8.7559	3.04132e-10	1.59423	1.58477	11.3128	C6H13O9P	Organooxygen compounds	GBXZONVFWYCRPT-UHFFFAOYSA-N	OCC(O)C(O)C(O)C(OP(O)(O)=O)C=O	---	4626994	HMDB0247860	Organic oxygen compounds	Organooxygen compounds	UP
NEG2103	3-Phenyllactic acid	10.686	165.054	[M-H]-	165.056	True	2.68811e+09	2.41073e+09	2.52733e+09	2.54726e+09	2.32072e+09	2.31459e+09	5.4284e+10	5.5464e+10	4.97588e+10	4.96703e+10	4.60192e+10	5.12642e+10	9.44121e-12	0.0483219	-4.37118	2.46812e+09	1.46123e+08	5.96546e+07	5.92043	5.10767e+10	3.43113e+09	1.40075e+09	6.7176	5.36433e-10	1.59343	1.58469	11.025	C9H10O3	Phenylpropanoic acids	VOXXWSYKYCBWHO-UHFFFAOYSA-N	O=C(O)C(O)CC=1C=CC=CC1	---	3848	HMDB0000779	Phenylpropanoids and polyketides	Phenylpropanoic acids	DOWN
NEG1915	(R)-2-Hydroxycaprylic acid	11.137	159.101	[M-H]-	159.102	True	9.88476e+07	9.31525e+07	9.05278e+07	9.24326e+07	9.17198e+07	8.60724e+07	3.73115e+08	4.09945e+08	3.69778e+08	3.56303e+08	3.42349e+08	3.63299e+08	5.02451e-11	0.249573	-2.00246	9.21254e+07	4.13988e+06	1.6901e+06	4.49375	3.69131e+08	2.27942e+07	9.30569e+06	6.17509	2.24308e-09	1.59254	1.58183	10.2989	C8H16O3	Fatty Acyls	JKRDADVRIYVCCY-SSDOTTSWSA-N	CCCCCC[C@@H](O)C(O)=O	---	5312860	HMDB0002264	Lipids and lipid-like molecules	Fatty Acyls	DOWN
POS1453	Niacin	2.41	124.039	[M+H]+	124.039	TRUE	3.74931e+09	3.77875e+09	3.60555e+09	3.54824e+09	3.0651e+09	3.48028e+09	1.92026e+10	2.0246e+10	1.74957e+10	1.92987e+10	1.73247e+10	1.66971e+10	1.88443e-10	0.192511	-2.37699	3.53787e+09	2.58553e+08	1.05554e+08	7.30816	1.83775e+10	1.39503e+09	5.69517e+08	7.59095	5.79784e-09	1.59198	1.57901	9.72482	C6H5NO2	Pyridinecarboxylic acids	PVNIIMVLHYAWGP-UHFFFAOYSA-N	OC(=O)C1=CN=CC=C1	C00253	---	HMDB0001488	Organoheterocyclic compounds	Pyridines and derivatives	DOWN
POS10046	(3,4-dimethoxyphenyl)-N-(1-methylbenzimidazol-6-yl)carboxamide	10.561	312.133	[M+H]+	312.134	TRUE	3.81733e+06	2.0146e+06	1.51314e+06	2.67883e+06	868251	5.22965e+06	4.52212e+08	4.31249e+08	3.69744e+08	4.00927e+08	3.83689e+08	3.56112e+08	1.46182e-10	0.00673444	-7.21423	2.68697e+06	1.60504e+06	655253	59.7341	3.98989e+08	3.68918e+07	1.5061e+07	9.24633	5.2713e-09	1.59154	1.57995	9.83511	C17H17N3O3	Dimethoxybenzenes	DNAGZYFBNQKKLF-UHFFFAOYSA-N	COc1ccc(C(O)=Nc2ccc3ncn(C)c3c2)cc1OC	---	24208654	---	Benzenoids	Benzene and substituted derivatives	DOWN
POS13079	Phe-Pro-Lys	9.607	391.231	[M+H]+	391.234	TRUE	1.20379e+08	1.25797e+08	1.27087e+08	1.43319e+08	1.25179e+08	1.28065e+08	14048.8	1.01751e+07	1.15595e+07	1.24791e+07	5.7816e+06	4.06279e+06	2.00276e-11	17.4674	4.12659	1.28304e+08	7.82124e+06	3.19301e+06	6.09586	7.34536e+06	4.88038e+06	1.99241e+06	66.4417	1.0431e-09	1.59099	1.58377	10.6984	C20H30N4O4	Peptides	ZVRJWDUPIDMHDN-ULQDDVLXSA-N	C1C[C@H](N(C1)C(=O)[C@H](CC2=CC=CC=C2)N)C(=O)N[C@@H](CCCCN)C(=O)O	---	11153522	---	Organic acids and derivatives	Carboxylic acids and derivatives	UP
NEG1124	L-Leucic acid	10.593	131.069	[M-H]-	131.071	True	2.9573e+09	2.73002e+09	3.06027e+09	2.75336e+09	2.55741e+09	2.77163e+09	1.55216e+10	1.5884e+10	1.53091e+10	1.51781e+10	1.32266e+10	1.5957e+10	4.37388e-11	0.18479	-2.43604	2.805e+09	1.78358e+08	7.28145e+07	6.35859	1.51794e+10	1.00481e+09	4.10212e+08	6.61956	2.10283e-09	1.5886	1.58237	10.3591	C6H12O3	Hydroxy fatty acids	LVRFTAZAXQPQHI-YFKPBYRVSA-N	O=C(O)C(O)CC(C)C	---	83697	HMDB0000746	Lipids and lipid-like molecules	Fatty Acyls	DOWN
POS10705	N-Fructosyl phenylalanine	9.65	328.138	[M+H]+	328.139	TRUE	5.63401e+08	5.07888e+08	5.5779e+08	5.24318e+08	4.33126e+08	4.82367e+08	944078	1.15362e+06	14048.8	14048.8	14048.8	14048.8	1.93666e-10	1424.81	10.4766	5.11482e+08	4.9e+07	2.00042e+07	9.58001	358983	538462	219826	149.997	5.79784e-09	1.58853	1.57801	9.71295	C15H21NO7	Amino acids and derivatives	FAVRCIXPIVJIPN-UHFFFAOYSA-N	O=C(O)C(NCC1(O)(OC(CO)C(O)C1(O)))CC2=CC=CC=C2	---	85152457	---	Organic acids and derivatives	Carboxylic acids and derivatives	UP
POS7146	Aspartylleucine	9.654	247.128	[M+H]+	247.129	TRUE	4.51067e+08	4.3016e+08	4.43778e+08	4.63046e+08	3.61603e+08	4.03306e+08	2.77662e+07	3.88475e+07	1.50585e+07	2.35915e+07	1.77967e+07	2.94059e+07	1.94807e-10	16.7444	4.06561	4.25493e+08	3.74022e+07	1.52694e+07	8.79032	2.5411e+07	8.60823e+06	3.5143e+06	33.876	5.79784e-09	1.58839	1.57804	9.71039	C10H18N2O5	Peptides	ZVDPYSVOZFINEE-UHFFFAOYSA-N	CC(C)C[C@@H](C(=O)O)NC(=O)[C@H](CC(=O)O)N	---	6992367	HMDB0028757	Organic acids and derivatives	Carboxylic acids and derivatives	UP
POS7060	Isoleucylleucine	9.722	245.185	[M+H]+	245.186	TRUE	5.434e+08	4.54556e+08	4.79971e+08	4.84126e+08	4.08018e+08	4.65553e+08	1.26705e+06	1.04912e+06	954596	14048.8	14048.8	14048.8	1.51813e-10	855.929	9.74135	4.72604e+08	4.41498e+07	1.80241e+07	9.34181	552154	598113	244179	108.324	5.2713e-09	1.58737	1.57862	9.81869	C12H24N2O3	Peptides	JWBXCSQZLLIOCI-GUBZILKMSA-N	CC[C@H](C)[C@@H](C(=O)N[C@@H](CC(C)C)C(=O)O)N	---	7019083	HMDB0028911	Organic acids and derivatives	Carboxylic acids and derivatives	UP
NEG1580	1,4-Dihydro-3H-2-benzopyran-3-one	10.687	147.043	[M-H]-	147.045	True	3.46612e+08	3.52075e+08	2.9627e+08	4.02364e+08	2.90095e+08	3.45182e+08	5.08722e+09	5.71096e+09	4.99696e+09	4.7575e+09	4.23522e+09	4.81159e+09	4.95406e-10	0.0686701	-3.86417	3.38766e+08	4.12294e+07	1.68318e+07	12.1705	4.93324e+09	4.82811e+08	1.97107e+08	9.78688	1.38964e-08	1.58734	1.57641	9.30504	C9H8O2	2-benzopyrans	ILHLUZUMRJQEAH-UHFFFAOYSA-N	O=C1OCC=2C=CC=CC2C1	C07728	78092	---	Organoheterocyclic compounds	Benzopyrans	DOWN
NEG3785	(R)-3-Hydroxydodecanoic acid	12.23	215.163	[M-H]-	215.165	True	4.51486e+07	4.27702e+07	4.78115e+07	4.06684e+07	3.88297e+07	4.25001e+07	9.43753e+07	1.0512e+08	9.74459e+07	1.04317e+08	1.01529e+08	1.0453e+08	1.48446e-10	0.424372	-1.2366	4.29547e+07	3.19016e+06	1.30238e+06	7.4268	1.0122e+08	4.4033e+06	1.79764e+06	4.35024	5.2713e-09	1.58703	1.57945	9.82843	C12H24O3	Hydroxy acids and derivatives	MUCMKTPAZLSKTL-LLVKDONJSA-N	[H][C@@](O)(CCCCCCCCC)CC(O)=O	---	5312804	HMDB0010728	Organic acids and derivatives	Hydroxy acids and derivatives	DOWN
NEG1663	Xanthine	3.354	151.024	[M-H]-	151.026	True	2.75721e+09	3.84182e+09	3.7074e+09	3.79763e+09	3.82733e+09	3.87916e+09	1.47701e+07	8.3485e+06	6.52267e+06	4.45246e+06	7.34331e+06	4.7987e+06	1.70633e-09	471.725	8.8818	3.63509e+09	4.33953e+08	1.7716e+08	11.9379	7.70595e+06	3.7652e+06	1.53714e+06	48.8609	4.10175e-08	1.58167	1.57401	8.76794	C5H4N4O2	Xanthines	LRFVTYWOQMYALW-UHFFFAOYSA-N	OC=1N=C(O)C=2N=CNC2N1	C00385	1188	HMDB0000292	Organoheterocyclic compounds	Imidazopyrimidines	UP
POS7259	1-Deoxy-1-morpholino-D-fructose	2.386	250.127	[M+H-H2O]+	250.129	TRUE	4.46942e+08	3.77339e+08	4.51963e+08	4.50164e+08	4.1105e+08	3.99011e+08	9.12483e+07	8.50528e+07	9.72655e+07	1.39798e+08	8.29044e+07	1.04871e+08	1.40878e-09	4.21943	2.07705	4.22745e+08	3.14731e+07	1.28488e+07	7.44493	1.0019e+08	2.10101e+07	8.57735e+06	20.9703	3.52195e-08	1.58157	1.57233	8.85116	C10H19NO6	Oxazinanes	JPANQHVKLYKLEB-UHFFFAOYSA-N	OCC(O)C(O)C(O)C(=O)CN1CCOCC1	---	220877	HMDB0243858	Organoheterocyclic compounds	Oxazinanes	UP
NEG2322	Glycylvaline	2.466	173.091	[M-H]-	173.093	True	1.27673e+09	1.29339e+09	1.38421e+09	1.32408e+09	1.37491e+09	1.30723e+09	7.90128e+08	8.49655e+08	8.54739e+08	8.62033e+08	7.71709e+08	8.85259e+08	3.09516e-09	1.58782	0.667043	1.32676e+09	4.38729e+07	1.7911e+07	3.30677	8.35587e+08	4.44486e+07	1.8146e+07	5.31944	6.90885e-08	1.57939	1.57071	8.50932	C7H14N2O3	Peptides	STKYPAFSDFAEPH-UHFFFAOYSA-N	O=C(O)C(N=C(O)CN)C(C)C	---	97417	HMDB0028854	Organic acids and derivatives	Carboxylic acids and derivatives	UP
NEG2898	Isocitric acid	1.033	191.018	[M-H2O+H]+	191.019	True	8.83541e+08	7.76685e+08	8.6053e+08	8.10593e+08	8.74801e+08	8.72935e+08	1.94423e+09	1.75872e+09	1.70637e+09	1.86775e+09	1.76636e+09	1.58996e+09	8.72424e-09	0.477655	-1.06596	8.46514e+08	4.29697e+07	1.75423e+07	5.07608	1.77223e+09	1.2368e+08	5.04922e+07	6.97879	1.65232e-07	1.57872	1.56552	8.05927	C6H8O8	Tricarboxylic acids and derivatives	ODBLHEXUDAPZAU-UHFFFAOYSA-N	C(C(C(C(=O)O)O)C(=O)O)C(=O)O	C00311	1198	HMDB0000193	Organic acids and derivatives	Carboxylic acids and derivatives	DOWN
POS2430	Spermidine	1.108	146.165	[M+H]+	146.165	TRUE	2.77685e+08	3.75742e+08	3.27679e+08	3.34407e+08	2.77794e+08	2.94192e+08	1.68317e+07	2.1754e+07	3.69841e+07	4.09485e+07	1.93999e+07	2.3363e+07	6.99977e-09	11.8501	3.56683	3.14583e+08	3.85632e+07	1.57434e+07	12.2585	2.65469e+07	9.94901e+06	4.06167e+06	37.4772	1.36714e-07	1.57855	1.56624	8.15492	C7H19N3	Secondary amines	ATHGHQPFGPMSJY-UHFFFAOYSA-N	NCCCCNCCCN	C00315	1102	HMDB0001257	Organic nitrogen compounds	Organonitrogen compounds	UP
POS5866	9-Anthryl methyl ketone	2.918	221.094	[M+H]+	221.096	TRUE	9.13244e+07	8.73405e+07	9.59416e+07	9.15923e+07	7.5233e+07	8.5736e+07	1.78581e+08	2.04192e+08	1.92891e+08	1.99966e+08	1.79737e+08	2.01107e+08	2.91492e-09	0.455841	-1.1334	8.78613e+07	7.14795e+06	2.91814e+06	8.1355	1.92746e+08	1.11621e+07	4.55692e+06	5.79111	6.74751e-08	1.57638	1.57026	8.53537	C16H12O	Anthracenes	NXXNVJDXUHMAHU-UHFFFAOYSA-N	CC(=O)C1=C2C=CC=CC2=CC2=CC=CC=C12	---	69911	---	Benzenoids	Anthracenes	DOWN
POS6682	1-Carboxyethylphenylalanine	10.183	238.106	[M+Na]+	238.108	TRUE	2.77762e+08	2.43672e+08	2.49043e+08	2.73049e+08	2.30808e+08	2.26552e+08	9.57854e+07	8.1044e+07	8.28315e+07	7.6779e+07	8.62385e+07	7.06274e+07	6.17279e-09	3.04251	1.60526	2.50148e+08	2.12645e+07	8.68121e+06	8.50079	8.22176e+07	8.55473e+06	3.49246e+06	10.405	1.28868e-07	1.57423	1.56586	8.20952	C12H15NO4	Carboxylic acids and derivatives	MSBSJGQKNVMMQB-SCZZXKLOSA-N	C[C@@H](N[C@@H](CC1=CC=CC=C1)C(O)=O)C(O)=O	---	127261991	HMDB0240628	Organic acids and derivatives	Carboxylic acids and derivatives	UP
POS2630	Guanine	2.219	152.056	[M+H]+	152.057	TRUE	1.38958e+10	1.27651e+10	1.30743e+10	1.30527e+10	1.20698e+10	1.28808e+10	7.85001e+09	7.02161e+09	6.97497e+09	7.67482e+09	6.43984e+09	6.80746e+09	6.18565e-09	1.81765	0.862073	1.29564e+10	5.88921e+08	2.40426e+08	4.5454	7.12812e+09	5.35043e+08	2.1843e+08	7.50608	1.28868e-07	1.5734	1.56585	8.20861	C5H5N5O	Purines and purine derivatives	UYTPUPDQBNUYGX-UHFFFAOYSA-N	C1=NC2=C(N1)C(=O)NC(=N2)N	C00242	135398634	HMDB0000132	Organoheterocyclic compounds	Imidazopyrimidines	UP
NEG5324	N-Lauroylglycine	11.961	256.19	[M-H]-	256.191	True	1.72465e+08	1.70266e+08	1.60387e+08	1.6692e+08	1.76568e+08	154007399	6.86091e+07	8.80336e+07	8.12874e+07	8.83655e+07	8.89011e+07	8.62082e+07	6.49761e-09	1.99562	0.996837	1.66769e+08	8.29833e+06	3.38778e+06	4.97594	8.35675e+07	7.84016e+06	3.20073e+06	9.38184	1.31e-07	1.57015	1.56732	8.18725	C14H27NO3	Carboxylic acids and derivatives	JWGGSJFIGIGFSQ-UHFFFAOYSA-N	CCCCCCCCCCCC(=O)NCC(O)=O	---	346152	HMDB0013272	Organic acids and derivatives	Carboxylic acids and derivatives	UP
POS4339	N6-Acetyl-L-lysine	2.166	189.123	[M+H]+	189.123	TRUE	3.19664e+09	3.50741e+09	3.12928e+09	3.2031e+09	2.88773e+09	3.25488e+09	1.08213e+09	1.23392e+09	1.33923e+09	1.60646e+09	1.29429e+09	1.07138e+09	1.18011e-08	2.51448	1.33026	3.19651e+09	1.99985e+08	8.16437e+07	6.25638	1.27124e+09	1.97294e+08	8.0545e+07	15.5198	2.16932e-07	1.57013	1.56402	7.92808	C8H16N2O3	Amino acids and derivatives	DTERQYGMUDWYAZ-ZETCQYMHSA-N	O=C(O)C(N)CCCCN=C(O)C	C02727	92832	HMDB0000206	Organic acids and derivatives	Carboxylic acids and derivatives	UP
POS2406	4,1-Benzoxazepine	9.696	146.06	[M+2H]2+	146.06	TRUE	3.91852e+08	2.83073e+08	3.4287e+08	3.49783e+08	2.59832e+08	2.84134e+08	1.13052e+07	1.67561e+07	1.13815e+07	2.12321e+06	2.21678e+07	8.63053e+06	4.27917e-08	26.4156	4.72332	3.18591e+08	5.06574e+07	2.06808e+07	15.9005	1.20607e+07	6.8666e+06	2.80328e+06	56.9336	6.85765e-07	1.56373	1.55441	7.36864	C9H7NO	Benzoxazepines	YAVSXFRYNGAFRN-UHFFFAOYSA-N	O1C=CN=C2C=CC=CC2=C1	---	20307234	HMDB0246595	Organoheterocyclic compounds	Benzoxazepines	UP
NEG7708	9,10-Dihydroxystearic acid	12.389	315.252	[M-H]-	315.254	True	1.00752e+08	8.91817e+07	9.93288e+07	1.02653e+08	1.04099e+08	1.02667e+08	3.80285e+07	4.2075e+07	2.56888e+07	4.89775e+07	4.08924e+07	4.5034e+07	3.27975e-08	2.48729	1.31458	9.97803e+07	5.45374e+06	2.22648e+06	5.46575	4.0116e+07	7.99568e+06	3.26422e+06	19.9314	5.54012e-07	1.56045	1.55736	7.48416	C18H36O4	Fatty Acyls	VACHUYIREGFMSP-UHFFFAOYSA-N	CCCCCCCCC(O)C(O)CCCCCCCC(O)=O	C08314	89377	HMDB0302281	Lipids and lipid-like molecules	Fatty Acyls	UP
POS8826	Brevianamide F	10.234	284.138	[M+H]+	284.139	TRUE	4.94704e+08	4.69714e+08	5.04165e+08	5.43599e+08	4.27866e+08	4.75543e+08	2.4225e+08	2.42204e+08	1.85075e+08	1.98372e+08	2.06309e+08	1.80787e+08	5.38115e-08	2.32318	1.2161	4.85932e+08	3.86716e+07	1.57876e+07	7.95823	2.09166e+08	2.71901e+07	1.11003e+07	12.9993	8.40805e-07	1.56004	1.55268	7.26912	C16H17N3O2	Amino acids and derivatives	RYFZBPVMVYTEKZ-KBPBESRZSA-N	C1C[C@H]2C(=O)N[C@H](C(=O)N2C1)CC3=CNC4=CC=CC=C43	C20563	181567	---	Organic acids and derivatives	Carboxylic acids and derivatives	UP
POS4253	Prolylalanine	1.488	187.107	[2M+H]+	187.108	TRUE	4.51106e+08	4.14818e+08	4.0581e+08	4.65545e+08	3.65619e+08	4.51285e+08	7.74184e+08	8.2381e+08	8.08192e+08	7.61271e+08	7.30918e+08	6.72426e+08	2.1742e-07	0.558804	-0.839585	4.25697e+08	3.74471e+07	1.52877e+07	8.79666	7.618e+08	5.49409e+07	2.24295e+07	7.21198	2.83098e-06	1.55578	1.5416	6.6627	C8H14N2O3	Carboxylic acids and derivatives	FELJDCNGZFDUNR-UHFFFAOYSA-N	CC(NC(=O)C1CCCN1)C(O)=O	---	418041;44369241	HMDB0029010	Organic acids and derivatives	Carboxylic acids and derivatives	DOWN
POS8156	Leu-His	2.059	269.159	[M+H]+	269.161	TRUE	1.37481e+09	1.59363e+09	1.55406e+09	1.66015e+09	1.4995e+09	1.72829e+09	2.31534e+09	2.37932e+09	2.40331e+09	2.47805e+09	2.2864e+09	2.31029e+09	9.31506e-08	0.663984	-0.59078	1.56841e+09	1.24137e+08	5.06786e+07	7.91482	2.36212e+09	7.21657e+07	2.94615e+07	3.05513	1.35393e-06	1.55563	1.54831	7.03081	C12H20N4O3	Peptides	XWOBNBRUDDUEEY-UWVGGRQHSA-N	CC(C)C[C@@H](C(=O)N[C@@H](CC1=CN=CN1)C(=O)O)N	---	6992828	---	Organic acids and derivatives	Carboxylic acids and derivatives	DOWN
NEG6551	(S)-10,16-Dihydroxyhexadecanoic acid	12.019	287.221	[M-H]-	287.222	True	8.49103e+07	7.14077e+07	5.82023e+07	6.4306e+07	7.03087e+07	5.91894e+07	9.43767e+06	1.11671e+07	9.60182e+06	1.25771e+07	1.27902e+07	1.09541e+07	7.00449e-08	6.13763	2.61768	6.80541e+07	9.901e+06	4.04207e+06	14.5487	1.1088e+07	1.41927e+06	579414	12.8	1.06776e-06	1.55367	1.55082	7.15462	C16H32O4	Fatty Acyls	VJZBXAQGWLMYMS-UHFFFAOYSA-N	OCCCCCCC(O)CCCCCCCCC(O)=O	C08285	441449	HMDB0037798	Lipids and lipid-like molecules	Fatty Acyls	UP
POS1009	Cytosine	1.429	112.05	[M+H]+	112.051	TRUE	1.60357e+09	1.30073e+09	1.30009e+09	1.39735e+09	1.03202e+09	1.30688e+09	3.7237e+08	3.81186e+08	3.41021e+08	3.15498e+08	3.1947e+08	3.22182e+08	1.49989e-07	3.87022	1.95242	1.32344e+09	1.84499e+08	7.53212e+07	13.9408	3.41954e+08	2.85009e+07	1.16355e+07	8.33472	2.0379e-06	1.55259	1.54418	6.82394	C4H5N3O	Pyrimidones	OPTASPLRGRRNAP-UHFFFAOYSA-N	NC1=CC=NC(=O)N1	C00380	---	HMDB0000630	Organoheterocyclic compounds	Diazines	UP
POS7500	16-Hydroxypalmitic acid	12.472	255.23	[M+H-H2O]+	255.232	TRUE	6.34347e+07	6.22867e+07	6.13315e+07	5.34252e+07	6.1075e+07	7.74952e+07	2.22054e+07	1.8741e+07	2.0637e+07	1.49586e+07	1.4757e+07	1.92997e+07	1.35255e-07	3.42724	1.77705	6.31747e+07	7.85862e+06	3.20827e+06	12.4395	1.84331e+07	3.01728e+06	1.2318e+06	16.3688	1.87854e-06	1.55212	1.54654	6.86885	C16H32O3	Long-chain fatty acids	UGAGPNKCDRTDHP-UHFFFAOYSA-N	O=C(O)CCCCCCCCCCCCCCCO	C18218	---	HMDB0006294	Lipids and lipid-like molecules	Fatty Acyls	UP
POS5858	Syringic acid	1.205	221.042	[M+Na]+	221.042	TRUE	1.98448e+08	1.62458e+08	1.6901e+08	1.83109e+08	1.59899e+08	1.69798e+08	7.60171e+07	7.9364e+07	5.54883e+07	6.16211e+07	5.82143e+07	4.32095e+07	7.86564e-08	2.78866	1.47957	1.73787e+08	1.4526e+07	5.93023e+06	8.35853	6.23191e+07	1.3471e+07	5.4995e+06	21.6161	1.17048e-06	1.54987	1.54971	7.10427	C9H10O5	Hydroxybenzoic acid derivatives	JMSVCTWVEWCHDZ-UHFFFAOYSA-N	O=C(O)C1=CC(OC)=C(O)C(OC)=C1	C10833	10742	HMDB0002085	Benzenoids	Benzene and substituted derivatives	UP
POS6959	Cytidine	2.179	244.091	[M+H]+	244.093	TRUE	5.60274e+08	4.76073e+08	5.59346e+08	5.68678e+08	5.23385e+08	5.65132e+08	9.74733e+08	9.80668e+08	8.33274e+08	9.76488e+08	8.8489e+08	8.26918e+08	6.14077e-07	0.593921	-0.751657	5.42148e+08	3.62609e+07	1.48035e+07	6.68838	9.12829e+08	7.34537e+07	2.99873e+07	8.04682	7.52545e-06	1.54852	1.5305	6.21178	C9H13N3O5	Pyrimidine nucleosides	UHDGCWIWMRVCDJ-XVFCMESISA-N	NC1=NC(=O)N(C=C1)[C@@H]1O[C@H](CO)[C@@H](O)[C@H]1O	C00475	---	HMDB0000089	Nucleosides, nucleotides, and analogues	Pyrimidine nucleosides	DOWN
POS1950	alpha-Phenylacetamide	10.038	136.075	[M+H]+	136.076	TRUE	3.5656e+08	3.17052e+08	2.55582e+08	2.86158e+08	2.45757e+08	2.92794e+08	6.12482e+07	6.21289e+07	5.82735e+07	7.81712e+07	1.59528e+07	7.02839e+07	2.05704e-07	5.06823	2.34148	2.92317e+08	4.07294e+07	1.66277e+07	13.9333	5.76764e+07	2.16923e+07	8.85585e+06	37.6103	2.73543e-06	1.54836	1.5411	6.68676	C8H9NO	Phenylacetamides	LSBDFXRDZJMBSC-UHFFFAOYSA-N	N=C(O)CC=1C=CC=CC1	C02505	7680	HMDB0010715	Benzenoids	Benzene and substituted derivatives	UP
POS9022	Isoleucyl-Arginine	2.659	288.201	[2M+H]+	288.204	TRUE	4.40582e+08	4.54932e+08	4.77893e+08	5.08207e+08	4.0115e+08	5.18682e+08	7.54528e+08	9.00347e+08	8.02985e+08	8.25104e+08	7.66991e+08	7.52356e+08	4.8392e-07	0.583354	-0.777557	4.66908e+08	4.39713e+07	1.79512e+07	9.41756	8.00385e+08	5.68066e+07	2.31912e+07	7.09741	6.049e-06	1.54646	1.53196	6.31523	C12H25N5O3	Carboxylic acids and derivatives	HYXQKVOADYPQEA-UHFFFAOYSA-N	CCC(C)C(N)C(=O)NC(CCCNC(N)=N)C(O)=O	---	9900561	HMDB0028901	Organic acids and derivatives	Carboxylic acids and derivatives	DOWN
NEG2310	Aconitic acid	3.342	173.007	[M-H]-	173.009	True	1.79518e+09	1.77628e+09	1.67362e+09	1.78143e+09	1.73571e+09	1.79776e+09	3.75217e+09	3.9724e+09	3.50107e+09	3.8173e+09	3.80489e+09	2.78493e+09	1.06455e-06	0.488147	-1.03461	1.75999e+09	4.78317e+07	1.95272e+07	2.71772	3.60546e+09	4.30114e+08	1.75593e+08	11.9295	1.15295e-05	1.54528	1.52207	5.97283	C6H6O6	Tricarboxylic acids and derivatives	GTZCVFVGUGFEME-IWQZZHSRSA-N	O=C(O)C=C(C(=O)O)CC(=O)O	C00417	643757	HMDB0000072	Organic acids and derivatives	Carboxylic acids and derivatives	DOWN
NEG3422	2-Acetamido-4-methylphenyl acetate	10.599	206.081	[M-H]-	206.082	True	4.98933e+08	4.76711e+08	4.23952e+08	5.06017e+08	4.73e+08	4.27729e+08	8.1043e+08	7.82895e+08	7.20254e+08	7.04215e+08	7.2898e+08	6.81759e+08	6.43097e-07	0.633696	-0.658138	4.67724e+08	3.48268e+07	1.4218e+07	7.44603	7.38089e+08	4.89131e+07	1.99687e+07	6.62699	7.5837e-06	1.54501	1.53149	6.19172	C11H13NO3	Phenol esters	GPJFMEZBKSINFK-UHFFFAOYSA-N	CC(=O)NC1=CC(C)=CC=C1OC(C)=O	---	734306	HMDB0061682	Benzenoids	Phenol esters	DOWN
POS1917	Propylene glycol phenyl ether	2.056	135.083	[M+H-H2O]+	135.081	TRUE	2.27623e+08	1.95392e+08	1.78951e+08	2.00231e+08	1.91688e+08	1.857e+08	3.38472e+08	2.99671e+08	3.29317e+08	3.29251e+08	2.95933e+08	2.92946e+08	6.95065e-07	0.625579	-0.676736	1.96598e+08	1.69203e+07	6.90767e+06	8.60655	3.14265e+08	2.02022e+07	8.24749e+06	6.42838	8.04473e-06	1.5389	1.53098	6.15797	C9H12O2	Phenol ethers	IBLKWZIFZMJLFL-UHFFFAOYSA-N	CC(COC1=CC=CC=C1)O	---	92839	---	Benzenoids	Phenol ethers	DOWN
POS5111	Mannitol	1.188	205.067	[M+Na]+	205.068	TRUE	1.69111e+09	1.40236e+09	1.42427e+09	1.62366e+09	1.34389e+09	1.36575e+09	7.244e+08	7.29972e+08	5.57012e+08	597423993	5.94728e+08	4.63012e+08	3.14917e-07	2.414	1.27143	1.47517e+09	1.45448e+08	5.93791e+07	9.85975	6.11091e+08	1.02253e+08	4.17446e+07	16.7328	4.0168e-06	1.53814	1.53674	6.5018	C6H14O6	Sugar alcohols	FBPFZTCFMRRESA-KVTDHHQDSA-N	OCC(O)C(O)C(O)C(O)CO	C00392	6251	HMDB0000765	Organic oxygen compounds	Organooxygen compounds	UP
NEG2531	2-Hydroxy-3-(2-hydroxyphenyl)propanoic acid	10.371	181.049	[M-H]-	181.05	True	1.27039e+07	2.06682e+07	2.0006e+07	1.04165e+07	3.1969e+07	7.08761e+07	3.6495e+08	5.14414e+08	3.98702e+08	4.15831e+08	2.94694e+08	2.82579e+08	2.09263e-06	0.0733717	-3.76863	2.77733e+07	2.2426e+07	9.15536e+06	80.7465	3.78528e+08	8.56532e+07	3.49678e+07	22.628	2.04358e-05	1.53472	1.51173	5.67931	C9H10O4	Phenylpropanoic acids	HXQBZGMVGIDZAJ-UHFFFAOYSA-N	OC(CC1=C(O)C=CC=C1)C(O)=O	---	3083977	HMDB0033624	Phenylpropanoids and polyketides	Phenylpropanoic acids	DOWN
NEG909	2-Hydroxy-4-imino-2,5-cyclohexadienone	1.957	122.023	[M-H2O-H]-	122.024	True	2.12807e+08	1.61784e+08	1.05372e+08	1.84745e+08	9.50009e+07	1.02311e+08	7.0742e+08	5.72109e+08	7.10867e+08	4.9879e+08	6.03325e+08	5.30559e+08	6.26862e-07	0.237926	-2.07142	1.4367e+08	4.96812e+07	2.02823e+07	34.58	6.03845e+08	8.89903e+07	3.63301e+07	14.7373	7.5344e-06	1.53457	1.53278	6.20283	C6H5NO2	Organonitrogen compounds	FYWMPJHTFWPBOS-UHFFFAOYSA-N	OC1=CC(=N)C=CC1=O	---	---	HMDB0031713	Organic nitrogen compounds	Organonitrogen compounds	DOWN
POS3461	Pro-Pro-Lys	2.036	171.112	[M+2H]+	171.113	TRUE	2.79587e+07	1.58269e+07	4.03155e+07	2.87143e+07	6.25712e+07	2.29382e+07	4.24984e+08	3.88783e+08	3.56133e+08	2.56597e+08	3.12971e+08	2.54141e+08	1.3525e-06	0.0994802	-3.32945	3.30541e+07	1.65402e+07	6.75251e+06	50.0398	3.32268e+08	7.00887e+07	2.86136e+07	21.094	1.40885e-05	1.53411	1.5202	5.86886	C16H28N4O4	Peptides	PCWLNNZTBJTZRN-AVGNSLFASA-N	C1C[C@H](NC1)C(=O)N2CCC[C@H]2C(=O)N[C@@H](CCCCN)C(=O)O	---	9881087	---	Organic acids and derivatives	Carboxylic acids and derivatives	DOWN
POS1760	L-isoleucinamide	2.851	131.117	[M+H]+	131.118	TRUE	1.36555e+08	1.13204e+08	1.08624e+08	1.31549e+08	1.07036e+08	1.02091e+08	2.16934e+08	2.01783e+08	1.78946e+08	2.05334e+08	1.87983e+08	2.04873e+08	1.17469e-06	0.58457	-0.774552	1.1651e+08	1.41333e+07	5.7699e+06	12.1306	1.99309e+08	1.36157e+07	5.55857e+06	6.83144	1.24438e-05	1.52969	1.52678	5.93008	C6H14N2O	Carboxylic acids and derivatives	JDAMFKGXSUOWBV-UHFFFAOYSA-N	CCC(C)C(N)C(N)=O	---	3866017	HMDB0253897	Organic acids and derivatives	Carboxylic acids and derivatives	DOWN
POS1941	2-Aminopurine	8.819	136.061	[M+H-H2O]+	136.062	TRUE	112288835	8.47268e+07	8.08564e+07	9.41597e+07	9.44039e+07	1.17199e+08	4.84812e+08	4.95842e+08	2.97653e+08	3.97495e+08	4.46868e+08	5.28402e+08	1.69129e-06	0.22015	-2.18344	9.72725e+07	1.46107e+07	5.96479e+06	15.0204	4.41846e+08	8.37109e+07	3.41748e+07	18.9457	1.70493e-05	1.52448	1.51747	5.77178	C5H5N5	Imidazopyrimidines	MWBWWFOAEOYUST-UHFFFAOYSA-N	N=C1NC=C2N=CN=C2N1	---	9955	HMDB0245025	Organoheterocyclic compounds	Imidazopyrimidines	DOWN
POS4239	Rhamnose	1.19	187.057	[M+Na]+	187.058	TRUE	2.81292e+08	2.34124e+08	2.38236e+08	2.4249e+08	2.11011e+08	2.12206e+08	1.20153e+08	1.33745e+08	9.95251e+07	1.07119e+08	1.03559e+08	9.13364e+07	1.06994e-06	2.16552	1.11471	2.3656e+08	2.56545e+07	1.04734e+07	10.8448	1.0924e+08	1.53055e+07	6.24845e+06	14.0109	1.15295e-05	1.52263	1.52196	5.97064	C6H12O5	Monosaccharides	PNNNRSAQSRJVSB-BXKVDMCESA-N	C[C@@H]([C@@H]([C@H]([C@H](C=O)O)O)O)O	---	---	HMDB0000849	Organic oxygen compounds	Organooxygen compounds	UP
NEG414	2-Methyl-3-oxopropanoic acid	0.968	101.022	[M-H]-	101.024	True	2.58425e+08	2.27958e+08	2.24442e+08	2.0079e+08	2.06853e+08	2.00581e+08	1.44903e+08	1.03376e+08	1.05849e+08	1.04519e+08	1.11513e+08	1.02703e+08	2.42121e-06	1.96036	0.971116	2.19842e+08	2.22637e+07	9.08914e+06	10.1272	1.12144e+08	1.63542e+07	6.67659e+06	14.5833	2.29281e-05	1.51632	1.5103	5.61597	C4H6O3	Organooxygen compounds	VOKUMXABRRXHAR-UHFFFAOYSA-N	CC(C=O)C(O)=O	C00349	296	HMDB0001172	Organic oxygen compounds	Organooxygen compounds	UP
POS5500	Prolylproline	2.903	213.123	[M+H]+	213.123	TRUE	1.10577e+08	1.15625e+08	4.2298e+07	7.66918e+07	1.06e+08	1.33276e+08	1.04766e+09	1.13865e+09	1.15922e+09	1.71081e+09	8.67735e+08	1.03084e+09	4.42967e-06	0.0840368	-3.57284	9.74114e+07	3.26555e+07	1.33316e+07	33.5233	1.15915e+09	2.89331e+08	1.18119e+08	24.9606	3.89936e-05	1.51322	1.49887	5.35363	C10H16N2O3	Peptides	RWCOTTLHDJWHRS-UHFFFAOYSA-N	O=C(O)C2N(C(=O)C1NCCC1)CCC2	---	---	HMDB0011180	Organic acids and derivatives	Carboxylic acids and derivatives	DOWN
NEG3246	Leucyl-alanine	6.353	201.123	[M-H]-	201.124	True	6.59671e+08	4.69245e+08	5.5567e+08	4.70075e+08	6.07677e+08	6.32267e+08	8.52544e+08	8.89221e+08	8.35241e+08	8.652e+08	8.45676e+08	8.32039e+08	8.34376e-06	0.663019	-0.592878	5.65767e+08	8.19415e+07	3.34525e+07	14.4832	8.5332e+08	2.13016e+07	8.69634e+06	2.49632	6.86164e-05	1.5084	1.48684	5.07864	C9H18N2O3	Peptides	HSQGMTRYSIHDAC-BQBZGAKWSA-N	C[C@@H](C(=O)O)NC(=O)[C@H](CC(C)C)N	---	81721	HMDB0028922	Organic acids and derivatives	Carboxylic acids and derivatives	DOWN
NEG4791	Uridine	4.02	243.061	[M-H]-	243.062	True	2.17455e+07	3.12198e+07	1.33984e+07	2.53855e+07	2.22055e+07	2.65479e+07	5.79232e+08	1.00356e+09	5.21255e+08	1.11187e+09	1.02547e+09	1.01251e+09	9.86125e-06	0.0267426	-5.22472	2.34171e+07	5.9866e+06	2.44402e+06	25.5651	8.75648e+08	2.55653e+08	1.0437e+08	29.1959	8.00426e-05	1.49617	1.48263	5.00607	C9H12N2O6	Pyrimidine nucleosides	DRTQHJPVMGBUCF-XVFCMESISA-N	O=C1N=C(O)C=CN1C2OC(CO)C(O)C2O	C00299	6029	HMDB0000296	Nucleosides, nucleotides, and analogues	Pyrimidine nucleosides	DOWN
NEG2343	N-Acetylaspartic acid	2.011	174.039	[M-H]-	174.041	True	1.39352e+08	1.68612e+08	1.38358e+08	1.77376e+08	1.67492e+08	1.76949e+08	3.29731e+08	2.77378e+08	3.08309e+08	2.5777e+08	2.55075e+08	2.62548e+08	8.32628e-06	0.572588	-0.80443	1.61356e+08	1.79062e+07	7.31019e+06	11.0973	2.81802e+08	3.06007e+07	1.24927e+07	10.8589	6.86164e-05	1.49292	1.48735	5.07955	C6H9NO5	Amino acids and derivatives	OTCCIMWXFLJLIA-BYPYZUCNSA-N	O=C(N[C@H](C(=O)O)CC(=O)O)C	C01042	---	HMDB0000812	Organic acids and derivatives	Carboxylic acids and derivatives	DOWN
NEG5745	Inosine	10.157	267.072	[M-H]-	267.074	True	3.13916e+06	3.21261e+06	2.54098e+06	2.47602e+06	3.52373e+06	4.52785e+06	3.07448e+07	7.53963e+07	5.52621e+07	5.07658e+07	7.56512e+07	6.41401e+07	1.23178e-05	0.0551777	-4.17977	3.23672e+06	751292	306714	23.2115	5.866e+07	1.70409e+07	6.95692e+06	29.0503	9.72032e-05	1.49059	1.47773	4.90947	C10H12N4O5	Purine nucleosides	UGQMRVRMYYASKQ-KQYNXXCUSA-N	OC[C@@H](O1)[C@@H](O)[C@@H](O)[C@@H]1n(c3)c(N=2)c(n3)C(=O)NC2	C00294	135398641	HMDB0000195	Nucleosides, nucleotides, and analogues	Purine nucleosides	DOWN
NEG5923	3-Hydroxyhexadecanoic acid	13.316	271.226	[M-H]-	271.227	True	1.7201e+07	1.73802e+07	2.66398e+07	2.55089e+07	2.15627e+07	1.54126e+07	2.77133e+06	6.58769e+06	3.23131e+06	2.4103e+06	7.0753e+06	3.78188e+06	1.44195e-05	4.78406	2.25823	2.06175e+07	4.69743e+06	1.91772e+06	22.7837	4.30963e+06	2.01264e+06	821658	46.701	0.000109905	1.48475	1.47441	4.84105	C16H32O3	Fatty Acyls	CBWALJHXHCJYTE-HNNXBMFYSA-N	CCCCCCCCCCCCC[C@H](O)CC(O)=O	---	10989404	HMDB0061658	Lipids and lipid-like molecules	Fatty Acyls	UP
POS486	Protoanemonin	0.984	97.0285	[M+H]+	97.0284	TRUE	2.34825e+08	2.98391e+08	2.44824e+08	2.32135e+08	1.97313e+08	2.11175e+08	87555004	9.99964e+07	1.50703e+08	6.25702e+07	8.18313e+07	8.94393e+07	1.99644e-05	2.47977	1.3102	2.36444e+08	3.49246e+07	1.42579e+07	14.7708	9.53492e+07	2.97944e+07	1.21635e+07	31.2477	0.000146797	1.4832	1.46612	4.69974	C5H4O2	Dihydrofurans	RNYZJZKPGHQTJR-UHFFFAOYSA-N	C=C1OC(=O)C=C1	C07090	66948	HMDB0060503	Organoheterocyclic compounds	Dihydrofurans	UP
POS7390	Tyr-Ala	6.285	253.117	[M+H]+	253.118	TRUE	3.3873e+08	3.43846e+08	3.48555e+08	3.12254e+08	3.26754e+08	3.55467e+08	4.95607e+08	6.43514e+08	5.74464e+08	6.47536e+08	4.73675e+08	5.53199e+08	2.09603e-05	0.597877	-0.742079	3.37601e+08	1.57454e+07	6.42802e+06	4.6639	5.64666e+08	7.26093e+07	2.96426e+07	12.8588	0.000152328	1.48264	1.46471	4.6786	C12H16N2O4	Peptides	NLKUJNGEGZDXGO-XVKPBYJWSA-N	C[C@@H](C(=O)O)NC(=O)[C@H](CC1=CC=C(C=C1)O)N	---	5496455	---	Organic acids and derivatives	Carboxylic acids and derivatives	DOWN
NEG3242	Isoleucyl-Alanine	5.391	201.123	[M-H]-	201.124	True	6.42986e+08	4.50905e+08	4.52666e+08	4.57968e+08	4.91989e+08	5.07308e+08	1.02261e+09	8.01314e+08	8.4281e+08	7.71705e+08	9.52578e+08	8.45616e+08	1.93304e-05	0.573617	-0.801839	5.00637e+08	7.34542e+07	2.99875e+07	14.6721	8.72772e+08	9.56828e+07	3.90623e+07	10.9631	0.000143827	1.47596	1.47401	4.71376	C9H18N2O3	Carboxylic acids and derivatives	RCFDOSNHHZGBOY-UHFFFAOYSA-N	CCC(C)C(N)C(=O)NC(C)C(O)=O	---	5246009;5246010	HMDB0028900	Organic acids and derivatives	Carboxylic acids and derivatives	DOWN
POS4120	Meglutol	1.19	185.041	[M+Na]+	185.042	TRUE	9.28349e+08	7.33039e+08	8.24658e+08	7.53182e+08	6.61892e+08	7.09019e+08	4.56001e+08	4.93943e+08	3.8912e+08	4.53508e+08	4.49378e+08	3.89167e+08	1.47494e-05	1.75216	0.809134	7.68356e+08	9.49745e+07	3.87732e+07	12.3607	4.3852e+08	4.14628e+07	1.69271e+07	9.45517	0.000111065	1.47432	1.47435	4.83122	C6H10O5	Hydroxy fatty acids	NPOAOTPXWNWTSH-UHFFFAOYSA-N	CC(O)(CC(=O)O)CC(=O)O	C03761	1662	HMDB0000355	Lipids and lipid-like molecules	Fatty Acyls	UP
POS5392	(3S,8aS)-3-Isobutylhexahydropyrrolo[1,2-a]pyrazine-1,4-dione	10.372	211.143	[M+H]+	211.144	TRUE	1.46144e+09	1.94333e+10	1.29204e+09	1.47242e+09	1.49939e+09	1.50295e+09	2.80253e+10	4.12302e+10	3.42795e+10	3.80138e+10	3.90429e+10	2.36171e+10	2.93386e-05	0.13056	-2.93722	4.44358e+09	7.34384e+09	2.99811e+09	165.268	3.40348e+10	6.89044e+09	2.81301e+09	20.2453	0.000208371	1.47384	1.45576	4.53256	C11H18N2O2	Amino acids and derivatives	SZJNCZMRZAUNQT-IUCAKERBSA-N	O=C1N2CCCC2C(O)=NC1CC(C)C	---	7074739	HMDB0034276	Organic acids and derivatives	Carboxylic acids and derivatives	DOWN
POS2034	Tyramine	3.038	138.091	[M+H]+	138.091	TRUE	3.67445e+08	4.14701e+08	5.21864e+08	3.46878e+08	3.13522e+08	3.68416e+08	2.07802e+08	1.76837e+08	1.65569e+08	1.66293e+08	1.56649e+08	1.48439e+08	3.49729e-05	2.28353	1.19126	3.88804e+08	7.3038e+07	2.98176e+07	18.7853	1.70265e+08	2.07452e+07	8.46917e+06	12.1841	0.000237587	1.46645	1.45083	4.45627	C8H11NO	Phenethylamines	DZGWFCGJZKJUFP-UHFFFAOYSA-N	C1=CC(=CC=C1CCN)O	C00483	5610	HMDB0000306	Benzenoids	Benzene and substituted derivatives	UP
POS2634	Acetaminophen	1.19	152.067	[M+H]+	152.071	TRUE	6.03554e+07	6.39222e+07	8.07147e+07	8.60927e+07	8.44851e+07	9.7054e+07	1.17553e+08	1.2965e+08	1.28498e+08	1.25195e+08	1.24703e+08	1.13579e+08	3.41254e-05	0.639391	-0.645229	7.87707e+07	1.4028e+07	5.72691e+06	17.8087	1.23196e+08	6.33015e+06	2.58427e+06	5.13826	0.000234378	1.46558	1.4528	4.46692	C8H9NO2	1-hydroxy-2-unsubstituted benzenoids	RZVAJINKPMORJF-UHFFFAOYSA-N	CC(=O)NC1=CC=C(O)C=C1	C06804	1983	HMDB0001859	Benzenoids	Phenols	DOWN
POS5115	(1s,4r)-7,7-dimethyl-2-oxobicyclo[2.2.1]heptane-1-carboxylic acid	12.768	205.085	[M+Na]+	205.084	TRUE	1.84025e+08	1.74092e+08	1.94731e+08	1.86974e+08	1.87122e+08	2.04102e+08	3.27757e+08	3.50509e+08	3.09817e+08	3.40714e+08	3.34256e+08	2.26069e+08	5.87725e-05	0.598715	-0.740059	1.88508e+08	1.01402e+07	4.1397e+06	5.37918	3.14854e+08	4.55875e+07	1.8611e+07	14.479	0.000382633	1.46424	1.43498	4.23083	C10H14O3	Bicyclic monoterpenoids	WDODWBQJVMBHCO-LDWIPMOCSA-N	CC1(C)C2CCC1(C(=O)O)C(=O)C2	---	739183	---	Lipids and lipid-like molecules	Prenol lipids	DOWN
POS1378	2,3-Dihydrobenzofuran	3.04	121.065	[M+H]+	121.065	TRUE	1.19015e+09	1.32942e+09	1.18934e+09	1.17929e+09	7.86865e+08	1.10616e+09	4.15635e+08	6.41018e+08	5.9115e+08	5.74745e+08	5.50243e+08	425735127	3.15459e-05	2.12011	1.08414	1.1302e+09	1.8311e+08	7.47544e+07	16.2015	5.33088e+08	9.20538e+07	3.75808e+07	17.268	0.000219069	1.46303	1.45386	4.50106	C8H8O	Coumarans	HBEDSQVIWPRPAY-UHFFFAOYSA-N	[H]C1=C([H])C([H])=C2C(OC([H])([H])C2([H])[H])=C1[H]	---	10329	HMDB0013815	Organoheterocyclic compounds	Coumarans	UP
POS12154	GMP	7.037	364.062	[M+H]+	364.065	TRUE	4.88613e+08	4.8303e+08	3.63682e+08	4.79515e+08	3.7746e+08	4.4325e+08	1.19688e+08	2.70371e+08	2.07931e+08	2.13545e+08	1.84863e+08	9.8177e+07	2.25405e-05	2.40783	1.26773	4.39258e+08	5.57119e+07	2.27443e+07	12.6832	1.82429e+08	6.38639e+07	2.60723e+07	35.0075	0.000161929	1.4563	1.46498	4.64704	C10H14N5O8P	Purine ribonucleoside monophosphates	RQFCJASXJCIDSX-UUOKFMHZSA-N	NC1=NC2=C(N=CN2[C@@H]2O[C@H](COP(O)(O)=O)[C@@H](O)[C@H]2O)C(=O)N1	C00144	---	HMDB0001397	Nucleosides, nucleotides, and analogues	Purine nucleotides	UP
POS3761	7-Ethyl-2,3,6,7-tetrahydrocyclopent[b]azepin-8(1H)-one	10.192	178.122	[M+NH4]+	178.123	TRUE	8.01943e+08	694727156	7.673e+08	8.24572e+08	6.54581e+08	7.50506e+08	4.29603e+08	14048.8	4.03515e+08	14048.8	1.98924e+06	630354	5.66701e-05	5.37666	2.42671	7.48938e+08	6.4361e+07	2.62753e+07	8.59363	1.39294e+08	2.14928e+08	8.7744e+07	154.298	0.00037283	1.45126	1.4366	4.24665	C11H15NO	Azepines	PESXRLFXJXVCHS-UHFFFAOYSA-N	CCC1CC2=C(NCCC=C2)C1=O	---	86131868	HMDB0039664	Organoheterocyclic compounds	Azepines	UP
POS2524	Phthalic anhydride	12.769	149.022	[M+H]+	149.023	TRUE	2.32738e+09	2.03187e+09	2.12881e+09	2.17509e+09	2.15219e+09	2.43597e+09	4.0855e+09	4.15255e+09	3.6236e+09	4.10141e+09	3.81208e+09	2.586e+09	0.000120464	0.592605	-0.754857	2.20855e+09	1.46773e+08	5.99197e+07	6.64565	3.72686e+09	5.94915e+08	2.42873e+08	15.9629	0.000703645	1.44168	1.41032	3.91914	C8H4O3	Phthalic anhydrides	LGRFSURHDFAFJT-UHFFFAOYSA-N	C1=CC=C2C(=C1)C(=O)OC2=O	---	6811	HMDB0256501	Organoheterocyclic compounds	Benzofurans	DOWN
NEG6350	Guanosine	10.189	282.083	[M-H]-	282.084	True	14048.8	14048.8	14048.8	14048.8	14048.8	167825	1.72149e+07	4.55821e+07	2.48911e+07	2.68337e+07	1.79658e+07	2.42628e+07	0.000100689	0.00151878	-9.36287	39678.2	62778.8	25629.3	158.22	2.61251e+07	1.0296e+07	4.20332e+06	39.4103	0.000593685	1.44125	1.41672	3.99702	C10H13N5O5	Purine nucleosides	NYHBQMYGNKIUIF-UUOKFMHZSA-N	N=C1N=C(O)C=2N=CN(C2N1)C3OC(CO)C(O)C3O	C00387	135398635	HMDB0000133	Nucleosides, nucleotides, and analogues	Purine nucleosides	DOWN
POS2057	Urocanic acid	2.394	139.049	[M+H]+	139.05	TRUE	1.66408e+08	1.44767e+08	1.20248e+08	1.46726e+08	1.3264e+08	1.53994e+08	9.29023e+07	9.97616e+07	6.40292e+07	7.01049e+07	8.57391e+07	6.07246e+07	3.73393e-05	1.82728	0.869698	1.4413e+08	1.61438e+07	6.59066e+06	11.2008	7.8877e+07	1.61671e+07	6.6002e+06	20.4966	0.000250936	1.43909	1.44888	4.42783	C6H6N2O2	Substituted imidazoles	LOIYMIARKYCTBW-OWOJBTEDSA-N	O=C(O)C=CC1=CN=CN1	C00785	736715	HMDB0000301	Organoheterocyclic compounds	Azoles	UP
POS1565	3-(Hydroxymethyl)furan-2-carbaldehyde	9.483	127.038	[M+H]+	127.039	TRUE	7.45324e+08	6.99735e+08	9.70822e+08	7.65795e+08	6.64521e+08	7.05995e+08	4.83831e+08	4.37244e+08	2.19277e+08	3.74221e+08	3.88785e+08	4.20262e+08	8.02767e-05	1.9591	0.970188	7.58699e+08	1.09863e+08	4.48515e+07	14.4805	3.8727e+08	9.08888e+07	3.71052e+07	23.4691	0.000491733	1.4369	1.42554	4.09541	C6H6O3	Organooxygen compounds	CETXOEGRUBXUAL-UHFFFAOYSA-N	OCC1=C(OC=C1)C=O	---	16730373	HMDB0246148	Organic oxygen compounds	Organooxygen compounds	UP
POS1067	Uracil	2.332	113.034	[M+H]+	113.035	TRUE	3.5871e+08	4.26138e+08	4.08137e+08	3.94445e+08	3.15534e+08	4.1084e+08	2.39672e+08	2.68964e+08	1.10854e+08	2.1587e+08	1.59539e+08	1.82269e+08	6.25974e-05	1.96557	0.974949	3.85634e+08	4.12283e+07	1.68314e+07	10.691	1.96194e+08	5.72597e+07	2.33762e+07	29.1852	0.000403334	1.43512	1.43304	4.20344	C4H4N2O2	Pyrimidones	ISAKRJDGNUQOIC-UHFFFAOYSA-N	OC1=NC=CC(O)=N1	C00106	1174	HMDB0000300	Organoheterocyclic compounds	Diazines	UP
POS3634	Arabitol	1.188	175.057	[M+Na]+	175.058	TRUE	2.80565e+08	1.8432e+08	1.80451e+08	1.79207e+08	1.39111e+08	147588187	5.61542e+07	5.86993e+07	4.48632e+07	4.87794e+07	4.55167e+07	3.75857e+07	6.36506e-05	3.81087	1.93012	1.85207e+08	5.03835e+07	2.0569e+07	27.2039	4.85997e+07	7.7959e+06	3.18266e+06	16.041	0.000404886	1.43512	1.43455	4.1962	C5H12O5	---	None	OC[C@H](O)C(O)[C@@H](O)CO	C00532	---	HMDB0001851	Organic oxygen compounds	Organooxygen compounds	UP
POS6015	Salsolinol-1-carboxylic acid	10.485	224.09	[M+H]+	224.092	TRUE	2.13663e+07	9.78409e+06	1.41003e+07	2.26278e+07	1.52885e+07	2.67038e+07	5.87496e+07	2.78353e+08	2.2022e+08	2.25033e+08	2.17244e+08	1.87158e+08	0.000150953	0.0925807	-3.43315	1.83118e+07	6.29256e+06	2.56893e+06	34.3634	1.97793e+08	7.42421e+07	3.03092e+07	37.5353	0.000849961	1.42055	1.40302	3.82116	C11H13NO4	Tetrahydroisoquinolines	XHGLVMDBZZZXDP-UHFFFAOYSA-N	CC1(NCCC2=CC(O)=C(O)C=C12)C(O)=O	---	100185	HMDB0243842	Organoheterocyclic compounds	Tetrahydroisoquinolines	DOWN
POS1462	1-Ethyl-1H-pyrrole-2-carboxaldehyde	10.322	124.075	[M+H]+	124.076	TRUE	2.30623e+08	2.20564e+08	2.60878e+08	2.35749e+08	2.10726e+08	2.37758e+08	1.97716e+08	1.41114e+07	9.46566e+06	1.00496e+07	9.70309e+06	1.60333e+07	0.000136357	5.43139	2.44132	2.32716e+08	1.71072e+07	6.98399e+06	7.3511	4.28465e+07	7.59179e+07	3.09934e+07	177.186	0.000781862	1.41671	1.40724	3.86532	C7H9NO	Organooxygen compounds	DVLGEHCERRWDIX-UHFFFAOYSA-N	CCN1C=CC=C1C=O	---	579338	HMDB0036058	Organic oxygen compounds	Organooxygen compounds	UP
POS435	Phenol	9.752	95.0493	[M+H]+	95.0492	TRUE	4.02072e+06	2.28129e+06	6.06301e+06	1.10036e+07	2.73474e+06	1.36962e+06	2.44799e+08	5.51006e+08	4.57339e+08	9.42569e+08	8.16997e+08	6.43561e+08	0.000150211	0.00751394	-7.05621	4.57884e+06	3.54318e+06	1.4465e+06	77.3818	6.09379e+08	2.50891e+08	1.02426e+08	41.1716	0.000849961	1.41251	1.40203	3.8233	C6H6O	1-hydroxy-4-unsubstituted benzenoids	ISWSIDIOOBJBQZ-UHFFFAOYSA-N	c1ccc(cc1)O	C00146	996	HMDB0000228	Benzenoids	Phenols	DOWN
NEG3503	alpha-Methyl-4-carboxyphenylglycine	7.548	208.06	[M-H]-	208.062	True	1.12404e+08	1.4153e+08	151949184	1.64955e+08	9.54456e+07	9.81946e+07	7.58116e+06	6.13911e+07	5.54327e+07	3.11735e+07	5.93864e+07	3.1278e+07	0.000165746	3.10457	1.63439	1.27413e+08	2.93654e+07	1.19884e+07	23.0474	4.10405e+07	2.13075e+07	8.69875e+06	51.9182	0.000908698	1.41204	1.39842	3.78056	C10H11NO4	Carboxylic acids and derivatives	DNCAZYRLRMTVSF-UHFFFAOYSA-N	CC(N)(C(O)=O)C1=CC=C(C=C1)C(O)=O	---	1222	HMDB0243703	Organic acids and derivatives	Carboxylic acids and derivatives	UP
POS3780	2-Ethylsulfanyl-1H-benzoimidazole	10.44	179.063	[M+H]+	179.064	TRUE	2.43244e+08	1.75157e+08	2.33013e+08	2.30886e+08	2.00314e+08	1.62543e+08	1.04569e+08	14048.8	14048.8	14048.8	1.03106e+08	1.14235e+08	0.000239036	3.86752	1.95141	2.07526e+08	3.34495e+07	1.36557e+07	16.1182	5.36587e+07	5.8889e+07	2.40414e+07	109.748	0.00125544	1.40506	1.38579	3.62154	C9H10N2S	Benzimidazoles	UGCOPUIBNABIEP-UHFFFAOYSA-N	CCSC1=NC2=CC=CC=C2N1	---	720878	HMDB0244644	Organoheterocyclic compounds	Benzimidazoles	UP
POS10047	Imazaquin	10.384	312.133	[M+H]+	312.134	TRUE	4.64972e+08	4.69188e+08	4.64654e+08	494664256	4.3816e+08	4.69669e+08	4.11871e+08	451596	151108	97300.5	280426	524602	0.000180417	6.77665	2.76057	4.66884e+08	1.79918e+07	7.3451e+06	3.85358	6.8896e+07	1.68023e+08	6.8595e+07	243.879	0.000972077	1.40412	1.39594	3.74372	C17H17N3O3	Quinoline carboxylic acids	CABMTIJINOIHOD-UHFFFAOYSA-N	CC(C)C1(C)N=C(NC1=O)C1=NC2=C(C=CC=C2)C=C1C(O)=O	C05076	54739	---	Organoheterocyclic compounds	Quinolines and derivatives	UP
POS1712	Dibutylamine	9.741	130.158	[M+H]+	130.159	TRUE	8.25091e+08	6.47122e+08	7.50349e+08	7.49871e+08	5.58992e+08	5.97753e+08	5.72068e+08	14048.8	14048.8	14048.8	14048.8	938696	0.000201054	7.20546	2.84909	6.88197e+08	1.02925e+08	4.20189e+07	14.9558	9.55104e+07	2.33465e+08	9.53115e+07	244.439	0.00107401	1.4007	1.39476	3.69669	C8H19N	Organonitrogen compounds	JQVDAXLFBXTEQA-UHFFFAOYSA-N	CCCCNCCCC	---	8148	HMDB0251174	Organic nitrogen compounds	Organonitrogen compounds	UP
POS11853	Arachidoyl Ethanolamide	11.498	356.351	[M+H]+	356.352	TRUE	5.28823e+07	5.61352e+07	5.35237e+07	3.5849e+07	3.6262e+07	5.35218e+07	7.25846e+07	9.091e+07	7.62099e+07	8.05407e+07	9.5611e+07	6.54826e+07	0.000315648	0.598693	-0.740113	4.8029e+07	9.34281e+06	3.81419e+06	19.4524	8.02232e+07	1.13387e+07	4.62901e+06	14.134	0.00159258	1.39133	1.36999	3.5008	C22H45NO2	Alkanolamines	AUJVQJHODMISJP-UHFFFAOYSA-N	CCCCCCCCCCCCCCCCCCCC(=O)NCCO	---	3787294	HMDB0248559	Organic nitrogen compounds	Organonitrogen compounds	DOWN
POS11319	Diprotin A	10.045	342.236	[M+H]+	342.239	TRUE	2.02224e+08	1.63397e+08	1.9691e+08	1.81085e+08	1.53779e+08	1.73353e+08	2.26707e+08	8.55601e+08	7.205e+08	7.31366e+08	8.33807e+08	8.4502e+08	0.000335904	0.254153	-1.97623	1.78458e+08	1.88368e+07	7.69008e+06	10.5553	7.02167e+08	2.4022e+08	9.80696e+07	34.2113	0.00165307	1.37584	1.36786	3.47378	C17H31N3O4	Peptides	JNTMAZFVYNDPLB-PEDHHIEDSA-N	CC[C@H](C)[C@@H](C(=O)N1CCC[C@H]1C(=O)N[C@@H]([C@@H](C)CC)C(=O)O)N	---	94701	HMDB0251473	Organic acids and derivatives	Carboxylic acids and derivatives	DOWN
POS2403	Indole-3-carbaldehyde	10.752	146.059	[M+H]+	146.06	TRUE	9.19285e+07	7.88822e+07	7.98418e+07	5.80457e+07	7.66602e+07	8.18233e+07	1.07254e+08	7.35307e+08	658189897	6.71681e+08	6.37432e+08	6.08748e+08	0.000388952	0.136658	-2.87135	7.78636e+07	1.10693e+07	4.51902e+06	14.2163	5.69769e+08	2.30489e+08	9.40966e+07	40.453	0.00186996	1.37404	1.36218	3.4101	C9H7NO	Indoles	OLNJUISKUQQNIM-UHFFFAOYSA-N	O=Cc1c[nH]c2ccccc12	C08493	10256	HMDB0029737	Organoheterocyclic compounds	Indoles and derivatives	DOWN
NEG6167	gamma-Glutamylmethionine	9.969	277.084	[M-H]-	277.086	True	1.44414e+07	2.92256e+07	4.52866e+07	2.90056e+07	3.52872e+07	2.82208e+07	2.68818e+08	1.84327e+08	3.37544e+08	2.91131e+08	5.6778e+08	2.64107e+08	0.000321145	0.094825	-3.39859	3.02445e+07	1.00807e+07	4.11543e+06	33.3306	3.18951e+08	1.31666e+08	5.37526e+07	41.281	0.00160428	1.37024	1.36923	3.4933	C10H18N2O5S	Peptides	RQNSKRXMANOPQY-BQBZGAKWSA-N	O=C(O)C(N=C(O)CCC(N)C(=O)O)CCSC	---	7009567	HMDB0034367	Organic acids and derivatives	Carboxylic acids and derivatives	DOWN
POS1988	Hypoxanthine	3.12	137.045	[M+H]+	137.046	TRUE	4.88536e+09	8.45038e+09	8.63442e+09	7.71461e+09	6.56557e+09	9.58486e+09	2.55521e+09	4.69076e+09	4014383360	3.69551e+09	4.11414e+09	3.87631e+09	0.000452959	1.9975	0.998194	7.6392e+09	1.68381e+09	6.87412e+08	22.0417	3.82438e+09	7.07213e+08	2.88719e+08	18.4922	0.00212857	1.36618	1.36322	3.34394	C5H4N4O	Purinones	FDGQSTZJBFJUBT-UHFFFAOYSA-N	OC1=NC=NC2=C1NC=N2	C00262	---	HMDB0000157	Organoheterocyclic compounds	Imidazopyrimidines	UP
POS7294	Thr-Met	4.695	251.105	[M+H]+	251.106	TRUE	3.29481e+07	8.97648e+07	73897923	6.05095e+07	5.58002e+07	5.71176e+07	2.48982e+08	2.4936e+08	2.23255e+08	2.67029e+08	2.14022e+08	6.941e+07	0.000609933	0.290897	-1.78142	6.1673e+07	1.90804e+07	7.78956e+06	30.9381	2.1201e+08	7.24628e+07	2.95828e+07	34.179	0.00272291	1.36463	1.33708	3.21472	C9H18N2O4S	Peptides	APIDTRXFGYOLLH-VQVTYTSYSA-N	C[C@H]([C@@H](C(=O)N[C@@H](CCSC)C(=O)O)N)O	---	7020165	HMDB0029067	Organic acids and derivatives	Carboxylic acids and derivatives	DOWN
NEG1035	(3R,5S)-1-pyrroline-3-hydroxy-5-carboxylic Acid	13.605	128.033	[M-H]-	128.035	True	9.50884e+09	1.10432e+10	1.31199e+10	9.04454e+09	1.08402e+10	1.39782e+10	2.57069e+09	7.66308e+09	6.58636e+09	5.97263e+09	5.44055e+09	6.37418e+09	0.000430506	1.95145	0.964548	1.12558e+10	1.95169e+09	7.96775e+08	17.3394	5.76792e+09	1.73207e+09	7.07116e+08	30.0294	0.00205394	1.36011	1.36677	3.36602	C5H7NO3	Carboxylic acids and derivatives	WFOFKRKDDKGRIK-DMTCNVIQSA-N	[H][C@@]1(O)C[C@]([H])(N=C1)C(O)=O	C04281	11966267	HMDB0062585	Organic acids and derivatives	Carboxylic acids and derivatives	UP
POS4142	Alanylnorleucine	9.892	185.127	[M+H-H2O]+	185.129	TRUE	2.03808e+09	1.6765e+09	1.11339e+09	1.54905e+09	1.12192e+09	1.67268e+09	1.28251e+09	3.20342e+07	7.40941e+07	5.75686e+07	7.1549e+07	7.00796e+07	0.000504722	5.77619	2.53012	1.5286e+09	3.57886e+08	1.46107e+08	23.4126	2.64639e+08	4.98896e+08	2.03673e+08	188.519	0.00233668	1.35366	1.35057	3.29695	C9H18N2O3	Peptides	RSIYBPVKRVHPQK-BQBZGAKWSA-N	CCCC[C@@H](C(=O)O)NC(=O)[C@H](C)N	---	1549453	---	Organic acids and derivatives	Carboxylic acids and derivatives	UP
POS7795	Cyclo(leucyl-phenylalanyl)	10.507	261.159	[M+H]+	261.16	TRUE	1.55678e+09	1.38819e+09	1.4002e+09	1.39661e+09	1.25213e+09	1.32545e+09	1.36681e+09	1.27253e+06	526870	1.35665e+06	1.72336e+06	616568	0.000533215	6.06234	2.59988	1.38656e+09	1.01066e+08	4.12598e+07	7.28894	2.28717e+08	5.57547e+08	2.27618e+08	243.772	0.00245044	1.35311	1.34818	3.2731	C15H20N2O2	Amino acids and derivatives	QPDMOMIYLJMOQJ-STQMWFEESA-N	CC(C)C[C@H]1C(=O)N[C@H](C(=O)N1)CC2=CC=CC=C2	C20519	7076347	HMDB0094673	Organic acids and derivatives	Carboxylic acids and derivatives	UP
POS3006	Indole-3-acetaldehyde	10.512	160.075	[M+H]+	160.076	TRUE	2.65854e+07	1.73482e+07	1.91629e+07	1.13607e+07	2.12082e+07	1.94573e+07	1.92106e+07	3.67171e+08	3.53799e+08	3.50545e+08	3.67475e+08	3.27811e+08	0.000562359	0.064458	-3.9555	1.91871e+07	4.97045e+06	2.02918e+06	25.9052	2.97669e+08	1.37184e+08	5.60052e+07	46.0862	0.00254691	1.35302	1.3438	3.24999	C10H9NO	3-alkylindoles	WHOOUMGHGSPMGR-UHFFFAOYSA-N	O=CCc1c[nH]c2ccccc12	C00637	800	HMDB0001190	Organoheterocyclic compounds	Indoles and derivatives	DOWN
POS1360	Isoindoline	9.738	120.081	[M+NH4]+	120.081	TRUE	2.40487e+10	1.44721e+09	2.06212e+10	7.50596e+08	3694313538	4.24055e+10	3.02535e+10	1.01188e+11	7.49574e+10	6.8135e+10	7.75128e+10	8.15096e+10	0.00067544	0.21443	-2.22142	1.54946e+10	1.65989e+10	6.77646e+09	107.127	7.22594e+10	2.34043e+10	9.55475e+09	32.3893	0.0029521	1.34747	1.33232	3.17041	C8H9N	Isoindoles and derivatives	GWVMLCQWXVFZCN-UHFFFAOYSA-N	C1NCC2=CC=CC=C12	---	422478	HMDB0253648	Organoheterocyclic compounds	Isoindoles and derivatives	DOWN
POS5599	Prolylvaline	9.657	215.138	[M+H]+	215.139	TRUE	2.38384e+09	2.31707e+09	2.4183e+09	2.4653e+09	2.02829e+09	2.25502e+09	2.36058e+09	1.28566e+08	7.43581e+07	1.9071e+08	7.233e+07	6.43916e+07	0.000731374	4.797	2.26213	2.3113e+09	1.57305e+08	6.42194e+07	6.8059	4.81823e+08	9.21654e+08	3.76264e+08	191.285	0.00315248	1.33703	1.33091	3.13586	C10H18N2O3	Peptides	GIAZPLMMQOERPN-YUMQZZPRSA-N	CC(C)[C@@H](C(=O)N1CCC[C@H]1C(=O)O)N	---	9837272	HMDB0029135	Organic acids and derivatives	Carboxylic acids and derivatives	UP
POS4546	N-Formylphenylalanine	10.127	194.08	[M+H]+	194.082	TRUE	2.35494e+08	1.804e+08	1.70219e+08	1.85048e+08	1.66114e+08	1.37946e+08	1.682e+08	4.23729e+06	4.05495e+07	2.42066e+07	2.01909e+07	7.82059e+06	0.000804796	4.05431	2.01946	1.79203e+08	3.21197e+07	1.31128e+07	17.9236	4.42008e+07	6.21062e+07	2.53548e+07	140.509	0.00344519	1.32984	1.32828	3.09431	C10H11NO3	Carboxylic acids and derivatives	NSTPXGARCQOSAU-VIFPVBQESA-N	OC(=O)[C@H](CC1=CC=CC=C1)NC=O	---	759256	HMDB0240317	Organic acids and derivatives	Carboxylic acids and derivatives	UP
POS2822	L-Acetylleucine	10.019	156.101	[M+H-H2O]+	156.102	TRUE	8.2181e+07	9.26029e+07	1.13425e+08	7.86253e+07	3.46038e+07	1.10138e+08	3.77907e+07	1.8201e+07	4.982e+07	1.4617e+07	2.10731e+07	1.77343e+06	0.00113215	3.57059	1.83616	8.52627e+07	2.85856e+07	1.167e+07	33.5264	2.38792e+07	1.72106e+07	7.02621e+06	72.0737	0.0046248	1.31953	1.30155	2.9461	C8H15NO3	Amino acids and derivatives	WXNXCEHXYPACJF-ZETCQYMHSA-N	CC(O)=NC(CC(C)C)C(=O)O	C02710	70912	HMDB0011756	Organic acids and derivatives	Carboxylic acids and derivatives	UP
POS6458	Thr-Leu	9.732	233.148	[M+H]+	233.15	TRUE	3.15488e+07	1.62302e+08	8.14563e+06	1.13036e+07	1.77509e+08	1.42858e+08	3.5381e+08	2.13917e+09	2.22376e+09	2.47252e+09	8.81159e+08	1.90373e+09	0.00108352	0.053505	-4.22418	8.89444e+07	7.9978e+07	3.26509e+07	89.9191	1.66236e+09	8.46133e+08	3.45432e+08	50.8996	0.00446297	1.31611	1.30662	2.96516	C10H20N2O4	Peptides	BQBCIBCLXBKYHW-CSMHCCOUSA-N	C[C@H]([C@@H](C(=O)N[C@@H](CC(C)C)C(=O)O)N)O	---	7021828	HMDB0029065	Organic acids and derivatives	Carboxylic acids and derivatives	DOWN
POS8518	L-pyroglutamyl-L-phenylalanine	9.971	277.117	[M+H]+	277.118	TRUE	7.81711e+08	6.23545e+08	6.48523e+08	6.52971e+08	5.77242e+08	6.29901e+08	6.85404e+08	1.31817e+07	68451	14048.8	4.79953e+06	1.87822e+07	0.00103206	5.41903	2.43803	6.52316e+08	6.88827e+07	2.81213e+07	10.5597	1.20375e+08	2.76907e+08	1.13047e+08	230.037	0.00432912	1.31521	1.31285	2.98629	C14H16N2O4	Peptides	XCEZCXFVJLMPKG-QWRGUYRKSA-N	O=C(N[C@@](C(O)=O)([H])CC1=CC=CC=C1)[C@H]2NC(CC2)=O	---	7408331	---	Organic acids and derivatives	Carboxylic acids and derivatives	UP
NEG1970	2-Hydroxy-2-ethylsuccinic acid	4.367	161.044	[M-H]-	161.045	True	5.33321e+08	3.25709e+08	4.97723e+08	5.00225e+08	2.41742e+08	2.95181e+08	1.41826e+08	1.51695e+08	8.38855e+07	2.20902e+08	1.82665e+08	1.20297e+08	0.0010854	2.65614	1.40933	3.98983e+08	1.2563e+08	5.12884e+07	31.4876	1.50212e+08	4.77849e+07	1.95081e+07	31.8117	0.00446297	1.31328	1.30846	2.96441	C6H10O5	Fatty Acyls	YVYGHRNLPUMVBU-UHFFFAOYSA-N	CCC(O)(CC(O)=O)C(O)=O	C02488	439736	HMDB0059758	Lipids and lipid-like molecules	Fatty Acyls	UP
NEG2476	scyllo-Inositol	6.315	179.054	[2M-H]-	179.056	True	4.46821e+07	4.34388e+07	43691895	5.06903e+07	5.0267e+07	2.41775e+07	1.91747e+07	2.21322e+07	1.41956e+07	1.6808e+07	3.414e+07	1.86947e+07	0.00114866	2.0532	1.03787	4.28246e+07	9.69075e+06	3.95623e+06	22.6289	2.08575e+07	7.01908e+06	2.86553e+06	33.6525	0.00466177	1.30356	1.30059	2.93981	C6H12O6	Organooxygen compounds	CDAISMWEOUEBRE-CDRYSYESSA-N	O[C@H]1[C@H](O)[C@@H](O)[C@H](O)[C@@H](O)[C@@H]1O	C06153	---	HMDB0006088	Organic oxygen compounds	Organooxygen compounds	UP
NEG2253	trans-3-Octenedioic acid	10.96	171.064	[M-H]-	171.066	True	3.12818e+06	1.02725e+08	1.1795e+08	114703835	1.02473e+08	1.05978e+08	1.35033e+07	1.62638e+07	1.53553e+07	1.91503e+07	1.46379e+07	1.21589e+06	0.00149561	6.82618	2.77108	9.11597e+07	4.35957e+07	1.77979e+07	47.8234	1.33544e+07	6.24617e+06	2.54999e+06	46.7724	0.00587896	1.29825	1.29496	2.82518	C8H12O4	Fatty Acyls	QWWZNXBOJLOHGI-HNQUOIGGSA-N	OC(=O)CCC\C=C\CC(O)=O	---	22495178	HMDB0013312	Lipids and lipid-like molecules	Fatty Acyls	UP
POS2018	Aminobenzoic acid	10.294	138.054	[M+H]+	138.055	TRUE	2.20941e+08	2.06313e+08	2.73608e+08	2.08807e+08	1.89978e+08	1.92557e+08	6.70443e+07	1.64932e+08	1.46677e+08	1.57398e+08	1.12824e+08	1.34301e+08	0.00136994	1.64995	0.722425	2.15367e+08	3.0702e+07	1.25341e+07	14.2557	1.30529e+08	3.61228e+07	1.47471e+07	27.6741	0.00545359	1.29669	1.29118	2.8633	C7H7NO2	Aminobenzoic acids and derivatives	ALYNCZNDIQEVRV-UHFFFAOYSA-N	NC1=CC=C(C=C1)C(O)=O	C00568	---	HMDB0001392	Benzenoids	Benzene and substituted derivatives	UP
NEG2380	Ascorbic acid	2.329	175.023	[M-H]-	175.025	True	1.77085e+09	2.08841e+09	1.86522e+09	1.08676e+09	2.03936e+09	1976806839	1.09596e+09	1.01673e+09	1.15751e+09	1.16371e+09	1.17138e+09	1.25471e+09	0.00162241	1.57834	0.658408	1.80457e+09	3.70249e+08	1.51154e+08	20.5174	1.14333e+09	8.0098e+07	3.26999e+07	7.00566	0.00629817	1.28388	1.28403	2.78984	C6H8O6	Butenolides	CIWBSHSKHKDKBQ-JLAZNSOCSA-N	O=C1OC(C(O)=C1O)C(O)CO	C00072	---	HMDB0000044	Organoheterocyclic compounds	Dihydrofurans	UP
NEG803	Succinic acid	3.049	117.017	[M-H]-	117.019	True	6.74167e+09	5.51892e+09	5.29992e+09	5.78587e+09	5.19608e+09	7.8996e+09	1.66805e+09	3.64247e+09	3.62671e+09	4.07482e+09	4.46202e+09	3.83542e+09	0.00154301	1.71013	0.774108	6.07368e+09	1.05258e+09	4.29716e+08	17.3303	3.55158e+09	9.74149e+08	3.97695e+08	27.4286	0.0060274	1.28292	1.28936	2.81163	C4H6O4	Dicarboxylic acids and derivatives	KDYFGRWQOYBRFD-UHFFFAOYSA-N	C(CC(=O)O)C(=O)O	C00042	---	HMDB0000254	Organic acids and derivatives	Carboxylic acids and derivatives	UP
POS14030	Tris(2-butoxyethyl) phosphate	12.654	421.23	[M+Na]+	421.233	TRUE	7.62105e+07	3.69282e+07	62800617	4.11511e+07	5.4939e+07	6.62478e+07	1.0249e+08	9.73031e+07	8.31247e+07	8.54854e+07	7.33552e+07	8.17589e+07	0.00222749	0.646162	-0.630032	5.63795e+07	1.51276e+07	6.1758e+06	26.8316	8.72529e+07	1.07395e+07	4.38438e+06	12.3085	0.00818931	1.27986	1.26373	2.65218	C18H39O7P	Alkyl phosphates	WTLBZVNBAKMVDP-UHFFFAOYSA-N	CCCCOCCOP(=O)(OCCOCCCC)OCCOCCCC	C14446	6540	HMDB0259275	Organic acids and derivatives	Organic phosphoric acids and derivatives	DOWN
POS11988	Leu-Val-Lys	6.018	359.263	[M+H]+	359.265	TRUE	1.03261e+08	3.92798e+07	1.04155e+08	4.24005e+07	7.32128e+07	8.33151e+07	3.41843e+07	1.98784e+07	1.35921e+07	3.25131e+07	1.93792e+07	1.43831e+07	0.00165512	3.32728	1.73434	7.42706e+07	2.84832e+07	1.16282e+07	38.3506	2.23217e+07	8.92683e+06	3.64436e+06	39.9917	0.0063855	1.27423	1.27752	2.78117	C17H34N4O4	Peptides	YQFZRHYZLARWDY-IHRRRGAJSA-N	CC(C)C[C@@H](C(=O)N[C@@H](C(C)C)C(=O)N[C@@H](CCCCN)C(=O)O)N	---	73669525	---	Organic acids and derivatives	Carboxylic acids and derivatives	UP
NEG5704	Adenosine	8.199	266.088	[M-H]-	266.089	True	2.98591e+06	1.08948e+06	1.24491e+06	2.44705e+06	1.17765e+06	4.51885e+06	2.87538e+06	1.0237e+07	1.37115e+07	7.65559e+06	8.45119e+06	1.11302e+07	0.00177143	0.24905	-2.00549	2.24398e+06	1.35903e+06	554821	60.5634	9.01014e+06	3.6847e+06	1.50427e+06	40.8951	0.00675087	1.27387	1.27355	2.75168	C10H13N5O4	Purine nucleosides	OIRDTQYFTABQOQ-KQYNXXCUSA-N	NC1=C2N=CN([C@@H]3O[C@H](CO)[C@@H](O)[C@H]3O)C2=NC=N1	C00212	60961	HMDB0000050	Nucleosides, nucleotides, and analogues	Purine nucleosides	DOWN
POS1005	1H-Imidazole-4-carboxamide	1.649	112.05	[M+H]+	112.051	TRUE	1.28751e+08	3.299e+08	81324680	3.23194e+08	2.8437e+08	3.38885e+08	4.35149e+07	4.49977e+07	8.4231e+07	3.64607e+07	5.71758e+07	6.11874e+07	0.00202433	4.53776	2.18198	2.47737e+08	1.13089e+08	4.61682e+07	45.6486	5.45946e+07	1.71589e+07	7.00509e+06	31.4297	0.00753098	1.27053	1.27653	2.69372	C4H5N3O	Carboxylic acids and derivatives	ZBNZAJFNDPPMDT-UHFFFAOYSA-N	NC(=O)C1=CN=CN1	---	152917	HMDB0244880	Organic acids and derivatives	Carboxylic acids and derivatives	UP
POS9272	Phe-Gln	9.832	294.144	[M+H]+	294.145	TRUE	1.44779e+06	2.86546e+06	1.09149e+07	2.31327e+06	4.21814e+06	4.69538e+06	1.17148e+08	1.88872e+06	7.7035e+07	9.5113e+07	1.11195e+08	1.41101e+08	0.0014599	0.0486769	-4.36062	4.40915e+06	3.40554e+06	1.39031e+06	77.2379	9.058e+07	4.84836e+07	1.97934e+07	53.5258	0.00577492	1.2632	1.29126	2.83568	C14H19N3O4	Peptides	KLAONOISLHWJEE-QWRGUYRKSA-N	C1=CC=C(C=C1)C[C@@H](C(=O)N[C@@H](CCC(=O)N)C(=O)O)N	---	11779156	HMDB0028993	Organic acids and derivatives	Carboxylic acids and derivatives	DOWN
POS11147	Erucamide	13.207	338.34	[M+H]+	338.342	TRUE	1.68165e+07	4.55355e+07	2.85894e+07	6.61423e+07	1.39627e+08	7.81692e+07	1.0557e+09	9.9701e+08	2.03957e+08	6.15955e+08	6.43678e+08	2.50538e+08	0.00328545	0.0995211	-3.32885	6.24799e+07	4.4118e+07	1.80111e+07	70.6115	6.27806e+08	3.58266e+08	1.46262e+08	57.0664	0.0113448	1.26149	1.22884	2.48341	C22H43NO	Fatty amides	UAUDZVJPLUQNMU-KTKRTIGZSA-N	N=C(O)CCCCCCCCCCCC=CCCCCCCCC	---	5365371	HMDB0244507	Lipids and lipid-like molecules	Fatty Acyls	DOWN
NEG5396	Glutaminylleucine	8.996	258.145	[M-H]-	258.146	True	3.60748e+07	1.07184e+07	1.13126e+07	9.16162e+06	1.16283e+08	5.94826e+06	1.70863e+08	3.10398e+08	1.94262e+08	6.43968e+07	2.98499e+08	1.39217e+08	0.00304503	0.160915	-2.63563	3.15831e+07	4.28959e+07	1.75122e+07	135.819	1.96272e+08	9.46266e+07	3.86311e+07	48.2119	0.0107522	1.26089	1.23299	2.51641	C11H21N3O4	Carboxylic acids and derivatives	ARPVSMCNIDAQBO-YUMQZZPRSA-N	CC(C)C[C@H](NC(=O)[C@@H](N)CCC(N)=O)C(O)=O	---	44232492	HMDB0028801	Organic acids and derivatives	Carboxylic acids and derivatives	DOWN
POS3199	1,5-Anhydroglucitol	1.002	165.075	[M+H]+	165.076	TRUE	4.87488e+08	6.24345e+08	7.85091e+08	6.20143e+08	2.16814e+08	477747484	2.25666e+08	3.33374e+08	1.7699e+08	1.2312e+08	1.64958e+08	2.41273e+08	0.00315111	2.53807	1.34373	5.35271e+08	1.92122e+08	7.84334e+07	35.8924	2.10897e+08	7.36292e+07	3.0059e+07	34.9124	0.0110643	1.25296	1.23233	2.50154	C6H12O5	Monosaccharides	MPCAJMNYNOGXPB-SLPGGIOYSA-N	OCC1OCC(O)C(O)C1O	C07326	64960	HMDB0002712	Organic oxygen compounds	Organooxygen compounds	UP
POS1468	1H-Imidazole-4-propanol, beta-amino-, (S)-	12.818	124.086	[M+H-H2O]+	124.087	TRUE	2.46917e+10	3.27284e+10	2.31186e+10	2.11973e+10	3.89055e+10	1.83773e+10	9.72246e+09	3.9214e+09	3.78394e+09	3.5314e+09	1.49274e+10	2.16708e+10	0.00320751	2.76279	1.46612	2.65031e+10	7.76518e+09	3.17012e+09	29.2991	9.59289e+09	7.44312e+09	3.03864e+09	77.59	0.0111994	1.2458	1.22963	2.49383	C6H11N3O	Aralkylamines	ZQISRDCJNBUVMM-YFKPBYRVSA-N	N[C@H](CO)Cc1cnc[nH]1	C00860	165271	HMDB0003431	Organic nitrogen compounds	Organonitrogen compounds	UP
NEG4353	Unknown (carbon number 10)	8.825	231.133	[M-H]-	231.135	True	7.84559e+08	7.20541e+08	8.43136e+08	5.73284e+08	3.78178e+06	1.44551e+09	3.67082e+06	1.33332e+06	3.19898e+06	1.85419e+06	1.30531e+06	3.54325e+06	0.00333686	293.227	8.19588	7.28468e+08	4.64706e+08	1.89715e+08	63.7922	2.48431e+06	1.10922e+06	452836	44.6488	0.011459	1.2391	1.22588	2.47666	C10H20N2O4	Unknown	---	---	---	---	---	---	---	UP
POS6306	N1,N8-Diacetylspermidine	3.186	230.185	[M+H]+	230.187	TRUE	6.39344e+07	7.41474e+07	1.6737e+08	2.19338e+08	1.12236e+08	2.92688e+08	1.08506e+07	1.56316e+07	2.44837e+07	2.18684e+07	1.76484e+07	1.17456e+07	0.00363597	9.09449	3.18499	1.54952e+08	8.9341e+07	3.64733e+07	57.6571	1.7038e+07	5.42983e+06	2.21672e+06	31.8689	0.0123504	1.23069	1.2259	2.43938	C11H23N3O2	Carboxylic acids and derivatives	BKCVMAZDKFQPHB-UHFFFAOYSA-N	CC(=O)NCCCCNCCCNC(C)=O	---	389613	HMDB0041947	Organic acids and derivatives	Carboxylic acids and derivatives	UP
POS1940	Methylmalonic acid	1.013	136.061	[M+NH4]+	136.06	TRUE	7.3641e+07	1.2945e+08	1.84457e+08	1.64745e+08	1.40409e+08	1.48237e+08	3.35637e+08	2.88137e+08	3.25197e+08	1.76215e+08	3.25648e+08	1.75691e+08	0.00349173	0.517016	-0.95172	1.40156e+08	3.7872e+07	1.54612e+07	27.0212	2.71087e+08	7.54499e+07	3.08023e+07	27.8323	0.0119253	1.22934	1.2226	2.45696	C4H6O4	Dicarboxylic acids and derivatives	ZIYVHBGGAOATLY-UHFFFAOYSA-N	CC(C(=O)O)C(=O)O	C02170	487	HMDB0000202	Organic acids and derivatives	Carboxylic acids and derivatives	DOWN
NEG5746	Arabinosylhypoxanthine	9.988	267.072	[M-H]-	267.073	True	3.13916e+06	5.80119e+06	2.54098e+06	2.47602e+06	1.33493e+06	2.25481e+06	1.54627e+07	3.50136e+07	3.54833e+07	9.11457e+07	3.1176e+07	4.64424e+07	0.00387047	0.0688867	-3.85963	2.92451e+06	1.5261e+06	623026	52.1829	4.2454e+07	2.58707e+07	1.05617e+07	60.9383	0.0130056	1.22322	1.21452	2.41224	C10H12N4O5	Purine nucleosides	UGQMRVRMYYASKQ-KBNQYOMWSA-N	OC[C@H]1OC([C@@H](O)[C@@H]1O)N1C=NC2=C1NC=NC2=O	---	135992491	HMDB0003040	Nucleosides, nucleotides, and analogues	Purine nucleosides	DOWN
NEG2727	o-Cresol sulfate	13.14	187.005	[M-H]-	187.006	True	1.12765e+07	2.50121e+07	2.16184e+07	1.87455e+07	5.66025e+08	2.37587e+08	2.30083e+08	8.96554e+08	6.84232e+08	8.30217e+08	7.699e+08	3.92394e+08	0.00625546	0.231443	-2.11127	1.46711e+08	2.23275e+08	9.11517e+07	152.187	6.33897e+08	2.64556e+08	1.08005e+08	41.7349	0.019165	1.20893	1.18833	2.20374	C7H8O4S	Organic sulfuric acids and derivatives	CYGSXDXRHXMAOV-UHFFFAOYSA-N	CC1=C(OS(O)(=O)=O)C=CC=C1	---	11615528	HMDB0240655	Organic acids and derivatives	Organic sulfuric acids and derivatives	DOWN
POS10183	Alanylprolyllysine	7.35	315.201	[M+H]+	315.203	TRUE	1.36709e+08	1.36136e+08	3.45092e+07	7.96464e+07	1.15416e+08	1.50641e+08	5.2943e+08	1.41253e+08	2.15051e+08	4.27705e+08	3.43613e+08	3.19691e+08	0.00428464	0.330371	-1.59784	1.08843e+08	4.4022e+07	1.79719e+07	40.4454	3.29457e+08	1.40319e+08	5.72851e+07	42.591	0.0141417	1.20698	1.21166	2.36809	C14H26N4O4	Peptides	BTRULDJUUVGRNE-DCAQKATOSA-N	C[C@@H](C(=O)N1CCC[C@H]1C(=O)N[C@@H](CCCCN)C(=O)O)N	---	71721600	---	Organic acids and derivatives	Carboxylic acids and derivatives	DOWN
POS8597	Tyr-Pro	9.629	279.132	[M+H]+	279.134	TRUE	5.54538e+08	5.97078e+08	8.2834e+08	6.54917e+08	7.19591e+08	5.81315e+08	8.05303e+08	14048.8	1.29964e+08	872261	1.2617e+07	1.28645e+08	0.00531098	3.65298	1.86908	6.55963e+08	1.03044e+08	4.20675e+07	15.7088	1.79569e+08	3.12615e+08	1.27625e+08	174.092	0.0168496	1.20362	1.1914	2.27483	C14H18N2O4	Peptides	VNYDHJARLHNEGA-RYUDHWBXSA-N	C1C[C@H](N(C1)C(=O)[C@H](CC2=CC=C(C=C2)O)N)C(=O)O	---	9795637	---	Organic acids and derivatives	Carboxylic acids and derivatives	UP
POS1128	Creatine	12.407	114.066	[M+H-H2O]+	114.066	TRUE	5.83098e+07	1.01501e+08	1.3393e+08	2.08602e+08	1.08015e+08	1.85042e+08	3.52102e+08	3.74402e+08	1.66465e+08	4.10644e+08	4.85307e+08	1.87348e+08	0.00589239	0.402476	-1.31303	1.32567e+08	5.58906e+07	2.28173e+07	42.1604	3.29378e+08	1.26629e+08	5.16961e+07	38.4449	0.0183221	1.20262	1.1773	2.22971	C4H9N3O2	Amino acids and derivatives	CVSVTCORWBXHQV-UHFFFAOYSA-N	CN(CC(=O)O)C(=N)N	C00300	586	HMDB0000064	Organic acids and derivatives	Carboxylic acids and derivatives	DOWN
NEG1893	alpha-Ketoadipic acid	3.322	159.028	[M-H]-	159.03	True	1.95945e+08	1.03405e+08	1.30457e+08	6.66815e+07	1.30104e+08	8.31067e+07	42815535	5.05786e+07	3.17389e+07	7.16682e+07	2.93216e+07	4.52292e+07	0.00401565	2.61542	1.38704	1.18283e+08	4.56962e+07	1.86554e+07	38.6329	4.52254e+07	1.52873e+07	6.241e+06	33.8024	0.0133499	1.20173	1.21211	2.39624	C6H8O5	Medium-chain keto acids and derivatives	FGSBNBBHOZHUBO-UHFFFAOYSA-N	C(CC(=O)C(=O)O)CC(=O)O	C00322	71	HMDB0000225	Organic acids and derivatives	Keto acids and derivatives	UP
POS6136	Histidylalanine	9.333	227.113	[M+CH3OH+H]+	227.114	TRUE	2.67458e+07	3.41506e+07	2.72932e+06	14048.8	1.46506e+06	1.16363e+06	743177	1.41054e+08	1.38634e+08	2.80637e+08	2.54976e+08	1.26008e+08	0.00567451	0.0703447	-3.82941	1.10447e+07	1.52357e+07	6.21995e+06	137.945	1.57009e+08	1.0085e+08	4.11719e+07	64.2321	0.0178219	1.19599	1.18374	2.24607	C9H14N4O3	Peptides	FRJIAZKQGSCKPQ-UHFFFAOYSA-N	CC(N=C(O)C(N)CC1=CN=CN1)C(O)=O	---	351667;44369220	HMDB0304819	Organic acids and derivatives	Carboxylic acids and derivatives	DOWN
NEG5450	Leucyl-Glutamate	9.106	259.129	[M-H]-	259.129	True	1.74622e+07	5.06771e+08	4.63743e+08	2.10988e+08	2.28101e+08	4.13275e+08	1.44856e+07	1.72015e+07	2.72015e+07	1.18921e+08	1.35118e+07	1.80914e+07	0.00597799	8.7881	3.13555	3.06723e+08	1.87107e+08	7.63863e+07	61.002	3.49021e+07	4.14457e+07	1.69201e+07	118.748	0.0184963	1.19472	1.18554	2.22344	C11H20N2O5	Carboxylic acids and derivatives	NFNVDJGXRFEYTK-UHFFFAOYSA-N	CC(C)CC(N)C(=O)NC(CCC(O)=O)C(O)=O	---	5259589;5259590	HMDB0028928	Organic acids and derivatives	Carboxylic acids and derivatives	UP
POS3846	Val-Ile-Lys	6.022	180.135	[M+2H]+	180.136	TRUE	1.37181e+08	3.39694e+08	9.70903e+07	1.89228e+08	2.09954e+08	1.73452e+08	8.53026e+07	8.02226e+07	3.67455e+07	5.95822e+07	8.2478e+07	5.4785e+07	0.00502567	2.87285	1.52248	1.911e+08	8.30609e+07	3.39095e+07	43.4647	6.65193e+07	1.93265e+07	7.89002e+06	29.054	0.0160257	1.19348	1.19678	2.29881	C17H34N4O4	Peptides	SDUBQHUJJWQTEU-XUXIUFHCSA-N	CC[C@H](C)[C@@H](C(=O)N[C@@H](CCCCN)C(=O)O)NC(=O)[C@H](C(C)C)N	---	145458954	---	Organic acids and derivatives	Carboxylic acids and derivatives	UP
NEG2736	Isoplumbagin	1.323	187.04	[M-H2O-H]-	187.04	True	2.90417e+07	2.52745e+07	2.91281e+07	3.25542e+07	3.28205e+07	2.81811e+07	3.78095e+07	1.00375e+08	4.13214e+07	139746166	9.06056e+07	9.18405e+07	0.0064573	0.352802	-1.50307	2.95e+07	2.83887e+06	1.15897e+06	9.6233	8.36163e+07	3.85617e+07	1.57428e+07	46.1174	0.0196869	1.18966	1.17047	2.18995	C11H8O3	Naphthalenes	ZMOIGGHUSNHCAB-UHFFFAOYSA-N	CC1=CC(=O)C2=C(C(O)=CC=C2)C1=O	---	375105	HMDB0035291	Benzenoids	Naphthalenes	DOWN
POS1431	2,3-Diaminotoluene	10.118	123.091	[M+CH3OH+H]+	123.092	TRUE	5.21851e+07	2.67908e+08	2.8641e+08	4.09474e+08	2.44655e+08	3.22999e+08	1.8046e+08	1.23261e+06	1.88927e+06	1.2719e+08	1.16918e+08	1.05808e+06	0.00803979	3.69361	1.88503	2.63938e+08	1.1866e+08	4.84427e+07	44.9574	7.14581e+07	7.97267e+07	3.25483e+07	111.571	0.0232633	1.16261	1.15059	2.09476	C7H10N2	Benzene and substituted derivatives	AXNUJYHFQHQZBE-UHFFFAOYSA-N	CC1=C(N)C(N)=CC=C1	---	17593	HMDB0245386	Benzenoids	Benzene and substituted derivatives	UP
POS499	1,2-Dimethylimidazole	12.829	97.0761	[M+H]+	97.076	TRUE	1.88973e+08	2.34995e+08	4.4076e+08	2.15781e+08	4.75336e+08	3.86126e+08	6.4911e+07	5.07708e+07	5.25865e+07	4.17926e+07	7.7341e+07	3.29653e+08	0.00911671	3.14716	1.65405	3.23662e+08	1.25108e+08	5.1075e+07	38.6539	1.02843e+08	1.118e+08	4.56422e+07	108.71	0.0257826	1.15827	1.14006	2.04016	C5H8N2	Azoles	GIWQSPITLQVMSG-UHFFFAOYSA-N	CN1C=CN=C1C	---	15617	HMDB0244082	Organoheterocyclic compounds	Azoles	UP
POS3673	Calystegine B5	12.799	176.091	[M+H]+	176.092	TRUE	2.91759e+08	4.97264e+08	2.2294e+08	3.07608e+08	2.92289e+08	4.14708e+08	1.0595e+08	1.75115e+08	8.43993e+07	1.15565e+08	1.35391e+08	3.38021e+08	0.00928012	2.1233	1.08631	3.37761e+08	9.96383e+07	4.06772e+07	29.4996	1.59074e+08	9.28782e+07	3.79174e+07	58.3869	0.0261265	1.15282	1.13678	2.03245	C7H13NO4	Tropane alkaloids	DJTRTWALNSXKOG-UHFFFAOYSA-N	OC1CC2NC1(O)C(O)CC2O	---	101411237	HMDB0036383	Alkaloids and derivatives	Tropane alkaloids	UP
NEG7903	dTMP	8.042	321.048	[M-H]-	321.049	True	5.40388e+07	1.21094e+06	3.11123e+07	2.1588e+07	1.45886e+07	1.50175e+07	6.93419e+07	7.23961e+07	2.91228e+07	5.68447e+07	6.45211e+07	3.89343e+07	0.01053	0.415375	-1.26751	2.2926e+07	1.8113e+07	7.39462e+06	79.0065	5.51935e+07	1.74922e+07	7.14115e+06	31.6925	0.0292501	1.15118	1.13615	1.97757	C10H15N2O8P	Pyrimidine 2'-deoxyribonucleoside monophosphates	GYOZYWVXFNDGLU-UHFFFAOYSA-N	O=C1N=C(O)C(=CN1C2OC(COP(=O)(O)O)C(O)C2)C	C00364	9700	HMDB0001227	Nucleosides, nucleotides, and analogues	Pyrimidine nucleotides	DOWN
POS5241	N-Acetylphenylalanine	10.187	208.096	[M+H]+	208.097	TRUE	4.65563e+08	4.20207e+08	4.42342e+08	4.38491e+08	4.05673e+08	4.44118e+08	6.08048e+08	1.26165e+07	1.95248e+07	1.82464e+06	1.1073e+07	1.24351e+07	0.00860987	3.93134	1.97502	4.36066e+08	2.07628e+07	8.47636e+06	4.76138	1.1092e+08	2.43608e+08	9.94525e+07	219.624	0.024679	1.14924	1.14876	2.065	C11H13NO3	Amino acids and derivatives	CBQJSKKFNMDLON-JTQLQIEISA-N	CC(=O)N[C@@H](CC1=CC=CC=C1)C(O)=O	C03519	---	HMDB0000512	Organic acids and derivatives	Carboxylic acids and derivatives	UP
NEG4812	Leucyl-Isoleucine	10.328	243.17	[M-H]-	243.171	True	2.01581e+07	4.82342e+07	2.78501e+07	2.90351e+07	4.06664e+07	5.40542e+07	2.18044e+07	2.6714e+07	3.84554e+06	1.98818e+07	2.78517e+06	7.02046e+06	0.007099	2.68122	1.42289	3.66663e+07	1.31198e+07	5.35612e+06	35.7815	1.36752e+07	1.03355e+07	4.21947e+06	75.5785	0.0214342	1.14699	1.1731	2.1488	C12H24N2O3	Carboxylic acids and derivatives	AZLASBBHHSLQDB-UHFFFAOYSA-N	CCC(C)C(NC(=O)C(N)CC(C)C)C(O)=O	---	435718	HMDB0028932	Organic acids and derivatives	Carboxylic acids and derivatives	UP
POS2821	3-Ethyl-5-hydroxy-4,5-dimethyl-pyrrolin-2-one	13.965	156.101	[M+H]+	156.102	TRUE	3.91581e+07	6.03039e+07	5.77438e+07	3.23152e+07	6.80791e+07	7.41596e+07	2.52816e+07	2.78783e+07	2.89515e+07	3.83657e+07	3.7422e+07	3.64286e+07	0.00886223	1.70722	0.771647	5.52933e+07	1.63638e+07	6.68047e+06	29.5945	3.2388e+07	5.65771e+06	2.30975e+06	17.4686	0.0251768	1.14112	1.16225	2.05246	C8H13NO2	Pyrrolines	BTIPRYZZYXEGPM-UHFFFAOYSA-N	CCC1=C(C)C(C)(O)NC1=O	---	171278	HMDB0253169	Organoheterocyclic compounds	Pyrrolines	UP
POS1647	beta-Ureidoisobutyric acid	12.301	129.065	[M+H-H2O]+	129.066	TRUE	1.00776e+08	2.1285e+08	7.74456e+07	7.26051e+07	1.2312e+08	2.01067e+08	1.86516e+08	1.75965e+08	2.56185e+08	2.58205e+08	3.41189e+08	3.55966e+08	0.00792617	0.50054	-0.998444	1.3131e+08	6.14196e+07	2.50745e+07	46.7744	2.62338e+08	7.51637e+07	3.06855e+07	28.6515	0.0230412	1.13639	1.15083	2.10094	C5H10N2O3	Ureas	PHENTZNALBMCQD-UHFFFAOYSA-N	O=C(O)C(C)CNC(=N)O	C05100	160663	HMDB0304156	Organic acids and derivatives	Organic carbonic acids and derivatives	DOWN
NEG2384	2-Isopropylmalic acid	10.226	175.059	[M-H]-	175.061	True	4.49154e+08	3.67863e+08	4.16192e+08	3.49933e+08	1.01688e+06	684100	1.06339e+06	1.48967e+06	1.32728e+06	681727	1.87224e+06	1.95706e+06	0.0110596	188.866	7.56122	2.6414e+08	2.06936e+08	8.44811e+07	78.343	1.39856e+06	484946	197978	34.6746	0.0303168	1.13518	1.12853	1.95626	C7H12O5	---	None	CC(C)[C@@](CC(=O)O)(C(=O)O)O	C02504	5280523	HMDB0000402	Lipids and lipid-like molecules	Fatty Acyls	UP
NEG509	L-Glyceric acid	0.992	105.017	[M-H2O-H]-	105.019	True	6.34026e+08	3.11546e+08	3.20623e+08	6.49907e+08	3.3898e+08	340451750	2.21734e+08	1.7646e+08	2.00732e+08	1.83221e+08	3.051e+08	1.76841e+08	0.0095245	2.05329	1.03793	4.32589e+08	1.62631e+08	6.63937e+07	37.5947	2.10681e+08	4.94093e+07	2.01713e+07	23.4521	0.0266942	1.13466	1.13571	2.02116	C3H6O4	Organooxygen compounds	RBNPOMFGQQGHHO-REOHCLBHSA-N	OC[C@H](O)C(O)=O	---	6326776	HMDB0006372	Organic oxygen compounds	Organooxygen compounds	UP
POS14138	Acetyltributyl citrate	13.024	425.212	[M+Na]+	425.215	TRUE	2.15678e+07	1.75911e+07	2.36835e+06	1.81036e+07	7.11765e+06	7.27205e+06	4.22261e+07	4.33209e+07	3.90513e+07	4.01817e+07	3.10458e+07	3.32586e+06	0.0136406	0.371679	-1.42787	1.23368e+07	7.72446e+06	3.1535e+06	62.6134	3.3192e+07	1.52577e+07	6.22894e+06	45.9681	0.0357033	1.12786	1.09352	1.86517	C20H34O8	Tetracarboxylic acids and derivatives	QZCLKYGREBVARF-UHFFFAOYSA-N	CCCCOC(=O)CC(CC(=O)OCCCC)(C(=O)OCCCC)OC(=O)C	---	6505	HMDB0034159	Organic acids and derivatives	Carboxylic acids and derivatives	DOWN
POS5290	Kynurenine	8.783	209.091	[M+H]+	209.092	TRUE	3.02047e+08	2.72936e+08	3.27573e+08	3.14503e+08	2.88398e+08	3.02278e+08	4.9034e+07	4.35623e+07	2.41875e+08	1.82988e+08	2.39154e+08	2.85944e+08	0.0144468	1.73394	0.794057	3.01289e+08	1.91682e+07	7.82537e+06	6.36204	1.7376e+08	1.04014e+08	4.24635e+07	59.8608	0.0374657	1.12339	1.08755	1.84023	C10H12N2O3	Ketones	YGPSJZOEDVAXAB-QMMMGPOBSA-N	Nc1ccccc1C(=O)CC(N)C(=O)O	C00328	161166	HMDB0000684	Organic oxygen compounds	Organooxygen compounds	UP
POS894	1,2-Benzoquinone	0.996	109.028	[M+Na]+	109.029	TRUE	1.95247e+08	2.35548e+08	1.64577e+08	3.44787e+08	2.95684e+08	8.21434e+07	1.36241e+08	9.045e+07	9.12023e+07	1.03924e+08	7.03082e+07	8.86851e+07	0.01097	2.26921	1.18219	2.19664e+08	9.40529e+07	3.83969e+07	42.8167	9.68019e+07	2.21165e+07	9.02902e+06	22.8472	0.0302036	1.12176	1.11577	1.9598	C6H4O2	Organooxygen compounds	WOAHJDHKFWSLKE-UHFFFAOYSA-N	O=C1C=CC=CC1=O	C02351	11421	HMDB0012133	Organic oxygen compounds	Organooxygen compounds	UP
POS6854	epsilon-Maleimido-lysine	4.82	242.112	[M+CH3OH+H]+	242.114	TRUE	8.25183e+08	1.0798e+09	1.67133e+09	1.94323e+09	9.29061e+08	7.95336e+08	2.34694e+08	5.88957e+08	8.75481e+08	5.96393e+08	3.86474e+08	6.69058e+08	0.0136529	2.16169	1.11216	1.20732e+09	4.82974e+08	1.97173e+08	40.0037	5.5851e+08	2.23386e+08	9.1197e+07	39.9968	0.0357033	1.12045	1.09183	1.86477	C10H15N3O4	Carboxylic acids and derivatives	GOGZVKPHOSZKMA-UHFFFAOYSA-N	NC(CCCC(N)C(O)=O)N1C(=O)C=CC1=O	---	156963367	HMDB0251891	Organic acids and derivatives	Carboxylic acids and derivatives	UP
NEG766	Norvaline	1.443	116.07	[M-H]-	116.072	True	7.31487e+08	7.83365e+08	7.57418e+08	7.02384e+08	5.80088e+08	9.14224e+08	2.1122e+08	5.49863e+08	3.76433e+08	4.78822e+08	6.59833e+08	6.53662e+08	0.0118313	1.52533	0.609124	7.44828e+08	1.09048e+08	4.45187e+07	14.6407	4.88305e+08	1.73168e+08	7.06955e+07	35.4631	0.0322908	1.12022	1.1146	1.92697	C5H11NO2	Amino acids and derivatives	SNDPXSYFESPGGJ-BYPYZUCNSA-N	CCC[C@@H](C(=O)O)N	C01826	65098	HMDB0013716	Organic acids and derivatives	Carboxylic acids and derivatives	UP
NEG4200	N,N,N-Trimethyl-L-alanyl-L-proline betaine	10.14	227.139	[M-H]-	227.14	True	4.40749e+08	2.70413e+08	3.23172e+08	3.31167e+08	1.85276e+07	2.52681e+07	1.4612e+07	1.46154e+07	1.60485e+07	2.01614e+07	1.86691e+07	3.64779e+07	0.0129082	11.6872	3.54686	2.34883e+08	1.74044e+08	7.10532e+07	74.0983	2.00974e+07	8.32949e+06	3.4005e+06	41.4456	0.0345381	1.11631	1.11485	1.88914	C11H20N2O3	Carboxylic acids and derivatives	KXONJPJIFNGMCN-IUCAKERBSA-N	C[C@@H](C(=O)N1CCC[C@H]1C([O-])=O)[N+](C)(C)C	---	134218393	HMDB0240365	Organic acids and derivatives	Carboxylic acids and derivatives	UP
POS7875	Phe-Pro	9.722	263.137	[M+H]+	263.139	TRUE	1.14438e+09	9.37724e+08	1.04161e+09	9.6809e+08	8.23324e+08	1.06258e+09	1.45336e+09	738205	910309	2.70141e+06	14048.8	702901	0.0120898	4.09874	2.03518	9.96284e+08	1.11822e+08	4.56512e+07	11.2239	2.43071e+08	5.92919e+08	2.42058e+08	243.928	0.0327104	1.11356	1.11578	1.91758	C14H18N2O3	Peptides	WEQJQNWXCSUVMA-RYUDHWBXSA-N	C1C[C@H](N(C1)C(=O)[C@H](CC2=CC=CC=C2)N)C(=O)O	---	7020642	HMDB0011177	Organic acids and derivatives	Carboxylic acids and derivatives	UP
POS1415	1,3-Benzodioxole	3.142	123.044	[M+H]+	123.044	TRUE	8.92374e+08	4.20866e+08	8.4343e+08	6.30361e+08	8.26188e+08	3.48917e+08	8.72648e+08	1.36112e+09	8.4588e+08	1365179726	1.40339e+09	7.96341e+08	0.0156033	0.596298	-0.745894	6.60356e+08	2.32421e+08	9.48856e+07	35.1964	1.10743e+09	2.96206e+08	1.20926e+08	26.7473	0.0393228	1.11264	1.07656	1.80678	C7H6O2	Benzodioxoles	FTNJQNQLEGKTGD-UHFFFAOYSA-N	C1OC2=CC=CC=C2O1	---	9229	HMDB0244156	Organoheterocyclic compounds	Benzodioxoles	DOWN
POS1643	5,6-Dihydro-4-methoxy-2H-pyran-2-one	13.692	129.054	[M+H]+	129.055	TRUE	2.07463e+08	3.55159e+08	4.05232e+08	2.68923e+08	4.8459e+08	1.63674e+08	8.54144e+07	1.00397e+08	2.56428e+08	9.04432e+07	1.82943e+08	1.4696e+08	0.0135805	2.18534	1.12786	3.14174e+08	1.22555e+08	5.00328e+07	39.0086	1.43764e+08	6.68833e+07	2.7305e+07	46.5229	0.0357033	1.10775	1.0991	1.86708	C6H8O3	Pyrans	MEZHTUKDGVTUCD-UHFFFAOYSA-N	COC1=CC(=O)OCC1	---	15086343	HMDB0033517	Organoheterocyclic compounds	Pyrans	UP
POS2255	5-Hydroxymaltol	2.799	143.033	[M+NH4]+	143.034	TRUE	2.68317e+08	2.40299e+08	4.12603e+08	2.66891e+08	2.1452e+08	2.17584e+08	1.54135e+08	2.05796e+08	1.29227e+08	1.26447e+08	2.09212e+08	1.92921e+08	0.0139614	1.59198	0.670819	2.70036e+08	7.35606e+07	3.0031e+07	27.2411	1.69623e+08	3.78271e+07	1.54429e+07	22.3007	0.0363579	1.10772	1.09221	1.85507	C6H6O4	Pyrans	SSSNQLHKSUJJTE-UHFFFAOYSA-N	CC1=C(O)C(=O)C(O)=CO1	---	70627	HMDB0032988	Organoheterocyclic compounds	Pyrans	UP
POS2569	4-Cyclopropyl-6-methyl-2-pyrimidinamine	13.434	150.102	[M+H]+	150.103	TRUE	3.4994e+08	2.437e+08	3.11213e+08	3.92414e+08	2.28304e+08	2.36412e+08	8.95818e+07	7.90677e+07	5.52952e+07	6.58728e+07	6.46766e+07	3.83239e+08	0.016344	2.38837	1.25603	2.93664e+08	6.82243e+07	2.78525e+07	23.2321	1.22955e+08	1.28078e+08	5.22877e+07	104.166	0.0405358	1.1074	1.07644	1.78664	C8H11N3	Aminopyrimidines and derivatives	KPMMRZPKAYBHME-UHFFFAOYSA-N	CC1=NC(N)=NC(=C1)C1CC1	---	13672658	---	Organoheterocyclic compounds	Diazines	UP
POS189	Acetone cyanohydrin	12.809	86.0602	[M+H]+	86.06	TRUE	4.13088e+08	1.46464e+08	3.98665e+08	2.10952e+08	3.10166e+08	3.4494e+08	8.78234e+07	1.72786e+08	8.26895e+07	7.76364e+07	9.31933e+07	2.9853e+08	0.0131507	2.24483	1.1666	3.04046e+08	1.05879e+08	4.32248e+07	34.8232	1.35443e+08	8.73715e+07	3.56693e+07	64.508	0.0349754	1.10619	1.09656	1.88105	C4H7NO	Organooxygen compounds	MWFMGBPGAXYFAR-UHFFFAOYSA-N	CC(C)(O)C#N	C02659	6406	HMDB0060427	Organic oxygen compounds	Organooxygen compounds	UP
POS1559	4-Hydroxy-2H-pyran-3-carboxaldehyde	1.024	127.038	[M+H-H2O]+	127.04	TRUE	1.12148e+09	1.26086e+09	2.61389e+09	1.89265e+09	1.40817e+09	5.76834e+08	7.86703e+08	5.36738e+08	5.23757e+08	4.77701e+08	8.22595e+08	5.81941e+08	0.0149107	2.37942	1.25061	1.47898e+09	7.00485e+08	2.85972e+08	47.3627	6.21573e+08	1.46091e+08	5.96413e+07	23.5034	0.0383505	1.10513	1.0844	1.8265	C6H6O3	Pyrans	ZNUNRMPPGAAKKR-UHFFFAOYSA-N	OC1=C(COC=C1)C=O	---	---	HMDB0031256	Organoheterocyclic compounds	Pyrans	UP
NEG134	2-hydroxyacrylic Acid	4.659	87.0068	[M-H]-	87.0082	True	2.99195e+08	1.55554e+08	3.29526e+08	3.55386e+08	1.94872e+08	1.55532e+08	1.1914e+08	1.42003e+08	107302741	1.41883e+08	7.48396e+07	1.93422e+08	0.0147077	1.9138	0.936441	2.48344e+08	9.02414e+07	3.68409e+07	36.3372	1.29765e+08	3.99576e+07	1.63126e+07	30.7923	0.0379849	1.1038	1.09207	1.83245	C3H4O3	Carboxylic acids and derivatives	FEWFXBUNENSNBQ-UHFFFAOYSA-N	OC(=C)C(O)=O	---	37873	HMDB0062676	Organic acids and derivatives	Carboxylic acids and derivatives	UP
POS6023	4-Hydroxybenzoylcholine	13.529	224.127	[M]+	224.128	TRUE	1.56533e+08	1.40732e+08	9.41121e+07	1.61612e+08	1.0187e+08	8.22936e+07	3.01199e+08	3.23572e+08	2.51523e+08	1.50004e+08	2.68901e+08	1.04384e+08	0.0161083	0.526695	-0.924962	1.22859e+08	3.42569e+07	1.39853e+07	27.8832	2.33264e+08	8.7082e+07	3.55511e+07	37.332	0.0401104	1.1022	1.07776	1.79295	C12H18NO3	Benzoic acid esters	BAPAICNRGIBFJT-UHFFFAOYSA-O	C[N+](C)(C)CCOC(O)=C1C=CC(=O)C=C1	---	151252	HMDB0029559	Benzenoids	Benzene and substituted derivatives	DOWN
NEG1668	D-Arabinitol	12.821	151.059	[M-H]-	151.061	True	4.64444e+07	3.0929e+07	6.05859e+07	5.7433e+07	3.55457e+07	6.15929e+07	3.69084e+07	2.67881e+07	2.68961e+07	2.28265e+07	1.83518e+07	4.58058e+07	0.018053	1.64735	0.720146	4.87551e+07	1.3249e+07	5.40888e+06	27.1746	2.95961e+07	1.00365e+07	4.0974e+06	33.9117	0.0444217	1.08958	1.06205	1.74345	C5H12O5	Sugar alcohols	HEBKCHPVOIAQTA-QWWZWVQMSA-N	OCC(O)C(O)C(O)CO	C01904	94154	HMDB0000568	Organic oxygen compounds	Organooxygen compounds	UP
NEG3301	4-Methylcatechol 1-sulfate	13.499	203	[M-H]-	203.001	True	575828	1.29983e+06	745050	601834	1.93585e+06	2.10944e+06	2.57208e+07	4.80323e+06	2.8959e+07	4.21453e+07	1.02594e+08	8.81413e+07	0.0125553	0.0248589	-5.33009	1.21131e+06	682954	278815	56.3817	4.87272e+07	3.83348e+07	1.56501e+07	78.6722	0.0338235	1.08298	1.10166	1.90117	C7H8O5S	Organic sulfuric acids and derivatives	NCOMUGOPQPRVSE-UHFFFAOYSA-N	CC1=CC(O)=C(OS(O)(=O)=O)C=C1	---	54104170	HMDB0240459	Organic acids and derivatives	Organic sulfuric acids and derivatives	DOWN
POS112	2-Cyclopenten-1-one	1.004	83.0494	[M+H]+	83.0491	TRUE	1.45831e+08	1.37344e+08	1.76443e+08	1.4054e+08	1.46638e+08	6.67305e+07	1.10934e+08	65412873	1.06168e+08	7.32752e+07	6.69892e+07	1.06823e+08	0.0213582	1.53611	0.619282	1.35588e+08	3.65107e+07	1.49054e+07	26.9277	8.82671e+07	2.181e+07	8.9039e+06	24.7091	0.0519412	1.06742	1.04895	1.67043	C5H6O	Organooxygen compounds	BZKFMUIJRXWWQK-UHFFFAOYSA-N	O=C1CCC=C1	---	13588	HMDB0245092	Organic oxygen compounds	Organooxygen compounds	UP
POS1294	N-Methyl-a-aminoisobutyric acid	13.685	118.086	[M+H]+	118.087	TRUE	4.45011e+08	9.24644e+08	6.72335e+08	1.13771e+09	4.64213e+08	8.87582e+08	1.04136e+09	1.29571e+09	1.82816e+09	1.9401e+09	1.3386e+09	7.51303e+08	0.018343	0.552943	-0.854798	7.55249e+08	2.75792e+08	1.12591e+08	36.5166	1.36587e+09	4.54338e+08	1.85483e+08	33.2636	0.0449584	1.0672	1.06112	1.73653	C5H11NO2	Carboxylic acids and derivatives	DLAMVQGYEVKIRE-UHFFFAOYSA-N	CNC(C)(C)C(O)=O	---	75725;6951124	HMDB0002141	Organic acids and derivatives	Carboxylic acids and derivatives	DOWN
NEG2477	Inositol	12.829	179.054	[M-H]-	179.056	True	9.73789e+07	9.10874e+07	1.05561e+08	6.17084e+07	4.51839e+07	7.92938e+07	8.43288e+07	2.71115e+07	5.03138e+07	4.68338e+07	3.15464e+07	3.39026e+07	0.0219536	1.75237	0.809305	8.00356e+07	2.29153e+07	9.35513e+06	28.6314	4.56728e+07	2.09752e+07	8.56308e+06	45.9248	0.0531822	1.05446	1.05001	1.65849	C6H12O6	Secondary alcohols	CDAISMWEOUEBRE-UHFFFAOYSA-N	OC1C(O)C(O)C(O)C(O)C1O	C00137	892	HMDB0000211	Organic oxygen compounds	Organooxygen compounds	UP
POS8104	2-(6-Aminopurin-9-yl)-5-(hydroxymethyl)oxolane-3,4-diol	8.787	268.103	[M+H]+	268.104	TRUE	4.7621e+07	4.07334e+07	7.28911e+07	4.69994e+07	1.19074e+08	5.47576e+07	4.85286e+07	1.30311e+08	2.50702e+09	1.09296e+09	2.092e+09	1.98991e+09	0.0158264	0.0486058	-4.36273	6.36795e+07	2.9311e+07	1.19662e+07	46.029	1.31012e+09	1.05231e+09	4.29602e+08	80.3212	0.039725	1.0533	1.07527	1.80062	C10H13N5O4	Purine nucleosides	OIRDTQYFTABQOQ-UHFFFAOYSA-N	OCC1OC(N2C=NC=3C(=NC=NC32)N)C(O)C1O	---	---	HMDB0247583	Nucleosides, nucleotides, and analogues	Purine nucleosides	DOWN
POS441	Methylpyrazine	13.422	95.0604	[M+H]+	95.0609	TRUE	6.01148e+07	6.55582e+07	2.24629e+08	5.87858e+07	2.06225e+08	1.35878e+08	2.40809e+07	2.34236e+07	8.21202e+06	2.30818e+07	2.15901e+07	1.01676e+08	0.0223548	3.71759	1.89437	1.25199e+08	7.58543e+07	3.09674e+07	60.5872	3.36774e+07	3.38465e+07	1.38178e+07	100.502	0.0537375	1.04763	1.03704	1.65063	C5H6N2	Diazines	CAWHJQAVHZEVTJ-UHFFFAOYSA-N	CC1=CN=CC=N1	---	7976	HMDB0033112	Organoheterocyclic compounds	Diazines	UP
POS8610	Phenylalanylleucine	10.162	279.169	[M+H]+	279.17	TRUE	1.30108e+07	5.93683e+06	3.28745e+06	6.23654e+06	5.60981e+06	6.24986e+06	6.81577e+06	8.22558e+07	6.97438e+07	7.87906e+07	1.73114e+07	1.3987e+07	0.0259563	0.149984	-2.73712	6.72188e+06	3.27589e+06	1.33738e+06	48.7347	4.48174e+07	3.55763e+07	1.4524e+07	79.3805	0.0603074	1.04616	1.01813	1.58576	C15H22N2O3	Peptides	RFCVXVPWSPOMFJ-STQMWFEESA-N	CC(C)C[C@@H](C(=O)O)NC(=O)[C@H](CC1=CC=CC=C1)N	---	76808	HMDB0253025	Organic acids and derivatives	Carboxylic acids and derivatives	DOWN
POS4008	(3S,4S,5R)-hexane-1,2,3,4,5,6-hexol	12.902	183.086	[M+H]+	183.086	TRUE	7.17624e+08	7.11184e+08	1.43081e+09	4.34025e+08	2.84502e+08	3.42482e+08	1.80666e+08	1.98938e+08	2.33663e+08	163437663	1.75521e+08	2.4622e+08	0.0255137	3.27143	1.70992	6.53438e+08	4.22542e+08	1.72502e+08	64.6644	1.99741e+08	3.34067e+07	1.36382e+07	16.725	0.0597019	1.03983	1.02092	1.59323	C6H14O6	Sugar alcohols	FBPFZTCFMRRESA-NQAPHZHOSA-N	OC([C@H](O)[C@@H](O)[C@H](O)CO)CO	---	71308275	---	Organic oxygen compounds	Organooxygen compounds	UP
POS723	Cycloserine	9.73	103.054	[M+H]+	103.05	TRUE	4.63613e+08	1.56821e+08	2.03258e+09	2.90561e+08	3.51349e+09	3.86654e+09	2.74179e+09	8.68553e+09	7.3144e+09	2.57724e+09	4.25051e+09	4.01425e+09	0.0260687	0.348963	-1.51886	1.7206e+09	1.67256e+09	6.8282e+08	97.2079	4.93062e+09	2.50653e+09	1.02329e+09	50.836	0.0603443	1.03796	1.02284	1.58388	C3H6N2O2	Amino acids and derivatives	DYDCUQKUCUHJBH-UWTATZPHSA-N	O=C1NOCC1N	C08057	6234;51670069	HMDB0014405	Organoheterocyclic compounds	Azolines	DOWN
NEG2095	Arabinonic acid	0.98	165.038	[M-H]-	165.04	True	2.07133e+08	1.19978e+08	8.14706e+07	1.69831e+08	1.10986e+08	1.13575e+08	1.30458e+08	7.4193e+07	6.19563e+07	5.32796e+07	6.38821e+07	6.76447e+07	0.0234288	1.7788	0.830902	1.33829e+08	4.59018e+07	1.87393e+07	34.2989	7.52357e+07	2.79126e+07	1.13953e+07	37.1003	0.0558893	1.02406	1.04252	1.63025	C5H10O6	Organooxygen compounds	QXKAIJAYHKCRRA-JJYYJPOSSA-N	OC[C@@H](O)[C@@H](O)[C@H](O)C(O)=O	C00878	122045	HMDB0000539	Organic oxygen compounds	Organooxygen compounds	UP
POS4459	(E)-5-(3,4,5,6-Tetrahydro-3-pyridylidenemethyl)-2-furanmethanol	13.965	192.101	[M+H]+	192.102	TRUE	4.71288e+07	8.50815e+07	5.01733e+07	38272284	6.194e+07	4.86282e+07	4.67897e+07	4.26482e+07	3.81562e+07	3.1031e+07	2.32581e+07	2.00549e+07	0.0228943	1.64023	0.713895	5.5204e+07	1.64832e+07	6.72924e+06	29.8587	3.36564e+07	1.07107e+07	4.37264e+06	31.8238	0.0548236	1.0218	1.03197	1.64027	C11H13NO2	Pyridines and derivatives	HKIPZBSQJPFABU-TWGQIWQCSA-N	OCC1=CC=C(O1)\C=C1\CCCN=C1	---	131751455	HMDB0033560	Organoheterocyclic compounds	Pyridines and derivatives	UP
POS3015	Medicanine	12.806	160.096	[M+H]+	160.097	TRUE	5.15795e+08	3.73831e+08	9.32781e+08	3.30009e+08	8.39861e+08	2.8296e+08	1.39353e+08	2.38204e+08	2.71383e+08	1.08866e+08	1.32145e+08	4.65312e+08	0.0287897	2.41668	1.27303	5.45873e+08	2.76532e+08	1.12894e+08	50.6587	2.25877e+08	1.33802e+08	5.46246e+07	59.2369	0.0654312	1.01428	0.998483	1.54076	C7H13NO3	Carboxylic acids and derivatives	ROVDTLLPFWAZJC-UHFFFAOYSA-N	OCCCN1CCC1C(O)=O	---	101409750	HMDB0038625	Organic acids and derivatives	Carboxylic acids and derivatives	UP
POS3874	3-Anilinoalanine	12.051	181.096	[M+H]+	181.097	TRUE	7.9833e+07	1.93048e+08	1.01495e+08	1.33044e+08	9.24161e+07	9.99887e+07	2.04653e+08	2.48964e+08	2.58279e+08	2.19832e+08	1.3011e+08	1.05727e+08	0.0295936	0.599389	-0.738437	1.16637e+08	4.13652e+07	1.68873e+07	35.4648	1.94594e+08	6.29373e+07	2.5694e+07	32.3429	0.0660571	1.01362	0.995171	1.5288	C9H12N2O2	Carboxylic acids and derivatives	HLZOBKHLQBRIJP-UHFFFAOYSA-N	NC(CNC1=CC=CC=C1)C(O)=O	---	22062824	HMDB0245791	Organic acids and derivatives	Carboxylic acids and derivatives	DOWN
POS4209	N,N-Dimethyldecylamine	10.68	186.221	[M+H]+	186.222	TRUE	2.50356e+08	2.36606e+08	2.62499e+08	2.65837e+08	2.16923e+08	2.37679e+08	1.69995e+08	3.56287e+06	1.87778e+08	2.56667e+06	1.62817e+08	2.82394e+08	0.0371139	1.81668	0.861305	2.44983e+08	1.83383e+07	7.48657e+06	7.48552	1.34852e+08	1.10746e+08	4.52117e+07	82.1238	0.0791678	1.01294	0.967768	1.43046	C12H27N	Tertiary amines	YWWNNLPSZSEZNZ-UHFFFAOYSA-N	CCCCCCCCCCN(C)C	---	70711	---	Organic nitrogen compounds	Organonitrogen compounds	UP
NEG2352	C7H13NO4	12.791	174.075	[M-H]-	174.077	True	1.36784e+08	1.07974e+08	1.94168e+08	8.70744e+07	1.62475e+08	9.52053e+07	9.3783e+07	9.7617e+07	4.5654e+07	6.63652e+07	8.83389e+07	9.42187e+07	0.0262783	1.61259	0.689378	1.30613e+08	4.18435e+07	1.70825e+07	32.0361	8.09961e+07	2.06477e+07	8.42939e+06	25.4922	0.0606048	1.01179	1.01182	1.5804	C7H13NO4	Formula predicted	---	---	---	---	---	---	---	UP
NEG3954	Oxitriptan	2.836	219.079	[M-H]-	219.078	True	1.09782e+08	1.09834e+08	4.85363e+07	3.66268e+07	8.05059e+07	4.16535e+07	1.25015e+08	1.33185e+08	6.959e+07	9.09018e+07	1.58419e+08	1.49802e+08	0.0291964	0.587331	-0.767756	7.11563e+07	3.36144e+07	1.3723e+07	47.2402	1.21152e+08	3.44763e+07	1.40749e+07	28.457	0.0656394	1.00833	1.00349	1.53467	C11H12N2O3	Serotonins	LDCYZAJDBXYCGN-VIFPVBQESA-N	O=C(O)C(N)CC1=CNC=2C=CC(O)=CC21	C00643	439280;6971044	HMDB0000472	Organoheterocyclic compounds	Indoles and derivatives	DOWN
NEG2929	2-Methylhippuric acid	10.586	192.065	[M-H]-	192.067	True	1.3931e+08	7.11878e+08	1.15592e+08	1.14547e+08	7.92755e+08	6.98521e+08	7.90649e+08	7.8294e+08	7.19739e+08	8.25309e+08	7.00648e+08	8.3363e+08	0.0318954	0.552901	-0.854906	4.28767e+08	3.36453e+08	1.37357e+08	78.47	7.75486e+08	5.45104e+07	2.22538e+07	7.0292	0.0704404	1.00112	1.00045	1.49627	C10H11NO3	Benzamides	YOEBAVRJHRCKRE-UHFFFAOYSA-N	O=C(O)CN=C(O)C=1C=CC=CC1C	---	91637	HMDB0011723	Benzenoids	Benzene and substituted derivatives	DOWN
POS2460	1,3-Dimethylpyrrolo[1,2-a]pyrazine	13.474	147.091	[M+H]+	147.092	TRUE	2.57669e+08	3.45242e+08	9.15006e+07	1.61237e+08	1.13745e+08	1.84711e+08	4.34396e+08	5.21528e+08	6.98061e+08	2.52533e+08	4.43548e+08	1.32385e+08	0.0339564	0.464905	-1.10499	1.92351e+08	9.48876e+07	3.87377e+07	49.3305	4.13742e+08	1.99459e+08	8.14289e+07	48.2087	0.0735551	0.994547	0.975154	1.46908	C9H10N2	Pyrrolopyrazines	OZKVDBMWPNGAHE-UHFFFAOYSA-N	CC1=CN2C=CC=C2C(C)=N1	---	12382419	HMDB0030908	Organoheterocyclic compounds	Pyrrolopyrazines	DOWN
POS5043	2-(2-aminopropanamido)-4-methylpentanoic acid	9.812	203.138	[M+H]+	203.139	TRUE	7.92776e+07	1.00349e+08	1.52151e+08	3.29499e+07	4.46124e+07	1.03277e+08	4.96424e+08	3.70705e+07	2.64232e+09	3.87547e+09	1.03189e+09	1.37334e+09	0.029193	0.0542078	-4.20536	8.54361e+07	4.34761e+07	1.77491e+07	50.8873	1.57609e+09	1.43496e+09	5.85819e+08	91.0456	0.0656394	0.992526	0.997833	1.53472	C9H18N2O3	Peptides	RDIKFPRVLJLMER-UHFFFAOYSA-N	O=C(O)C(N=C(O)C(N)C)CC(C)C	---	259583	HMDB0251509	Organic acids and derivatives	Carboxylic acids and derivatives	DOWN
POS6259	Isoleucylproline	9.92	229.154	[M+H]+	229.155	TRUE	9.9991e+08	8.65704e+08	9.21012e+08	9.13698e+08	7.1885e+08	5.22543e+08	6.65382e+09	5.31038e+09	2.85891e+07	3.60015e+07	5.6264e+09	5.19474e+09	0.0338162	0.216268	-2.20911	8.2362e+08	1.74397e+08	7.11974e+07	21.1745	3.80832e+09	2.96976e+09	1.2124e+09	77.9808	0.0735551	0.981085	0.990155	1.47088	C11H20N2O3	Peptides	BBIXOODYWPFNDT-CIUDSAMLSA-N	CC[C@H](C)[C@@H](C(=O)N1CCC[C@H]1C(=O)O)N	---	444876	HMDB0011174	Organic acids and derivatives	Carboxylic acids and derivatives	DOWN
POS2459	Myosmine	13.159	147.091	[M+H]+	147.092	TRUE	4.10652e+08	1.76123e+08	2.3842e+08	1.67374e+08	1.21816e+08	1.15721e+08	7.17517e+08	8.49632e+08	4.96157e+08	3.87606e+08	2.97956e+08	1.3008e+08	0.0421818	0.427276	-1.22676	2.05017e+08	1.10045e+08	4.49258e+07	53.6761	4.79825e+08	2.67366e+08	1.09152e+08	55.7217	0.0884685	0.980595	0.953187	1.37487	C9H10N2	Pyridines and derivatives	DPNGWXJMIILTBS-UHFFFAOYSA-N	N=1C=CC=C(C1)C2=NCCC2	C10160	442649	HMDB0030386	Organoheterocyclic compounds	Pyridines and derivatives	DOWN
NEG2537	3-Hydroxymethyl xylitol	10.325	181.07	[M-H]-	181.072	True	1.81109e+09	7.02021e+08	1.0646e+09	5.83092e+08	1.09095e+09	1.69913e+08	1.7455e+08	2.60719e+08	1.1881e+08	1.49822e+08	5.75656e+08	5.40147e+08	0.0331172	2.97942	1.57503	9.03612e+08	5.59682e+08	2.28489e+08	61.9384	3.03284e+08	2.03104e+08	8.29167e+07	66.9681	0.0726189	0.979317	0.987464	1.47995	C6H14O6	Organooxygen compounds	VIQLKPMMHCXYIW-UHFFFAOYSA-N	OCC(O)C(O)(CO)C(O)CO	---	25014560	HMDB0245900	Organic oxygen compounds	Organooxygen compounds	UP
NEG1573	3-methylmalate(2-)	2.905	147.028	[M-H]-	147.029	True	9.93631e+08	6.49617e+08	1.06999e+09	1.00579e+09	6.815e+08	4.39638e+08	6.04041e+08	3.00996e+08	3.95157e+08	8.53889e+08	3.95651e+08	3.12834e+08	0.0349821	1.69085	0.757748	8.06695e+08	2.52582e+08	1.03116e+08	31.3108	4.77095e+08	2.14209e+08	8.74506e+07	44.8987	0.0753924	0.978935	0.980575	1.45615	C5H8O5	Fatty Acyls	NPYQJIHHTGFBLN-UHFFFAOYSA-N	CC(C(O)C(O)=O)C(O)=O	---	558882	HMDB0062739	Lipids and lipid-like molecules	Fatty Acyls	UP
NEG808	2-Hydroxyisovaleric acid	10.207	117.054	[M-H]-	117.056	True	3.83216e+08	1.24826e+07	3.57127e+08	4.00108e+08	2.15533e+07	2.11623e+07	8.9858e+06	6.01239e+06	1.15147e+07	1.54074e+07	1.33935e+07	9.26805e+06	0.0424626	18.5137	4.21052	1.99275e+08	1.98638e+08	8.10938e+07	99.6806	1.07636e+07	3.37688e+06	1.37861e+06	31.3731	0.0887596	0.957242	0.961651	1.37199	C5H10O3	Hydroxy fatty acids	NGEWQZIDQIYUNV-UHFFFAOYSA-N	CC(C)C(C(=O)O)O	---	99823	HMDB0000407	Lipids and lipid-like molecules	Fatty Acyls	UP
NEG2506	Tyrosine	3.316	180.065	[M-H]-	180.067	True	4.93067e+08	5.44601e+08	4.35538e+08	1.55782e+08	4.83813e+08	2.98932e+08	2.61901e+08	3.25346e+08	2.22893e+08	2.69979e+08	1.97336e+08	2.19011e+08	0.0355461	1.61162	0.688512	4.01956e+08	1.4676e+08	5.99146e+07	36.5115	2.49411e+08	4.62262e+07	1.88718e+07	18.5341	0.0760833	0.954209	0.968686	1.44921	C9H11NO3	Amino acids and derivatives	OUYCCCASQSFEME-QMMMGPOBSA-N	C1=C(C=CC(=C1)O)C[C@@H](C(=O)O)N	C00082	---	HMDB0000158	Organic acids and derivatives	Carboxylic acids and derivatives	UP
NEG3000	Gluconic acid	0.98	195.049	[M-H]-	195.051	True	3.6884e+08	2.8302e+08	2.2231e+08	2.90272e+08	1.27652e+08	1.23968e+08	2.07496e+08	1.21552e+08	9.75067e+07	8.96638e+07	1.78312e+08	9.64809e+07	0.0413658	1.79019	0.840114	2.3601e+08	9.72427e+07	3.96992e+07	41.2027	1.31835e+08	4.93906e+07	2.01636e+07	37.4639	0.0873434	0.954015	0.974807	1.38336	C6H12O7	Sugar acids and derivatives	RGHNJXZEOKUKBD-SQOUGZDYSA-N	OC[C@@H](O)[C@@H](O)[C@H](O)[C@@H](O)C(O)=O	C00257	---	HMDB0000625	Organic oxygen compounds	Organooxygen compounds	UP
POS564	4-Hydroxymethylpyrazole	13.402	99.0553	[M+H]+	99.0553	TRUE	5.7898e+08	3.36348e+08	9.40936e+08	5.22709e+08	551726418	1.55938e+09	2.20643e+08	1.37756e+08	2.84943e+08	1.18542e+08	1.13189e+08	7.73567e+08	0.0464525	2.7235	1.44546	7.48346e+08	4.43364e+08	1.81003e+08	59.2459	2.74773e+08	2.53425e+08	1.0346e+08	92.2303	0.096279	0.951272	0.930399	1.33299	C4H6N2O	Azoles	JRMKJOOJKCAEJK-UHFFFAOYSA-N	OCC1=CNN=C1	---	3015210	HMDB0060768	Organoheterocyclic compounds	Azoles	UP
NEG1790	Paramethadione	13.615	156.065	[M-H]-	156.067	True	7.02638e+07	1.14339e+08	1.38271e+08	9.74455e+07	6.18108e+07	4.69039e+07	2.57272e+07	5.37158e+07	5.90249e+07	7.24358e+07	5.93099e+07	4.83695e+07	0.0472772	1.66059	0.731692	8.81724e+07	3.46389e+07	1.41413e+07	39.2855	5.30972e+07	1.56177e+07	6.37592e+06	29.4135	0.0970281	0.948175	0.924816	1.32535	C7H11NO3	Azolidines	VQASKUSHBVDKGU-UHFFFAOYSA-N	CCC1(C)OC(=O)N(C)C1=O	C07411	8280	HMDB0014755	Organoheterocyclic compounds	Azolidines	UP
POS15445	Vitamin K1	13.489	473.342	[M+Na]+	473.339	TRUE	2.28345e+07	3.432e+07	4.08944e+07	6.8022e+07	1.98221e+07	4.4728e+07	2.4637e+07	2.2748e+07	2.15949e+07	1.95935e+07	2.76669e+07	1.45414e+07	0.0475049	1.7634	0.818363	3.84368e+07	1.74802e+07	7.13627e+06	45.4778	2.17969e+07	4.49367e+06	1.83453e+06	20.6161	0.0970281	0.942863	0.924162	1.32326	C31H46O2	Vitamin K compounds	MBWXNTAXLNYFJB-LKUDQCMESA-N	CC(=CCC1=C(C)C(=O)c2ccccc2C1=O)CCCC(C)CCCC(C)CCCC(C)C	C02059	5280483	HMDB0003555	Lipids and lipid-like molecules	Prenol lipids	UP
POS6730	Gly-Tyr	7.909	239.101	[M+H]+	239.103	TRUE	2.33399e+09	1.2282e+09	2.01945e+09	2.19205e+09	1.21065e+09	2.11896e+09	1.73708e+08	1.96802e+09	1.72431e+09	7.58511e+08	1.1008e+09	7.65233e+08	0.0474774	1.71068	0.774566	1.85055e+09	4.99538e+08	2.03935e+08	26.9941	1.08176e+09	6.67522e+08	2.72515e+08	61.7068	0.0970281	0.91623	0.926093	1.32351	C11H14N2O4	Dipeptides	XBGGUPMXALFZOT-UHFFFAOYSA-N	O=C(O)C(N=C(O)CN)CC1=CC=C(O)C=C1	---	---	HMDB0028853	Organic acids and derivatives	Carboxylic acids and derivatives	UP
POS10357	Phytosphingosine	11.064	318.299	[M+H]+	318.3	TRUE	1.06327e+08	8.34452e+07	8.93179e+07	9.35418e+07	8.46445e+07	1.55537e+08	1.79594e+08	1.21905e+08	3.46163e+08	9.65586e+07	1.60578e+08	3.82377e+08	0.0494511	0.476092	-1.07069	1.02136e+08	2.74324e+07	1.11992e+07	26.8588	2.14529e+08	1.20106e+08	4.90332e+07	55.986	0.100022	0.883647	0.919547	1.30582	C18H39NO3	Alkanolamines	AERBNCYCJBRYDG-KSZLIROESA-N	CCCCCCCCCCCCCC[C@H]([C@H]([C@H](CO)N)O)O	C12144	122121	HMDB0004610	Organic nitrogen compounds	Organonitrogen compounds	DOWN
NEG6087	Unknown (carbon number 14)	10.406	275.103	[M-H]-	275.104	True	8.89248e+08	6.40074e+08	7.45862e+08	6.29134e+08	6.85813e+08	7.19777e+08	4.66864e+08	6.90503e+08	5.1919e+08	5.36942e+08	6.41761e+08	1.01205e+06	0.0487218	1.50893	0.593523	7.18318e+08	9.49846e+07	3.87773e+07	13.2232	4.76045e+08	2.46886e+08	1.00791e+08	51.8619	0.0988672	0.8827	0.92197	1.31228	C14H16N2O4	Unknown	---	---	---	---	---	---	---	UP

## Sheet: Table S2-E
Table 4-E. Defined metabolites (B. animalis vs B. breve)
Alignment ID	Metabolite name	Rt(min)	Expreiment Mz	Adduct type	Reference m/z	m/z matched	BA1	BA2	BA3	BA4	BA5	BA6	BBr1	BBr2	BBr3	BBr4	BBr5	BBr6	P.value	FC	Log2FC	Mean.BA	SD.BA	SE.BA	CV.BA	Mean.BBr	SD.BBr	SE.BBr	CV.BBr	FDR	OPLSDA.VIP	PLSDA.VIP	NLP	FORMULA	ONTOLOGY	INCHIKEY	SMILES	KEGGID	CID	HMDBID	Superclass	Class	Significant
POS2556	L-Methionine	2.237	150.057	[M+H]+	150.058	TRUE	1.46989e+11	1.39565e+11	1.23e+11	1.41929e+11	1.29276e+11	1.12451e+11	1.19927e+11	1.00748e+11	1.08724e+11	1.13505e+11	9.11042e+10	9.97119e+10	0.00298143	1.25167	0.323857	1.32202e+11	1.30448e+10	5.32551e+09	9.86733	1.0562e+11	1.04485e+10	4.26558e+09	9.89253	0.010648	1.23992	1.23918	2.52557	C5H11NO2S	Amino acids and derivatives	FFEARJCKVFRZRR-BYPYZUCNSA-N	O=C(O)C(N)CCSC	C00073	6137;6992087	HMDB0000696	Organic acids and derivatives	Carboxylic acids and derivatives	NoSig
POS2564	Methionine	2.012	150.059	[M+H]+	150.058	TRUE	1.12837e+10	1.06349e+10	1.72815e+10	1.12299e+10	9.99411e+09	3.05404e+10	9.01205e+09	1.79335e+10	8.40768e+09	8.95375e+09	1.75119e+10	7.57674e+09	0.366778	1.31081	0.390458	1.51607e+10	7.98364e+09	3.25931e+09	52.6599	1.15659e+10	4.79864e+09	1.95904e+09	41.4894	0.479306	0.439474	0.484798	0.435597	C5H11NO2S	Methionine and derivatives	FFEARJCKVFRZRR-UHFFFAOYSA-N	CSCC[C@@H](C(=O)O)N	C00073	6137	HMDB0000696	Organic acids and derivatives	Carboxylic acids and derivatives	NoSig
POS1378	2,3-Dihydrobenzofuran	3.04	121.065	[M+H]+	121.065	TRUE	1.19015e+09	1.32942e+09	1.18934e+09	1.17929e+09	7.86865e+08	1.10616e+09	4.15635e+08	6.41018e+08	5.9115e+08	5.74745e+08	5.50243e+08	425735127	3.15459e-05	2.12011	1.08414	1.1302e+09	1.8311e+08	7.47544e+07	16.2015	5.33088e+08	9.20538e+07	3.75808e+07	17.268	0.000219069	1.46303	1.45386	4.50106	C8H8O	Coumarans	HBEDSQVIWPRPAY-UHFFFAOYSA-N	[H]C1=C([H])C([H])=C2C(OC([H])([H])C2([H])[H])=C1[H]	---	10329	HMDB0013815	Organoheterocyclic compounds	Coumarans	UP
POS3946	Tyrosine	3.843	182.08	[M+H]+	182.081	TRUE	5.57072e+10	4.93792e+10	4.03091e+10	2.05406e+10	4.01279e+10	3.75607e+10	3.86594e+10	3.57517e+10	3.29818e+10	3.84676e+10	3.88059e+10	2.3693e+10	0.30567	1.16925	0.225585	4.06041e+10	1.19769e+10	4.88954e+09	29.4967	3.47266e+10	5.8641e+09	2.39401e+09	16.8865	0.412954	0.487386	0.515934	0.514748	C9H11NO3	Amino acids and derivatives	OUYCCCASQSFEME-QMMMGPOBSA-N	C1=CC(=CC=C1C[C@@H](C(=O)O)N)O	C00082	6057	HMDB0000158	Organic acids and derivatives	Carboxylic acids and derivatives	NoSig
POS3647	Arginine	1.351	175.118	[M+H]+	175.119	TRUE	2.29507e+10	1.87817e+10	1.98553e+10	2.15863e+10	1.91562e+10	1.93475e+10	2.28922e+10	2.19498e+10	1.83856e+10	1.95e+10	1.89832e+10	1.70736e+10	0.676498	1.02436	0.0347181	2.02796e+10	1.63689e+09	6.68259e+08	8.07162	1.97974e+10	2.20791e+09	9.01375e+08	11.1525	0.763198	0.180888	0.309398	0.169733	C6H14N4O2	Amino acids and derivatives	ODKSFYDXXFIFQN-BYPYZUCNSA-N	O=C(O)[C@@H](N)CCC/N=C(\N)N	C00062	6322;28782	HMDB0000517	Organic acids and derivatives	Carboxylic acids and derivatives	NoSig
POS4719	Cyclo(L-Pro-L-Val)	13.794	197.128	[M+H]+	197.128	TRUE	1.3461e+09	5.11847e+08	3.05048e+09	5.65804e+09	3.75841e+09	3.48686e+09	2.52106e+09	2.48693e+09	2.2925e+09	2.91895e+09	1.9995e+09	4.46828e+09	0.825912	1.06739	0.0940838	2.96862e+09	1.83305e+09	7.48339e+08	61.7474	2.7812e+09	8.797e+08	3.59136e+08	31.6302	0.869016	0.13252	0.123601	0.083066	C10H16N2O2	Amino acids and derivatives	XLUAWXQORJEMBD-YUMQZZPRSA-N	CC(C)[C@H]1C(=O)N2CCC[C@H]2C(=O)N1	---	6992261	HMDB0240493	Organic acids and derivatives	Carboxylic acids and derivatives	NoSig
POS5785	Ser-Leu	8.354	219.133	[M+H]+	219.134	TRUE	3.33016e+09	3.58563e+09	6.72861e+09	7.47462e+09	6.0547e+09	4.25933e+09	2.95412e+09	6.04639e+09	5.53197e+09	6.15046e+09	3.05015e+09	2.86818e+09	0.428171	1.18164	0.240787	5.23884e+09	1.74467e+09	7.12258e+08	33.3026	4.43354e+09	1.63147e+09	6.66044e+08	36.7983	0.529915	0.390419	0.430242	0.368383	C9H18N2O4	Peptides	NFDYGNFETJVMSE-BQBZGAKWSA-N	CC(C)C[C@@H](C(=O)O)NC(=O)[C@H](CO)N	---	7015695	HMDB0029043	Organic acids and derivatives	Carboxylic acids and derivatives	NoSig
POS6458	Thr-Leu	9.732	233.148	[M+H]+	233.15	TRUE	3.15488e+07	1.62302e+08	8.14563e+06	1.13036e+07	1.77509e+08	1.42858e+08	3.5381e+08	2.13917e+09	2.22376e+09	2.47252e+09	8.81159e+08	1.90373e+09	0.00108352	0.053505	-4.22418	8.89444e+07	7.9978e+07	3.26509e+07	89.9191	1.66236e+09	8.46133e+08	3.45432e+08	50.8996	0.00446297	1.31611	1.30662	2.96516	C10H20N2O4	Peptides	BQBCIBCLXBKYHW-CSMHCCOUSA-N	C[C@H]([C@@H](C(=O)N[C@@H](CC(C)C)C(=O)O)N)O	---	7021828	HMDB0029065	Organic acids and derivatives	Carboxylic acids and derivatives	DOWN
POS5120	Tryptophan	9.903	205.097	[M+H]+	205.097	TRUE	6.96586e+08	1.33248e+09	9.19673e+08	7.63084e+08	9.09475e+08	2.04899e+09	4.88942e+09	5.02383e+06	2.25506e+07	1.08722e+07	4.10708e+09	3.26474e+09	0.350381	0.542314	-0.882799	1.11172e+09	5.09683e+08	2.08077e+08	45.8466	2.04995e+09	2.28998e+09	9.34879e+08	111.709	0.461027	0.449762	0.496882	0.45546	C11H12N2O2	Amino acids and derivatives	QIVBCDIJIAJPQS-VIFPVBQESA-N	O=C(O)C(N)CC1=CNC=2C=CC=CC21	C00078	6305;6923516	HMDB0000929	Organoheterocyclic compounds	Indoles and derivatives	NoSig
POS8753	9-Octadecenamide	12.393	282.278	[M+NH4]+	282.279	TRUE	1.05853e+07	2.15047e+08	3.1909e+08	2.48743e+08	2.87043e+08	3.04091e+08	1.02567e+07	2.9318e+08	3.15066e+08	3.59286e+08	3.70683e+08	276359672	0.588064	0.852149	-0.230822	2.30767e+08	1.14363e+08	4.66885e+07	49.5579	2.70805e+08	1.32801e+08	5.42158e+07	49.0393	0.685709	0.275046	0.418416	0.230575	C18H35NO	Fatty Acyls	FATBGEAMYMYZAF-UHFFFAOYSA-N	CCCCCCCCC=CCCCCCCCC(N)=O	C19670	1930	HMDB0247607	Lipids and lipid-like molecules	Fatty Acyls	NoSig
POS2366	3-Hydroxyadipic acid 3,6-lactone	2.812	145.049	[M+CH3OH+H]+	145.05	TRUE	2.53691e+09	1.31432e+09	1.76002e+09	2.55899e+09	1.63353e+09	1.61619e+09	5.11733e+08	1.5321e+09	1.00581e+09	1.6147e+09	1.68567e+09	1.58576e+09	0.0691937	1.43905	0.525113	1.90333e+09	5.20391e+08	2.12449e+08	27.3412	1.32263e+09	4.66509e+08	1.90451e+08	35.2713	0.129093	0.858715	0.860544	1.15993	C6H8O4	Lactones	BWEICTHJUIJQPH-UHFFFAOYSA-N	[H]OC(=O)CC1([H])CCC(=O)O1	---	194109	HMDB0029171	Organoheterocyclic compounds	Lactones	NoSig
POS2364	3-Hydroxyadipic acid 3,6-lactone	9.519	145.049	[M+H]+	145.05	TRUE	1.13562e+09	1.15381e+09	1.53166e+09	1.23966e+09	1.05926e+09	1.23744e+09	8.47405e+08	1.11951e+09	4.22833e+08	7.20904e+08	9.52253e+08	9.06935e+08	0.00708703	1.48042	0.566005	1.22624e+09	1.64272e+08	6.70636e+07	13.3964	8.28307e+08	2.37763e+08	9.70663e+07	28.7047	0.0214342	1.16306	1.16001	2.14954	C6H8O4	Lactones	BWEICTHJUIJQPH-UHFFFAOYSA-N	[H]OC(=O)CC1([H])CCC(=O)O1	---	194109	HMDB0029171	Organoheterocyclic compounds	Lactones	NoSig
POS9021	Arginylisoleucine	4.569	288.201	[M+H]+	288.203	TRUE	3.58181e+08	2.15225e+08	2.8525e+08	4.07363e+08	4.23061e+08	4.87635e+08	4.95042e+08	4.73668e+08	4.28656e+08	4.37683e+08	4.41579e+08	4.16214e+08	0.0688068	0.808334	-0.306977	3.62786e+08	9.901e+07	4.04206e+07	27.2916	4.48807e+08	2.96653e+07	1.21108e+07	6.60981	0.128755	0.889649	0.862968	1.16237	C12H25N5O3	Peptides	QYLJIYOGHRGUIH-CIUDSAMLSA-N	CC[C@H](C)[C@@H](C(=O)O)NC(=O)[C@H](CCCN=C(N)N)N	---	7009553	HMDB0028712	Organic acids and derivatives	Carboxylic acids and derivatives	NoSig
POS1686	4-Oxo-L-proline	1.903	130.049	[M+H]+	130.05	TRUE	3.3185e+09	4.10633e+09	1.56332e+09	3.95604e+09	1.90428e+10	4.15316e+09	1.63114e+10	3.43258e+09	2.90316e+09	2.68169e+09	2.16939e+10	2.00034e+10	0.28524	0.539194	-0.891123	6.02335e+09	6.45228e+09	2.63413e+09	107.121	1.1171e+10	9.11564e+09	3.72145e+09	81.6008	0.393544	0.527495	0.53497	0.544789	C5H7NO3	Carboxylic acids and derivatives	HFXAFXVXPMUQCQ-UHFFFAOYSA-N	OC(=O)C1CC(=O)CN1	C01877	413589;74546988	HMDB0246561	Organic acids and derivatives	Carboxylic acids and derivatives	NoSig
POS1448	2-Hydroxy-4-imino-2,5-cyclohexadienone	1.058	124.039	[M+H]+	124.04	TRUE	1.60785e+08	1.54817e+08	1.42792e+08	2.28004e+08	1.75472e+08	1.10374e+08	2.05637e+08	2.80923e+08	2.15147e+08	1.97278e+08	1.44841e+08	1.97033e+08	0.091177	0.783525	-0.351949	1.62041e+08	3.90521e+07	1.59429e+07	24.1002	2.0681e+08	4.37955e+07	1.78794e+07	21.1767	0.165656	0.829707	0.810657	1.04011	C6H5NO2	Organonitrogen compounds	FYWMPJHTFWPBOS-UHFFFAOYSA-N	OC1=CC(=N)C=CC1=O	---	---	HMDB0031713	Organic nitrogen compounds	Organonitrogen compounds	NoSig
POS1294	N-Methyl-a-aminoisobutyric acid	13.685	118.086	[M+H]+	118.087	TRUE	4.45011e+08	9.24644e+08	6.72335e+08	1.13771e+09	4.64213e+08	8.87582e+08	1.04136e+09	1.29571e+09	1.82816e+09	1.9401e+09	1.3386e+09	7.51303e+08	0.018343	0.552943	-0.854798	7.55249e+08	2.75792e+08	1.12591e+08	36.5166	1.36587e+09	4.54338e+08	1.85483e+08	33.2636	0.0449584	1.0672	1.06112	1.73653	C5H11NO2	Carboxylic acids and derivatives	DLAMVQGYEVKIRE-UHFFFAOYSA-N	CNC(C)(C)C(O)=O	---	75725;6951124	HMDB0002141	Organic acids and derivatives	Carboxylic acids and derivatives	DOWN
POS602	1-Pyrrolidinecarboxaldehyde	1.048	100.076	[M+H]+	100.076	TRUE	9.21425e+07	1.20564e+08	1.33657e+08	1.45782e+08	1.4405e+08	1.37527e+08	1.50013e+08	1.23373e+08	1.90289e+08	1.38751e+08	2.57571e+08	1.45252e+08	0.106941	0.769684	-0.377662	1.28954e+08	2.01601e+07	8.23033e+06	15.6336	1.67541e+08	4.94095e+07	2.01714e+07	29.491	0.185661	0.76837	0.78118	0.970856	C5H9NO	Pyrrolidines	AGRIQBHIKABLPJ-UHFFFAOYSA-N	O=CN1CCCC1	---	77372	HMDB0034587	Organoheterocyclic compounds	Pyrrolidines	NoSig
POS1420	3-Aminopicolinaldehyde	2.711	123.055	[M+NH4]+	123.055	TRUE	2.68018e+10	2.4347e+10	2.59824e+10	2.53591e+10	2.3616e+10	2.41028e+10	1.09465e+08	1.05027e+08	1.25672e+08	1.13605e+08	1.40506e+08	1.33438e+08	2.52934e-13	206.413	7.68939	2.50349e+10	1.22313e+09	4.9934e+08	4.8857	1.21286e+08	1.41379e+07	5.77175e+06	11.6567	3.9521e-11	1.59574	1.58714	12.597	C6H6N2O	Pyridines and derivatives	QNJCRBZVUFRESB-UHFFFAOYSA-N	NC1=C(C=O)N=CC=C1	---	12204009	HMDB0245820	Organoheterocyclic compounds	Pyridines and derivatives	UP
POS5148	3-Indolehydracrylic acid	10.289	206.08	[M+CH3OH+H]+	206.082	TRUE	1.06523e+08	1.07423e+08	1.1312e+08	9.78267e+07	9.09718e+07	9.3391e+07	4.08491e+09	4.36903e+06	3.16766e+06	744980	4.16213e+06	6.26807e+06	0.411931	0.148467	-2.75178	1.01542e+08	8.77959e+06	3.58425e+06	8.64622	6.83938e+08	1.66613e+09	6.80196e+08	243.609	0.524076	0.41496	0.477664	0.385176	C11H11NO3	Indoles and derivatives	HWRVAGPWLQXABS-UHFFFAOYSA-N	OC(CC(O)=O)C1=CNC2=C1C=CC=C2	---	69733299	HMDB0059765	Organoheterocyclic compounds	Indoles and derivatives	NoSig
POS603	1-Pyrrolidinecarboxaldehyde	13.717	100.076	[M+NH4]+	100.076	TRUE	4.05237e+08	5.19385e+08	1.30591e+08	3.78979e+08	3.07826e+08	4.04667e+08	2.89778e+08	5.32178e+08	5.39623e+08	6.017e+08	5.05623e+08	1.79456e+08	0.356504	0.810573	-0.302987	3.57781e+08	1.30481e+08	5.32686e+07	36.4695	4.41393e+08	1.66921e+08	6.81452e+07	37.8168	0.468099	0.50216	0.493422	0.447936	C5H9NO	Pyrrolidines	AGRIQBHIKABLPJ-UHFFFAOYSA-N	O=CN1CCCC1	---	77372	HMDB0034587	Organoheterocyclic compounds	Pyrrolidines	NoSig
POS3091	Carnitine	1.41	162.112	[M+H]+	162.112	TRUE	1.94861e+09	1.70517e+09	1.71064e+09	1.80786e+09	1.56347e+09	1.69284e+09	1.38445e+09	1.26433e+09	1.11469e+09	1.40012e+09	1.12958e+09	1.01681e+09	9.15046e-05	1.42662	0.512606	1.7381e+09	1.29278e+08	5.27774e+07	7.43787	1.21833e+09	1.56197e+08	6.37672e+07	12.8206	0.00054467	1.41572	1.42086	4.03856	C7H15NO3	Carnitines	PHIQHXFUZVPYII-UHFFFAOYSA-N	C[N+](C)(C)CC(CC(=O)[O-])O	C00487	288	HMDB0000062	Organic nitrogen compounds	Organonitrogen compounds	NoSig
POS8152	Histidiylleucine	2.646	269.159	[M+Na]+	269.161	TRUE	3.975e+09	3.62068e+09	3.88878e+09	3.97147e+09	3.48522e+09	3.96196e+09	3.18869e+09	3.49726e+09	3.0749e+09	3.34557e+09	2.98076e+09	2.97917e+09	0.000366245	1.20123	0.264516	3.81719e+09	2.11477e+08	8.63351e+07	5.54013	3.17772e+09	2.09376e+08	8.54773e+07	6.58886	0.00177444	1.35622	1.36292	3.43623	C12H20N4O3	Peptides	MMFKFJORZBJVNF-UHFFFAOYSA-N	CC(C)CC(NC(=O)C(N)CC1=CN=CN1)C(O)=O	C05010	440549	HMDB0253179	Organic acids and derivatives	Carboxylic acids and derivatives	NoSig
POS947	Carbapenem	1.027	110.06	[M+CH3OH+H]+	110.06	TRUE	1.5373e+08	1.53844e+08	1.53201e+08	2.50225e+08	1.93961e+08	1.93325e+08	1.54153e+08	1.02841e+08	8.04314e+07	8.28279e+07	2.11168e+08	1.28122e+08	0.0529825	1.44598	0.532048	1.83048e+08	3.83164e+07	1.56426e+07	20.9325	1.26591e+08	5.00505e+07	2.0433e+07	39.5373	0.106135	0.916523	0.906472	1.27587	C6H7NO	Lactams	YZBQHRLRFGPBSL-UHFFFAOYSA-N	O=C1CC2CC=CN12	---	13293130	HMDB0249611	Organoheterocyclic compounds	Lactams	NoSig
POS9744	Benzododecinium	11.242	304.299	[M]+	304.299	TRUE	1.504e+08	1.47395e+08	1.51261e+08	1.51687e+08	1.33566e+08	1.59747e+08	1.57267e+08	1.52136e+08	1.477e+08	1.49041e+08	1.459e+08	1.578e+08	0.531976	0.982648	-0.0252539	1.49009e+08	8.60902e+06	3.51462e+06	5.7775	1.51641e+08	5.00141e+06	2.04182e+06	3.2982	0.635726	0.296637	0.367126	0.274108	C21H38N+	Phenylmethylamines	CYDRXTMLKJDRQH-UHFFFAOYSA-N	CCCCCCCCCCCC[N+](C)(C)CC1=CC=CC=C1	---	8754	---	Benzenoids	Benzene and substituted derivatives	NoSig
POS4338	2-(2-aminoacetamido)-3-methylpentanoic acid	9.472	189.123	[M+H]+	189.123	TRUE	2.47523e+09	1.58527e+10	1.48894e+10	1.62795e+10	1.41079e+10	1.61619e+10	5.60609e+07	3.74641e+07	1.3211e+10	1.36745e+10	1.17307e+10	1.14153e+10	0.18129	1.59136	0.670256	1.32944e+10	5.36542e+09	2.19042e+09	40.3584	8.35417e+09	6.49141e+09	2.65011e+09	77.7027	0.281157	0.692099	0.699212	0.741626	C8H16N2O3	Peptides	KGVHCTWYMPWEGN-UHFFFAOYSA-N	O=C(O)C(N=C(O)CN)C(C)CC	---	259613	HMDB0028844	Organic acids and derivatives	Carboxylic acids and derivatives	NoSig
POS4334	Alanylvaline	2.875	189.123	[M+H]+	189.123	TRUE	1.0971e+10	9.71219e+09	9.35645e+09	1.00729e+10	9.18219e+09	9.76799e+09	1.02011e+10	1.07904e+10	8.96944e+09	9.5796e+09	9.28193e+09	8.75182e+09	0.557681	1.02585	0.0368223	9.84379e+09	6.35829e+08	2.59576e+08	6.4592	9.59572e+09	7.74193e+08	3.16063e+08	8.06811	0.655658	0.259041	0.335819	0.253614	C8H16N2O3	Peptides	LIWMQSWFLXEGMA-WDSKDSINSA-N	O=C(O)C(N=C(O)C(N)C)C(C)C	---	96799;6992383	HMDB0028700	Organic acids and derivatives	Carboxylic acids and derivatives	NoSig
POS1360	Isoindoline	9.738	120.081	[M+NH4]+	120.081	TRUE	2.40487e+10	1.44721e+09	2.06212e+10	7.50596e+08	3694313538	4.24055e+10	3.02535e+10	1.01188e+11	7.49574e+10	6.8135e+10	7.75128e+10	8.15096e+10	0.00067544	0.21443	-2.22142	1.54946e+10	1.65989e+10	6.77646e+09	107.127	7.22594e+10	2.34043e+10	9.55475e+09	32.3893	0.0029521	1.34747	1.33232	3.17041	C8H9N	Isoindoles and derivatives	GWVMLCQWXVFZCN-UHFFFAOYSA-N	C1NCC2=CC=CC=C12	---	422478	HMDB0253648	Organoheterocyclic compounds	Isoindoles and derivatives	DOWN
POS2766	6-n-Propyluracil	8.407	155.081	[M+H]+	155.082	TRUE	1.81035e+10	2.34208e+10	5.80241e+10	5.05049e+10	5.7531e+10	9.98739e+09	2.50759e+10	7.91211e+09	2.28672e+10	2.13163e+10	1.18576e+10	1.11363e+10	0.0608254	2.17212	1.1191	3.62619e+10	2.15119e+10	8.78218e+09	59.3235	1.66942e+10	7.22676e+09	2.95031e+09	43.2889	0.116613	0.897807	0.883169	1.21592	C7H10N2O2	Diazines	IMUTYIOWQFQGIC-UHFFFAOYSA-N	CCCC1=CC(=O)NC(=O)N1	---	96188	HMDB0247095	Organoheterocyclic compounds	Diazines	NoSig
POS1953	m-Toluamide	3.839	136.075	[M+NH4]+	136.076	TRUE	5.91089e+09	8.39731e+09	6.46137e+09	4.623e+09	7.94897e+09	4.94678e+09	7.46557e+09	6.51413e+09	6.05319e+09	7.36089e+09	6.04263e+09	7.68612e+09	0.514217	0.931079	-0.103025	6.38139e+09	1.54266e+09	6.2979e+08	24.1744	6.85375e+09	7.40069e+08	3.02132e+08	10.798	0.623461	0.331695	0.332499	0.288854	C8H9NO	Benzene and substituted derivatives	WGRPQCFFBRDZFV-UHFFFAOYSA-N	CC1=CC=CC(=C1)C(N)=O	---	69253	HMDB0245928	Benzenoids	Benzene and substituted derivatives	NoSig
POS936	Carbapenem	2.458	110.06	[M+H]+	110.06	TRUE	6.47942e+08	6.14303e+08	5.00838e+08	6.23484e+08	5.62997e+08	4.39399e+08	5.4364e+08	5.31602e+08	5.29342e+08	4.99898e+08	5.18696e+08	4.5444e+08	0.174544	1.10116	0.13903	5.64827e+08	8.07797e+07	3.29782e+07	14.3017	5.12936e+08	3.22033e+07	1.31469e+07	6.27823	0.275209	0.656251	0.680895	0.758095	C6H7NO	Lactams	YZBQHRLRFGPBSL-UHFFFAOYSA-N	O=C1CC2CC=CN12	---	13293130	HMDB0249611	Organoheterocyclic compounds	Lactams	NoSig
POS1136	2,5-Dihydro-2,4,5-trimethyloxazole	13.839	114.091	[M+H]+	114.092	TRUE	1.63068e+08	2.12728e+08	3.91466e+08	3.07042e+08	2.69399e+08	4.08086e+08	2.91948e+08	4.1272e+08	3.00004e+08	5.33793e+08	2.48511e+08	2.17241e+08	0.515769	0.874051	-0.19421	2.91965e+08	9.69679e+07	3.9587e+07	33.2122	3.34036e+08	1.18304e+08	4.82973e+07	35.4164	0.623512	0.354377	0.371287	0.287544	C6H11NO	Azolines	YFSGRMONVCFYTC-UHFFFAOYSA-N	CC1OC(C)C(C)=N1	---	31492	HMDB0031199	Organoheterocyclic compounds	Azolines	NoSig
POS3240	Methionine sulfoxide	1.4	166.053	[M+H]+	166.053	TRUE	2.47504e+08	1.44651e+08	1.58464e+08	1.3903e+08	1.56648e+08	1.57014e+08	1.87194e+08	1.59055e+08	1.05879e+08	1.37595e+08	1.27011e+08	1.00661e+08	0.173829	1.22745	0.295663	1.67218e+08	4.01051e+07	1.63728e+07	23.9836	1.36232e+08	3.28376e+07	1.34059e+07	24.1041	0.275209	0.63843	0.695422	0.759879	C5H11NO3S	Amino acids and derivatives	QEFRNWWLZKMPFJ-YGVKFDHGSA-N	O=C(O)C(N)CCS(=O)C	C02989	158980;1548907	HMDB0002005	Organic acids and derivatives	Carboxylic acids and derivatives	NoSig
POS9022	Isoleucyl-Arginine	2.659	288.201	[2M+H]+	288.204	TRUE	4.40582e+08	4.54932e+08	4.77893e+08	5.08207e+08	4.0115e+08	5.18682e+08	7.54528e+08	9.00347e+08	8.02985e+08	8.25104e+08	7.66991e+08	7.52356e+08	4.8392e-07	0.583354	-0.777557	4.66908e+08	4.39713e+07	1.79512e+07	9.41756	8.00385e+08	5.68066e+07	2.31912e+07	7.09741	6.049e-06	1.54646	1.53196	6.31523	C12H25N5O3	Carboxylic acids and derivatives	HYXQKVOADYPQEA-UHFFFAOYSA-N	CCC(C)C(N)C(=O)NC(CCCNC(N)=N)C(O)=O	---	9900561	HMDB0028901	Organic acids and derivatives	Carboxylic acids and derivatives	DOWN
POS1296	Betaine	1.393	118.086	[M+H]+	118.086	TRUE	1.46386e+10	9.87016e+09	1.06964e+10	1.08654e+10	1.08001e+10	1.09485e+10	1.2847e+10	1.11839e+10	9.46407e+09	1.01506e+10	9.46315e+09	8.64594e+09	0.299019	1.0982	0.135146	1.13032e+10	1.68031e+09	6.85983e+08	14.8658	1.02924e+10	1.51164e+09	6.17123e+08	14.6869	0.408942	0.491658	0.565198	0.524302	C5H11NO2	Amino acids and derivatives	KWIUHFFTVRNATP-UHFFFAOYSA-N	C[N+](C)(C)CC(=O)[O-]	C00719	247	HMDB0000043	Organic acids and derivatives	Carboxylic acids and derivatives	NoSig
POS1575	4-Hydroxy-2H-pyran-3-carboxaldehyde	7.967	127.039	[M+H]+	127.04	TRUE	1.42956e+09	9.06604e+08	6.41769e+08	1.5253e+09	1.20164e+09	7.36895e+08	5.57985e+08	8.90164e+08	3.94643e+08	4.29776e+08	5.78069e+08	272307087	0.00965165	2.06272	1.04455	1.07363e+09	3.67388e+08	1.49986e+08	34.2193	5.20491e+08	2.13092e+08	8.69945e+07	40.9406	0.0269298	1.10896	1.12931	2.0154	C6H6O3	Pyrans	ZNUNRMPPGAAKKR-UHFFFAOYSA-N	OC1=C(COC=C1)C=O	---	---	HMDB0031256	Organoheterocyclic compounds	Pyrans	UP
POS1712	Dibutylamine	9.741	130.158	[M+H]+	130.159	TRUE	8.25091e+08	6.47122e+08	7.50349e+08	7.49871e+08	5.58992e+08	5.97753e+08	5.72068e+08	14048.8	14048.8	14048.8	14048.8	938696	0.000201054	7.20546	2.84909	6.88197e+08	1.02925e+08	4.20189e+07	14.9558	9.55104e+07	2.33465e+08	9.53115e+07	244.439	0.00107401	1.4007	1.39476	3.69669	C8H19N	Organonitrogen compounds	JQVDAXLFBXTEQA-UHFFFAOYSA-N	CCCCNCCCC	---	8148	HMDB0251174	Organic nitrogen compounds	Organonitrogen compounds	UP
POS124	4-Methylimidazole	13.438	83.0607	[M+H]+	83.0604	TRUE	2.14333e+09	1.66547e+09	4.35423e+09	3.37296e+09	7.0933e+09	2.6743e+09	7.53184e+08	6.72968e+08	1.2644e+09	9.09491e+08	5.31116e+08	4.25818e+09	0.0556688	2.53936	1.34447	3.5506e+09	1.97636e+09	8.06848e+08	55.6629	1.39822e+09	1.42338e+09	5.81092e+08	101.799	0.110032	0.91602	0.903604	1.25439	C4H6N2	Azoles	XLSZMDLNRCVEIJ-UHFFFAOYSA-N	CC1=CN=CN1	C19262	13195	HMDB0246511	Organoheterocyclic compounds	Azoles	NoSig
POS748	GABA	1.412	104.071	[M+H]+	104.071	TRUE	9.589e+08	7.83113e+08	8.07252e+08	8.39761e+08	7.26206e+08	7.6756e+08	7.5284e+08	7.00079e+08	5.90717e+08	6.32436e+08	5.88756e+08	5.6902e+08	0.00276656	1.2736	0.348913	8.13799e+08	8.06515e+07	3.29258e+07	9.9105	6.38975e+08	7.2782e+07	2.97131e+07	11.3904	0.0099948	1.23276	1.24928	2.55806	C4H9NO2	Amino acids and derivatives	BTCSSZJGUNDROE-UHFFFAOYSA-N	NCCCC(O)=O	C00334	---	HMDB0000112	Organic acids and derivatives	Carboxylic acids and derivatives	NoSig
POS2057	Urocanic acid	2.394	139.049	[M+H]+	139.05	TRUE	1.66408e+08	1.44767e+08	1.20248e+08	1.46726e+08	1.3264e+08	1.53994e+08	9.29023e+07	9.97616e+07	6.40292e+07	7.01049e+07	8.57391e+07	6.07246e+07	3.73393e-05	1.82728	0.869698	1.4413e+08	1.61438e+07	6.59066e+06	11.2008	7.8877e+07	1.61671e+07	6.6002e+06	20.4966	0.000250936	1.43909	1.44888	4.42783	C6H6N2O2	Substituted imidazoles	LOIYMIARKYCTBW-OWOJBTEDSA-N	O=C(O)C=CC1=CN=CN1	C00785	736715	HMDB0000301	Organoheterocyclic compounds	Azoles	UP
POS1701	D-Pipecolic acid	1.54	130.086	[M+H]+	130.087	TRUE	1.83844e+09	3.46866e+09	2.40114e+09	2.12563e+09	3.72886e+09	2.07077e+09	2.49408e+09	3.09736e+09	2.20943e+09	3.18619e+09	2.12942e+09	2.48954e+09	0.990411	1.00176	0.00253714	2.60558e+09	7.94146e+08	3.24209e+08	30.4786	2.601e+09	4.44609e+08	1.81511e+08	17.0937	0.993591	0.0173894	0.203297	0.00418434	C6H11NO2	Carboxylic acids and derivatives	HXEACLLIILLPRG-RXMQYKEDSA-N	OC(=O)[C@H]1CCCCN1	---	736316;6931662	HMDB0005960	Organic acids and derivatives	Carboxylic acids and derivatives	NoSig
POS1600	Baikiain	1.588	128.07	[M+H]+	128.071	TRUE	9.32776e+08	8.60629e+08	9.13486e+08	7.56694e+08	6.32673e+08	7.23893e+08	6.29737e+08	5.74551e+08	5.41479e+08	7.44884e+08	5.81025e+08	5.03314e+08	0.00570481	1.3483	0.43114	8.03359e+08	1.18138e+08	4.82295e+07	14.7055	5.95832e+08	8.43232e+07	3.44248e+07	14.1522	0.0178275	1.18409	1.18432	2.24376	C6H9NO2	Carboxylic acids and derivatives	YCQPUTODZKESPK-UHFFFAOYSA-N	OC(=O)C1CC=CCN1	C08268	557590	HMDB0302856	Organic acids and derivatives	Carboxylic acids and derivatives	NoSig
POS940	Piconol	4.027	110.06	[M+CH3OH+H]+	110.06	TRUE	1.81892e+08	1.42574e+08	1.57667e+08	1.64186e+08	1.4183e+08	1.50381e+08	2.71419e+08	1.99249e+08	1.0207e+08	4.04336e+08	1.76957e+08	1.12512e+08	0.267567	0.741018	-0.43242	1.56422e+08	1.51772e+07	6.19605e+06	9.70273	2.1109e+08	1.13042e+08	4.61491e+07	53.5513	0.377493	0.582939	0.555604	0.572567	C6H7NO	Pyridines and derivatives	SHNUBALDGXWUJI-UHFFFAOYSA-N	OCC1=CC=CC=N1	---	11474	HMDB0245309	Organoheterocyclic compounds	Pyridines and derivatives	NoSig
POS1295	Valine	1.559	118.086	[M+H]+	118.086	TRUE	6.039e+10	5.4556e+10	5.46674e+10	6.04424e+10	4.85532e+10	5.18911e+10	5.18128e+10	5.95804e+10	4.87349e+10	5.31587e+10	5.17598e+10	4.33739e+10	0.232943	1.07159	0.0997518	5.50833e+10	4.69393e+09	1.91629e+09	8.52151	5.14034e+10	5.32603e+09	2.17434e+09	10.3612	0.339369	0.562924	0.599525	0.632751	C5H11NO2	Amino acids and derivatives	KZSNJWFQEVHDMF-BYPYZUCNSA-N	CC(C)[C@H](N)C(=O)O	C00183	6287;6971018;88733505	HMDB0000883	Organic acids and derivatives	Carboxylic acids and derivatives	NoSig
POS1009	Cytosine	1.429	112.05	[M+H]+	112.051	TRUE	1.60357e+09	1.30073e+09	1.30009e+09	1.39735e+09	1.03202e+09	1.30688e+09	3.7237e+08	3.81186e+08	3.41021e+08	3.15498e+08	3.1947e+08	3.22182e+08	1.49989e-07	3.87022	1.95242	1.32344e+09	1.84499e+08	7.53212e+07	13.9408	3.41954e+08	2.85009e+07	1.16355e+07	8.33472	2.0379e-06	1.55259	1.54418	6.82394	C4H5N3O	Pyrimidones	OPTASPLRGRRNAP-UHFFFAOYSA-N	NC1=CC=NC(=O)N1	C00380	---	HMDB0000630	Organoheterocyclic compounds	Diazines	UP
POS12191	Melibiose	1.72	365.104	[M+Na]+	365.105	TRUE	2.21336e+08	2.15451e+08	2.14164e+08	2.73247e+07	2.26032e+08	1.499e+08	1.66778e+08	1.70821e+08	7.56792e+07	6.24074e+07	5.77981e+07	1.45741e+08	0.136356	1.55207	0.634198	1.75701e+08	7.79184e+07	3.18101e+07	44.3471	1.13204e+08	5.34917e+07	2.18379e+07	47.2524	0.226449	0.715919	0.7265	0.865326	C12H22O11	O-glycosyl compounds	DLRVVLDZNNYCBX-CQHUIXDMSA-N	OCC1OC(OCC2OC(O)C(O)C(O)C2O)C(O)C(O)C1O	C05402	---	HMDB0000048	Organic oxygen compounds	Organooxygen compounds	NoSig
POS6250	PyroGlu-Val	2.989	229.117	[M+H]+	229.118	TRUE	7.55109e+08	7.41174e+08	8.48869e+08	7.96851e+08	7.83409e+08	8.48363e+08	1.17141e+09	1.25001e+09	9.1896e+08	9.24503e+08	9.58116e+08	9.39791e+08	0.00390277	0.774613	-0.368452	7.95629e+08	4.55485e+07	1.85951e+07	5.72485	1.02713e+09	1.44993e+08	5.91931e+07	14.1163	0.013044	1.23967	1.21527	2.40863	C10H16N2O4	Peptides	DTSWLLBBGHRXQH-UUEFVBAFSA-N	O=C(NC(C(O)=O)C(C)C)[C@H]1NC(CC1)=O	---	103803266	---	Organic acids and derivatives	Carboxylic acids and derivatives	NoSig
POS6730	Gly-Tyr	7.909	239.101	[M+H]+	239.103	TRUE	2.33399e+09	1.2282e+09	2.01945e+09	2.19205e+09	1.21065e+09	2.11896e+09	1.73708e+08	1.96802e+09	1.72431e+09	7.58511e+08	1.1008e+09	7.65233e+08	0.0474774	1.71068	0.774566	1.85055e+09	4.99538e+08	2.03935e+08	26.9941	1.08176e+09	6.67522e+08	2.72515e+08	61.7068	0.0970281	0.91623	0.926093	1.32351	C11H14N2O4	Dipeptides	XBGGUPMXALFZOT-UHFFFAOYSA-N	O=C(O)C(N=C(O)CN)CC1=CC=C(O)C=C1	---	---	HMDB0028853	Organic acids and derivatives	Carboxylic acids and derivatives	UP
POS9024	Isoleucyl-Arginine	2.923	288.201	[M+H]+	288.204	TRUE	5.91257e+08	5.9314e+08	5.85959e+08	6.40982e+08	4.92607e+08	5.7967e+08	2.27171e+08	2.577e+08	2.27267e+08	2.36841e+08	1.96455e+08	2.10288e+08	1.43135e-08	2.56956	1.36152	5.80602e+08	4.83512e+07	1.97393e+07	8.32776	2.25954e+08	2.11904e+07	8.65093e+06	9.37819	2.48498e-07	1.57097	1.5616	7.84425	C12H25N5O3	Carboxylic acids and derivatives	HYXQKVOADYPQEA-UHFFFAOYSA-N	CCC(C)C(N)C(=O)NC(CCCNC(N)=N)C(O)=O	---	9900561	HMDB0028901	Organic acids and derivatives	Carboxylic acids and derivatives	UP
POS1431	2,3-Diaminotoluene	10.118	123.091	[M+CH3OH+H]+	123.092	TRUE	5.21851e+07	2.67908e+08	2.8641e+08	4.09474e+08	2.44655e+08	3.22999e+08	1.8046e+08	1.23261e+06	1.88927e+06	1.2719e+08	1.16918e+08	1.05808e+06	0.00803979	3.69361	1.88503	2.63938e+08	1.1866e+08	4.84427e+07	44.9574	7.14581e+07	7.97267e+07	3.25483e+07	111.571	0.0232633	1.16261	1.15059	2.09476	C7H10N2	Benzene and substituted derivatives	AXNUJYHFQHQZBE-UHFFFAOYSA-N	CC1=C(N)C(N)=CC=C1	---	17593	HMDB0245386	Benzenoids	Benzene and substituted derivatives	UP
POS194	Cyclopentylamine	3.008	86.0966	[M+H]+	86.0964	TRUE	5.01188e+10	5.37226e+10	4.01525e+10	4.2654e+10	4.62766e+10	5.08858e+10	5.76399e+10	4.43808e+10	4.53285e+10	4.82356e+10	4.12073e+10	3.41691e+10	0.587515	1.04742	0.0668412	4.73017e+10	5.21099e+09	2.12738e+09	11.0165	4.51602e+10	7.77518e+09	3.1742e+09	17.2169	0.685709	0.252476	0.280334	0.230981	C5H11N	Organonitrogen compounds	NISGSNTVMOOSJQ-UHFFFAOYSA-N	NC1CCCC1	---	2906	HMDB0250671	Organic nitrogen compounds	Organonitrogen compounds	NoSig
POS5241	N-Acetylphenylalanine	10.187	208.096	[M+H]+	208.097	TRUE	4.65563e+08	4.20207e+08	4.42342e+08	4.38491e+08	4.05673e+08	4.44118e+08	6.08048e+08	1.26165e+07	1.95248e+07	1.82464e+06	1.1073e+07	1.24351e+07	0.00860987	3.93134	1.97502	4.36066e+08	2.07628e+07	8.47636e+06	4.76138	1.1092e+08	2.43608e+08	9.94525e+07	219.624	0.024679	1.14924	1.14876	2.065	C11H13NO3	Amino acids and derivatives	CBQJSKKFNMDLON-JTQLQIEISA-N	CC(=O)N[C@@H](CC1=CC=CC=C1)C(O)=O	C03519	---	HMDB0000512	Organic acids and derivatives	Carboxylic acids and derivatives	UP
POS8630	Glycerol-3-phosphocholine	1.343	280.091	[M-H+Na]+	280.092	TRUE	1.19761e+09	1.05157e+09	1.08166e+09	1.23085e+09	1.07168e+09	1.07125e+09	1.21292e+09	1.20681e+09	1.07526e+09	1.15875e+09	1.06146e+09	9.61959e+08	0.929756	1.00411	0.00592135	1.11743e+09	7.63345e+07	3.11634e+07	6.83123	1.11286e+09	9.77446e+07	3.99041e+07	8.78321	0.951059	0.00916497	0.154325	0.0316312	C8H21NO6P+	Glycerophosphocholines	SUHOQUVVVLNYQR-MRVPVSSYSA-O	C[N+](C)(C)CCOP(=O)(O)OC[C@H](O)CO	C00670	439285;58381695	HMDB0000086	Lipids and lipid-like molecules	Glycerophospholipids	NoSig
POS3641	Glycylvaline	2.913	175.107	[M+H]+	175.108	TRUE	7.43019e+09	6.55656e+09	6.52918e+09	7.24569e+09	6.16915e+09	6.8494e+09	5.27461e+09	5.32922e+09	4.77396e+09	4.94397e+09	4.74716e+09	4.43492e+09	1.35243e-05	1.3822	0.466965	6.79669e+09	4.75127e+08	1.9397e+08	6.99056	4.91731e+09	3.40661e+08	1.39074e+08	6.9278	0.000104354	1.47356	1.47567	4.86888	C7H14N2O3	Peptides	STKYPAFSDFAEPH-LURJTMIESA-N	O=C(O)C(N=C(O)CN)C(C)C	---	2724807;6994979	HMDB0028854	Organic acids and derivatives	Carboxylic acids and derivatives	NoSig
POS7875	Phe-Pro	9.722	263.137	[M+H]+	263.139	TRUE	1.14438e+09	9.37724e+08	1.04161e+09	9.6809e+08	8.23324e+08	1.06258e+09	1.45336e+09	738205	910309	2.70141e+06	14048.8	702901	0.0120898	4.09874	2.03518	9.96284e+08	1.11822e+08	4.56512e+07	11.2239	2.43071e+08	5.92919e+08	2.42058e+08	243.928	0.0327104	1.11356	1.11578	1.91758	C14H18N2O3	Peptides	WEQJQNWXCSUVMA-RYUDHWBXSA-N	C1C[C@H](N(C1)C(=O)[C@H](CC2=CC=CC=C2)N)C(=O)O	---	7020642	HMDB0011177	Organic acids and derivatives	Carboxylic acids and derivatives	UP
POS14030	Tris(2-butoxyethyl) phosphate	12.654	421.23	[M+Na]+	421.233	TRUE	7.62105e+07	3.69282e+07	62800617	4.11511e+07	5.4939e+07	6.62478e+07	1.0249e+08	9.73031e+07	8.31247e+07	8.54854e+07	7.33552e+07	8.17589e+07	0.00222749	0.646162	-0.630032	5.63795e+07	1.51276e+07	6.1758e+06	26.8316	8.72529e+07	1.07395e+07	4.38438e+06	12.3085	0.00818931	1.27986	1.26373	2.65218	C18H39O7P	Alkyl phosphates	WTLBZVNBAKMVDP-UHFFFAOYSA-N	CCCCOCCOP(=O)(OCCOCCCC)OCCOCCCC	C14446	6540	HMDB0259275	Organic acids and derivatives	Organic phosphoric acids and derivatives	DOWN
POS2773	6-n-Propyluracil	12.259	155.081	[M+CH3OH+H]+	155.082	TRUE	3.39767e+08	1.04782e+09	7.46117e+08	5.40094e+08	4.10503e+08	5.93146e+08	2.17683e+08	1.0254e+09	9.21771e+08	8.677e+08	8.49785e+08	9.91585e+08	0.243247	0.754514	-0.406381	6.12907e+08	2.56186e+08	1.04588e+08	41.7985	8.12321e+08	2.99193e+08	1.22145e+08	36.8319	0.349493	0.570617	0.601682	0.613952	C7H10N2O2	Diazines	IMUTYIOWQFQGIC-UHFFFAOYSA-N	CCCC1=CC(=O)NC(=O)N1	---	96188	HMDB0247095	Organoheterocyclic compounds	Diazines	NoSig
POS6259	Isoleucylproline	9.92	229.154	[M+H]+	229.155	TRUE	9.9991e+08	8.65704e+08	9.21012e+08	9.13698e+08	7.1885e+08	5.22543e+08	6.65382e+09	5.31038e+09	2.85891e+07	3.60015e+07	5.6264e+09	5.19474e+09	0.0338162	0.216268	-2.20911	8.2362e+08	1.74397e+08	7.11974e+07	21.1745	3.80832e+09	2.96976e+09	1.2124e+09	77.9808	0.0735551	0.981085	0.990155	1.47088	C11H20N2O3	Peptides	BBIXOODYWPFNDT-CIUDSAMLSA-N	CC[C@H](C)[C@@H](C(=O)N1CCC[C@H]1C(=O)O)N	---	444876	HMDB0011174	Organic acids and derivatives	Carboxylic acids and derivatives	DOWN
POS3406	Pyridoxine	2.878	170.08	[M+H]+	170.081	TRUE	6.1032e+08	5.51864e+08	5.06898e+08	6.04427e+08	5.23959e+08	5.5976e+08	4.46303e+08	4.75216e+08	3.96643e+08	4.51221e+08	4.18194e+08	3.94002e+08	0.000134821	1.30046	0.379017	5.59538e+08	4.16883e+07	1.70192e+07	7.45049	4.30263e+08	3.25824e+07	1.33017e+07	7.57266	0.000780212	1.39597	1.4058	3.87024	C8H11NO3	Pyridoxines	LXNHXLLTXMVWPM-UHFFFAOYSA-N	OC=1C(=NC=C(C1CO)CO)C	C00314	1054	HMDB0000239	Organoheterocyclic compounds	Pyridines and derivatives	NoSig
POS3122	5-Hydroxy-DL-lysine	1.126	163.107	[M+H]+	163.108	TRUE	1.52951e+08	1.45469e+08	1.52676e+08	1.54196e+08	1.43497e+08	1.50989e+08	1.30683e+08	1.18238e+08	1.16534e+08	1.27458e+08	1.19604e+08	1.10299e+08	8.1511e-06	1.24482	0.315943	1.49963e+08	4.41062e+06	1.80063e+06	2.94114	1.20469e+08	7.45388e+06	3.04304e+06	6.18738	6.86164e-05	1.48958	1.48679	5.08878	C6H14N2O3	Amino acids and derivatives	YSMODUONRAFBET-UHFFFAOYSA-N	O=C(O)C(N)CCC(O)CN	---	1029	HMDB0245508	Organic acids and derivatives	Carboxylic acids and derivatives	NoSig
POS1453	Niacin	2.41	124.039	[M+H]+	124.039	TRUE	3.74931e+09	3.77875e+09	3.60555e+09	3.54824e+09	3.0651e+09	3.48028e+09	1.92026e+10	2.0246e+10	1.74957e+10	1.92987e+10	1.73247e+10	1.66971e+10	1.88443e-10	0.192511	-2.37699	3.53787e+09	2.58553e+08	1.05554e+08	7.30816	1.83775e+10	1.39503e+09	5.69517e+08	7.59095	5.79784e-09	1.59198	1.57901	9.72482	C6H5NO2	Pyridinecarboxylic acids	PVNIIMVLHYAWGP-UHFFFAOYSA-N	OC(=O)C1=CN=CC=C1	C00253	---	HMDB0001488	Organoheterocyclic compounds	Pyridines and derivatives	DOWN
POS161	Tetrahydropyridine	1.561	84.0811	[M+H-H2O]+	84.0808	TRUE	2.11423e+09	2.32179e+09	2.78702e+09	1.75263e+09	2.00961e+09	2.62583e+09	1.92418e+09	3.2042e+09	2.21141e+09	1.97572e+09	8.49376e+08	1.92582e+09	0.4804	1.12575	0.170886	2.26852e+09	3.8893e+08	1.5878e+08	17.1447	2.01512e+09	7.52222e+08	3.07093e+08	37.3289	0.585283	0.343183	0.364332	0.318397	C5H9N	Pyridines and derivatives	VSWICNJIUPRZIK-UHFFFAOYSA-N	C1CNC=CC1	---	10176084	HMDB0244121	Organoheterocyclic compounds	Pyridines and derivatives	NoSig
POS1559	4-Hydroxy-2H-pyran-3-carboxaldehyde	1.024	127.038	[M+H-H2O]+	127.04	TRUE	1.12148e+09	1.26086e+09	2.61389e+09	1.89265e+09	1.40817e+09	5.76834e+08	7.86703e+08	5.36738e+08	5.23757e+08	4.77701e+08	8.22595e+08	5.81941e+08	0.0149107	2.37942	1.25061	1.47898e+09	7.00485e+08	2.85972e+08	47.3627	6.21573e+08	1.46091e+08	5.96413e+07	23.5034	0.0383505	1.10513	1.0844	1.8265	C6H6O3	Pyrans	ZNUNRMPPGAAKKR-UHFFFAOYSA-N	OC1=C(COC=C1)C=O	---	---	HMDB0031256	Organoheterocyclic compounds	Pyrans	UP
POS181	Imidazolone	12.815	85.04	[M+H]+	85.0402	TRUE	1.80665e+08	2.17512e+08	7.59939e+08	4.0407e+08	5.72082e+08	7.85091e+08	9.1062e+07	1.1945e+08	1.51276e+08	3.32431e+07	1.8262e+08	9.55161e+08	0.221995	1.90458	0.929471	4.8656e+08	2.62272e+08	1.07072e+08	53.9034	2.55469e+08	3.46597e+08	1.41498e+08	135.671	0.328007	0.643125	0.609109	0.653657	C3H4N2O	Carboxylic acids and derivatives	CAAMSDWKXXPUJR-UHFFFAOYSA-N	O=C1CN=CN1	C06195	504	HMDB0004363	Organic acids and derivatives	Carboxylic acids and derivatives	NoSig
POS13087	14C -dehp	13.485	391.282	[M+H]+	391.284	TRUE	1.00571e+08	4.78426e+07	1.11653e+07	2.37311e+07	9.0303e+06	2.00342e+07	1.51171e+07	9.45471e+06	1.42583e+07	8.6027e+06	1.37795e+07	1.14579e+07	0.133351	2.92244	1.54717	3.53957e+07	3.48051e+07	1.42091e+07	98.3315	1.21117e+07	2.69154e+06	1.09882e+06	22.2226	0.223052	0.726146	0.752621	0.875003	C24H38O4	Benzoic acid esters	BJQHLKABXJIVAM-UHFFFAOYSA-N	CCCCC(CC)COC(=O)C1=CC=CC=C1C(=O)OCC(CC)CCCC	C03690	8343	HMDB0249243	Benzenoids	Benzene and substituted derivatives	NoSig
POS11319	Diprotin A	10.045	342.236	[M+H]+	342.239	TRUE	2.02224e+08	1.63397e+08	1.9691e+08	1.81085e+08	1.53779e+08	1.73353e+08	2.26707e+08	8.55601e+08	7.205e+08	7.31366e+08	8.33807e+08	8.4502e+08	0.000335904	0.254153	-1.97623	1.78458e+08	1.88368e+07	7.69008e+06	10.5553	7.02167e+08	2.4022e+08	9.80696e+07	34.2113	0.00165307	1.37584	1.36786	3.47378	C17H31N3O4	Peptides	JNTMAZFVYNDPLB-PEDHHIEDSA-N	CC[C@H](C)[C@@H](C(=O)N1CCC[C@H]1C(=O)N[C@@H]([C@@H](C)CC)C(=O)O)N	---	94701	HMDB0251473	Organic acids and derivatives	Carboxylic acids and derivatives	DOWN
POS3369	L,L-Cyclo(prolylalanyl)	12.247	169.096	[M+NH4]+	169.097	TRUE	2.38928e+08	9.33964e+08	7.79546e+08	1.15136e+09	5.84562e+08	5.25083e+08	5.43131e+08	9.10758e+08	7.56337e+08	8.26653e+08	7.2432e+08	7.57017e+08	0.726158	0.932545	-0.100755	7.0224e+08	3.22883e+08	1.31817e+08	45.9791	7.53036e+08	1.22644e+08	5.0069e+07	16.2865	0.796878	0.164895	0.210225	0.138969	C8H12N2O2	Carboxylic acids and derivatives	WSLYCILIEOFQPK-UHFFFAOYSA-N	CC1NC(=O)C2CCCN2C1=O	---	6428987	HMDB0303321	Organic acids and derivatives	Carboxylic acids and derivatives	NoSig
POS3606	L-Acetylleucine	10.089	174.111	[M+H]+	174.112	TRUE	6.36371e+08	5.11338e+08	5.4701e+08	5.71812e+08	5.05803e+08	5.03306e+08	7.77094e+08	1.47809e+07	656847	8.93792e+06	14048.8	5.92613e+08	0.0581522	2.34965	1.23245	5.4594e+08	5.19119e+07	2.11929e+07	9.50871	2.32349e+08	3.55372e+08	1.4508e+08	152.947	0.112873	0.919931	0.914767	1.23543	C8H15NO3	Amino acids and derivatives	WXNXCEHXYPACJF-ZETCQYMHSA-N	CC(C)C[C@@H](C(=O)O)NC(=O)C	C02710	70912	HMDB0011756	Organic acids and derivatives	Carboxylic acids and derivatives	NoSig
POS3362	L,L-Cyclo(prolylalanyl)	12.074	169.096	[M+H]+	169.097	TRUE	3.55839e+08	9.19781e+08	7.52817e+08	9.13601e+08	2.76216e+08	4.25035e+08	3.1323e+08	6.52851e+08	6.74262e+08	4.24183e+08	5.57022e+08	3.1057e+08	0.402491	1.24254	0.313298	6.07215e+08	2.89382e+08	1.1814e+08	47.6573	4.88686e+08	1.62929e+08	6.65154e+07	33.3402	0.516544	0.4405	0.425492	0.395244	C8H12N2O2	Carboxylic acids and derivatives	WSLYCILIEOFQPK-UHFFFAOYSA-N	CC1NC(=O)C2CCCN2C1=O	---	6428987	HMDB0303321	Organic acids and derivatives	Carboxylic acids and derivatives	NoSig
POS2768	6-n-Propyluracil	12.789	155.081	[M+NH4]+	155.082	TRUE	1.12334e+08	1.6404e+08	2.92222e+08	1.30718e+08	3.10646e+08	3.79863e+08	6.20436e+07	6.63227e+07	5.16462e+07	4.14871e+07	6.6187e+07	3.062e+08	0.0558477	2.34021	1.22664	2.31637e+08	1.10337e+08	4.50448e+07	47.6335	9.89812e+07	1.01973e+08	4.16303e+07	103.023	0.110032	0.921576	0.907452	1.25299	C7H10N2O2	Diazines	IMUTYIOWQFQGIC-UHFFFAOYSA-N	CCCC1=CC(=O)NC(=O)N1	---	96188	HMDB0247095	Organoheterocyclic compounds	Diazines	NoSig
POS8597	Tyr-Pro	9.629	279.132	[M+H]+	279.134	TRUE	5.54538e+08	5.97078e+08	8.2834e+08	6.54917e+08	7.19591e+08	5.81315e+08	8.05303e+08	14048.8	1.29964e+08	872261	1.2617e+07	1.28645e+08	0.00531098	3.65298	1.86908	6.55963e+08	1.03044e+08	4.20675e+07	15.7088	1.79569e+08	3.12615e+08	1.27625e+08	174.092	0.0168496	1.20362	1.1914	2.27483	C14H18N2O4	Peptides	VNYDHJARLHNEGA-RYUDHWBXSA-N	C1C[C@H](N(C1)C(=O)[C@H](CC2=CC=C(C=C2)O)N)C(=O)O	---	9795637	---	Organic acids and derivatives	Carboxylic acids and derivatives	UP
POS1594	1-Piperideine-2-carboxylic acid	13.7	128.07	[M+H]+	128.071	TRUE	7.15723e+08	4.07144e+08	4.5663e+08	7.86404e+08	4.58671e+08	2.70544e+08	4.05959e+08	4.11686e+08	3.21443e+08	4.72273e+08	3.71227e+08	2.52382e+08	0.12625	1.38486	0.469738	5.15853e+08	1.95917e+08	7.99828e+07	37.9793	3.72495e+08	7.70018e+07	3.14359e+07	20.6719	0.213261	0.731917	0.756486	0.898767	C6H9NO2	Pyridines and derivatives	GEJXSVNGWOSZPC-UHFFFAOYSA-N	OC(=O)C1=NCCCC1	C04092	1194	HMDB0001084	Organoheterocyclic compounds	Pyridines and derivatives	NoSig
POS336	Dimethylethanolamine	14.47	90.0915	[M+H]+	90.0919	TRUE	4.38258e+08	2.51233e+08	1.9233e+08	2.38006e+08	1.24432e+08	1.5922e+08	2.0319e+08	1.36454e+08	1.62578e+08	2.37887e+08	1.36852e+08	1.55098e+08	0.22755	1.35988	0.443483	2.33913e+08	1.10786e+08	4.52283e+07	47.3621	1.7201e+08	4.04654e+07	1.65199e+07	23.525	0.333847	0.59854	0.644488	0.642922	C4H11NO	Organonitrogen compounds	UEEJHVSXFDXPFK-UHFFFAOYSA-N	CN(C)CCO	C21521	7902	HMDB0032231	Organic nitrogen compounds	Organonitrogen compounds	NoSig
POS2488	Glutamic acid	1.42	148.06	[M+H]+	148.06	TRUE	1.2186e+09	6.90048e+08	787551483	7.4703e+08	7.72214e+08	6.73034e+08	9.78235e+08	8.42213e+08	5.43157e+08	6.43112e+08	6.81718e+08	5.18018e+08	0.326903	1.16214	0.216781	8.14747e+08	2.02912e+08	8.28383e+07	24.9049	7.01076e+08	1.7828e+08	7.27827e+07	25.4296	0.434624	0.463347	0.547992	0.485581	C5H9NO4	Amino acids and derivatives	WHUUTDBJXJRKMK-VKHMYHEASA-N	C(CC(=O)O)[C@@H](C(=O)O)N	C00025	33032	HMDB0000148	Organic acids and derivatives	Carboxylic acids and derivatives	NoSig
POS3370	L,L-Cyclo(prolylalanyl)	12.795	169.096	[M+Na]+	169.097	TRUE	1.02658e+08	1.01906e+08	2.73058e+08	9.90063e+07	2.92359e+08	3.62957e+08	4.11855e+07	7.50568e+07	4.57084e+07	9.5965e+07	6.81129e+07	5.56843e+08	0.555533	1.39538	0.480661	2.05324e+08	1.17941e+08	4.81491e+07	57.4413	1.47145e+08	2.01708e+08	8.23471e+07	137.081	0.65511	0.331831	0.310071	0.25529	C8H12N2O2	Carboxylic acids and derivatives	WSLYCILIEOFQPK-UHFFFAOYSA-N	CC1NC(=O)C2CCCN2C1=O	---	6428987	HMDB0303321	Organic acids and derivatives	Carboxylic acids and derivatives	NoSig
POS1352	Threonine	1.417	120.065	[M+H]+	120.065	TRUE	1.00557e+09	6.31669e+08	7.68065e+08	6.9282e+08	6.48013e+08	6.52881e+08	6.73747e+08	6.4569e+08	4.69439e+08	5.14773e+08	5.27329e+08	4.34969e+08	0.0223288	1.34694	0.429682	7.33171e+08	1.42162e+08	5.80375e+07	19.3901	5.44325e+08	9.56595e+07	3.90528e+07	17.574	0.0537375	1.0156	1.04796	1.65113	C4H9NO3	Amino acids and derivatives	AYFVYJQAPQTCCC-GBXIJSLDSA-N	O=C(O)C(N)C(O)C	C00188	6288;6971019	HMDB0000167	Organic acids and derivatives	Carboxylic acids and derivatives	NoSig
POS13342	Tris(2-butoxyethyl) phosphate	12.655	399.249	[M+H]+	399.251	TRUE	1.93081e+08	9.79165e+07	1.48214e+08	9.18845e+07	1.32064e+08	1.55602e+08	2.20634e+08	2.0362e+08	1.85524e+08	1.94201e+08	1.68012e+08	1.91147e+08	0.0072553	0.703925	-0.506507	1.3646e+08	3.79536e+07	1.54945e+07	27.8129	1.93856e+08	1.76475e+07	7.20455e+06	9.10339	0.0218008	1.1788	1.16817	2.13934	C18H39O7P	Alkyl phosphates	WTLBZVNBAKMVDP-UHFFFAOYSA-N	CCCCOCCOP(=O)(OCCOCCCC)OCCOCCCC	C14446	6540	HMDB0259275	Organic acids and derivatives	Organic phosphoric acids and derivatives	NoSig
POS3249	Phenylalanine	9.751	166.086	[M+H]+	166.086	TRUE	9.54823e+09	1.6346e+09	3.34279e+10	1.17297e+09	1.58385e+11	2.54345e+09	4.2898e+10	94474339266	1.69497e+11	1.58298e+11	8.02801e+10	7.64089e+10	0.0587295	0.332412	-1.58896	3.44521e+10	6.19409e+10	2.52873e+10	179.788	1.03643e+11	4.97704e+10	2.03187e+10	48.0211	0.113641	0.910018	0.905624	1.23114	C9H11NO2	Amino acids and derivatives	COLNVLDHVKWLRT-QMMMGPOBSA-N	N[C@@H](CC1=CC=CC=C1)C(O)=O	C00079	---	HMDB0000159	Organic acids and derivatives	Carboxylic acids and derivatives	NoSig
POS7744	Leucyl-Glutamine	3.062	260.159	[M+H]+	260.161	TRUE	3.55167e+09	6.05394e+09	6.06361e+09	6.03445e+09	3.48591e+09	4.56227e+09	4.97049e+09	5.7631e+09	6.38554e+09	5.23263e+09	5.0554e+09	8.95998e+09	0.200001	0.818097	-0.289656	4.95864e+09	1.25568e+09	5.12628e+08	25.323	6.06119e+09	1.51557e+09	6.1873e+08	25.0045	0.30488	0.586382	0.636092	0.698968	C11H21N3O4	Carboxylic acids and derivatives	JYOAXOMPIXKMKK-UHFFFAOYSA-N	CC(C)CC(N)C(=O)NC(CCC(N)=O)C(O)=O	---	4305457	HMDB0028927	Organic acids and derivatives	Carboxylic acids and derivatives	NoSig
POS8869	Negletein	10.572	285.075	[M+H]+	285.076	TRUE	1.75548e+08	1.6771e+08	1.79651e+08	1.74513e+08	1.54891e+08	1.88035e+08	2.85769e+08	14048.8	2.98897e+08	14048.8	2.81958e+08	2.77608e+08	0.780689	0.909187	-0.13735	1.73391e+08	1.1261e+07	4.59727e+06	6.49455	1.9071e+08	1.47884e+08	6.03733e+07	77.5438	0.835498	0.0979931	0.20661	0.107522	C16H12O5	7-O-methylated flavonoids	ZTHLHHDJRXJGRX-UHFFFAOYSA-N	O=C1C=C(OC2=CC(OC)=C(O)C(O)=C12)C=3C=CC=CC3	---	471719	---	Phenylpropanoids and polyketides	Flavonoids	NoSig
POS2255	5-Hydroxymaltol	2.799	143.033	[M+NH4]+	143.034	TRUE	2.68317e+08	2.40299e+08	4.12603e+08	2.66891e+08	2.1452e+08	2.17584e+08	1.54135e+08	2.05796e+08	1.29227e+08	1.26447e+08	2.09212e+08	1.92921e+08	0.0139614	1.59198	0.670819	2.70036e+08	7.35606e+07	3.0031e+07	27.2411	1.69623e+08	3.78271e+07	1.54429e+07	22.3007	0.0363579	1.10772	1.09221	1.85507	C6H6O4	Pyrans	SSSNQLHKSUJJTE-UHFFFAOYSA-N	CC1=C(O)C(=O)C(O)=CO1	---	70627	HMDB0032988	Organoheterocyclic compounds	Pyrans	UP
POS8387	Valylarginine	1.477	274.186	[M+H]+	274.187	TRUE	2.35985e+08	2.3247e+08	2.40159e+08	2.29645e+08	1.87776e+08	2.31902e+08	3.03641e+08	3.25447e+08	3.12126e+08	3.18006e+08	2.91583e+08	2.6473e+08	7.81117e-05	0.747956	-0.418976	2.26323e+08	1.92386e+07	7.85411e+06	8.50049	3.02589e+08	2.19393e+07	8.95669e+06	7.25054	0.000483364	1.4423	1.42741	4.10728	C11H23N5O3	Carboxylic acids and derivatives	IBIDRSSEHFLGSD-UHFFFAOYSA-N	CC(C)C(N)C(O)=NC(CCCNC(N)=N)C(O)=O	---	4266827	HMDB0304792	Organic acids and derivatives	Carboxylic acids and derivatives	NoSig
POS3615	Bicifadine	12.366	174.127	[M+CH3OH+H]+	174.128	TRUE	152594783	8.36088e+07	1.88704e+08	1.40852e+08	8.27405e+07	6.28596e+07	6.70245e+07	6.28449e+07	9.99548e+07	1.22e+08	7.34616e+07	8.08988e+07	0.153888	1.40534	0.490916	1.1856e+08	4.93612e+07	2.01516e+07	41.6339	8.43641e+07	2.26015e+07	9.22702e+06	26.7904	0.249171	0.717692	0.714322	0.812795	C12H15N	Piperidines	OFYVIGTWSQPCLF-UHFFFAOYSA-N	CC1=CC=C(C=C1)C12CC1CNC2	---	47953	HMDB0249183	Organoheterocyclic compounds	Piperidines	NoSig
POS1565	3-(Hydroxymethyl)furan-2-carbaldehyde	9.483	127.038	[M+H]+	127.039	TRUE	7.45324e+08	6.99735e+08	9.70822e+08	7.65795e+08	6.64521e+08	7.05995e+08	4.83831e+08	4.37244e+08	2.19277e+08	3.74221e+08	3.88785e+08	4.20262e+08	8.02767e-05	1.9591	0.970188	7.58699e+08	1.09863e+08	4.48515e+07	14.4805	3.8727e+08	9.08888e+07	3.71052e+07	23.4691	0.000491733	1.4369	1.42554	4.09541	C6H6O3	Organooxygen compounds	CETXOEGRUBXUAL-UHFFFAOYSA-N	OCC1=C(OC=C1)C=O	---	16730373	HMDB0246148	Organic oxygen compounds	Organooxygen compounds	UP
POS8216	Genistein	10.942	271.059	[M+H]+	271.06	TRUE	3.87426e+08	3.73775e+08	3.63887e+08	3.85202e+08	3.25139e+08	3.64533e+08	5.20357e+08	5.29981e+08	4.68663e+08	4.83717e+08	4.7164e+08	4.27712e+08	6.4134e-05	0.758067	-0.399603	3.6666e+08	2.26359e+07	9.24108e+06	6.17354	4.83678e+08	3.73946e+07	1.52663e+07	7.73131	0.000404886	1.45396	1.4365	4.19291	C15H10O5	Isoflavones	TZBJGXHYKVUXJN-UHFFFAOYSA-N	C1=CC(=CC=C1C2=COC3=CC(=CC(=C3C2=O)O)O)O	C06563	5280961	HMDB0003217	Phenylpropanoids and polyketides	Isoflavonoids	NoSig
POS4287	Indole-3-lactic acid	10.25	188.07	[M+H-H2O]+	188.07	TRUE	1.75237e+09	1.19578e+09	1.0269e+09	1.79732e+09	1.2848e+09	1.5052e+09	3.97347e+09	3.01128e+09	2.77548e+09	2.86757e+09	2.41842e+09	1.22412e+09	0.00774816	0.526256	-0.926163	1.42706e+09	3.10767e+08	1.2687e+08	21.7767	2.71172e+09	8.95443e+08	3.65563e+08	33.0212	0.0228845	1.18133	1.15647	2.1108	C11H11NO3	Indolyl carboxylic acids and derivatives	XGILAAMKEQUXLS-UHFFFAOYSA-N	C1=CC=C2C(=C1)C(=CN2)CC(C(=O)O)O	C02043	92904	HMDB0000671	Organoheterocyclic compounds	Indoles and derivatives	DOWN
POS7627	Glycerol-3-phosphocholine	1.339	258.109	[M+H]+	258.11	TRUE	3.0863e+08	1.78166e+08	1.80038e+08	2.40695e+08	2.03843e+08	2.09131e+08	2.54164e+08	2.20325e+08	1.96969e+08	1.91708e+08	1.79741e+08	1.58843e+08	0.432105	1.09882	0.13595	2.20084e+08	4.90098e+07	2.00082e+07	22.2687	2.00292e+08	3.32525e+07	1.35753e+07	16.6021	0.531625	0.371517	0.451741	0.364411	C8H20NO6P	Glycerophosphocholines	SUHOQUVVVLNYQR-QMMMGPOBSA-N	O=P([O-])(OCC[N+](C)(C)C)OCC(O)CO	C00670	71920	HMDB0000086	Lipids and lipid-like molecules	Glycerophospholipids	NoSig
POS5392	(3S,8aS)-3-Isobutylhexahydropyrrolo[1,2-a]pyrazine-1,4-dione	10.372	211.143	[M+H]+	211.144	TRUE	1.46144e+09	1.94333e+10	1.29204e+09	1.47242e+09	1.49939e+09	1.50295e+09	2.80253e+10	4.12302e+10	3.42795e+10	3.80138e+10	3.90429e+10	2.36171e+10	2.93386e-05	0.13056	-2.93722	4.44358e+09	7.34384e+09	2.99811e+09	165.268	3.40348e+10	6.89044e+09	2.81301e+09	20.2453	0.000208371	1.47384	1.45576	4.53256	C11H18N2O2	Amino acids and derivatives	SZJNCZMRZAUNQT-IUCAKERBSA-N	O=C1N2CCCC2C(O)=NC1CC(C)C	---	7074739	HMDB0034276	Organic acids and derivatives	Carboxylic acids and derivatives	DOWN
POS441	Methylpyrazine	13.422	95.0604	[M+H]+	95.0609	TRUE	6.01148e+07	6.55582e+07	2.24629e+08	5.87858e+07	2.06225e+08	1.35878e+08	2.40809e+07	2.34236e+07	8.21202e+06	2.30818e+07	2.15901e+07	1.01676e+08	0.0223548	3.71759	1.89437	1.25199e+08	7.58543e+07	3.09674e+07	60.5872	3.36774e+07	3.38465e+07	1.38178e+07	100.502	0.0537375	1.04763	1.03704	1.65063	C5H6N2	Diazines	CAWHJQAVHZEVTJ-UHFFFAOYSA-N	CC1=CN=CC=N1	---	7976	HMDB0033112	Organoheterocyclic compounds	Diazines	UP
POS9346	(2'E,4'Z,8E)-Colneleic acid	11.39	295.226	[M+H]+	295.227	TRUE	1.57906e+08	1.65722e+08	200499317	1.73706e+08	1.50901e+08	1.43015e+08	1.86376e+08	2.55718e+08	2.30234e+08	2.4141e+08	2.21525e+08	1.57507e+08	0.0151534	0.76715	-0.38242	1.65291e+08	2.03395e+07	8.30356e+06	12.3052	215461852	3.67523e+07	1.50041e+07	17.0574	0.0384994	1.10658	1.08016	1.81949	C18H30O3	Fatty Acyls	HHZKKFXQEIBVEV-CXXUKANQSA-N	CCCCC\C=C/C=C/O\C=C\CCCCCCC(O)=O	C19827	6441681	HMDB0030995	Lipids and lipid-like molecules	Fatty Acyls	NoSig
POS3192	Tyrosine	3.841	165.054	[M+HFA+H]+	165.055	TRUE	1.9179e+09	6.9279e+09	5.4155e+09	4.38506e+09	6.277e+09	3.92812e+09	6.02269e+09	6.53064e+09	2.70348e+09	4.98062e+09	5.15777e+09	7.10737e+09	0.545785	0.887668	-0.171909	4.80858e+09	1.80703e+09	7.37716e+08	37.5792	5.4171e+09	1.55469e+09	6.34698e+08	28.6996	0.646293	0.303912	0.314957	0.262979	C9H11NO3	Amino acids and derivatives	OUYCCCASQSFEME-QMMMGPOBSA-N	N[C@@H](CC1=CC=C(O)C=C1)C(O)=O	C00082	---	HMDB0000158	Organic acids and derivatives	Carboxylic acids and derivatives	NoSig
POS4339	N6-Acetyl-L-lysine	2.166	189.123	[M+H]+	189.123	TRUE	3.19664e+09	3.50741e+09	3.12928e+09	3.2031e+09	2.88773e+09	3.25488e+09	1.08213e+09	1.23392e+09	1.33923e+09	1.60646e+09	1.29429e+09	1.07138e+09	1.18011e-08	2.51448	1.33026	3.19651e+09	1.99985e+08	8.16437e+07	6.25638	1.27124e+09	1.97294e+08	8.0545e+07	15.5198	2.16932e-07	1.57013	1.56402	7.92808	C8H16N2O3	Amino acids and derivatives	DTERQYGMUDWYAZ-ZETCQYMHSA-N	O=C(O)C(N)CCCCN=C(O)C	C02727	92832	HMDB0000206	Organic acids and derivatives	Carboxylic acids and derivatives	UP
POS7745	Lys-Ile	2.892	260.196	[M+H]+	260.197	TRUE	2.86222e+09	3.13198e+09	3.1642e+09	3.37817e+09	2.92547e+09	3.34971e+09	3.1413e+09	3.43388e+09	3.16788e+09	3.37205e+09	3.06527e+09	3.16377e+09	0.416745	0.972477	-0.0402641	3.13529e+09	2.11851e+08	8.64876e+07	6.75697	3.22403e+09	1.44759e+08	5.90975e+07	4.49	0.524076	0.416979	0.42831	0.380129	C12H25N3O3	Peptides	FMIIKPHLJKUXGE-GUBZILKMSA-N	CC[C@H](C)[C@@H](C(=O)O)NC(=O)[C@H](CCCCN)N	---	7010499	HMDB0028954	Organic acids and derivatives	Carboxylic acids and derivatives	NoSig
POS753	Choline	1.525	104.107	[M]+	104.106	TRUE	1.28486e+09	1.13917e+09	1.20425e+09	1.01679e+09	1.2547e+09	1.03289e+09	1.36616e+09	1.47157e+09	1.12667e+09	1.28337e+09	1.27762e+09	1.0547e+09	0.194066	0.914588	-0.128806	1.15544e+09	1.12686e+08	4.60037e+07	9.75259	1.26335e+09	1.52806e+08	6.23829e+07	12.0953	0.297283	0.69284	0.645087	0.712049	C5H14NO	Cholines	OEYIOHPDSNJKLS-UHFFFAOYSA-N	C[N+](C)(C)CCO	C00114	305	HMDB0000097	Organic nitrogen compounds	Organonitrogen compounds	NoSig
POS805	Serine	1.634	106.05	[M+H]+	106.05	TRUE	5.31658e+08	3.45214e+08	4.92918e+08	3.65373e+08	3.02524e+08	3.14524e+08	3.38152e+08	4.93193e+08	3.07497e+08	3.44583e+08	2.3749e+08	2.63748e+08	0.281724	1.18519	0.245124	3.92035e+08	9.65353e+07	3.94104e+07	24.6241	3.30777e+08	8.98459e+07	3.66794e+07	27.1621	0.389552	0.51607	0.560465	0.550176	C3H7NO3	Amino acids and derivatives	MTCFGRXMJLQNBG-REOHCLBHSA-N	C(C(C(=O)O)N)O	C00065	---	HMDB0000187	Organic acids and derivatives	Carboxylic acids and derivatives	NoSig
POS2249	5-Hydroxymaltol	9.365	143.033	[M+H]+	143.034	TRUE	4.61825e+08	1.87242e+08	1.30098e+08	1.85711e+08	2.44229e+08	1.65073e+08	8.94328e+07	1.87033e+08	5.22449e+07	8.93596e+07	7.10612e+07	7.66546e+07	0.0284454	2.4288	1.28024	2.2903e+08	1.19938e+08	4.89644e+07	52.3678	9.42977e+07	4.74711e+07	1.938e+07	50.3417	0.0648845	0.975194	1.0031	1.54599	C6H6O4	Pyrans	SSSNQLHKSUJJTE-UHFFFAOYSA-N	CC1=C(O)C(=O)C(O)=CO1	---	70627	HMDB0032988	Organoheterocyclic compounds	Pyrans	UP
POS2470	Lysine	1.135	147.112	[M+H]+	147.113	TRUE	1.11296e+10	9.46048e+09	1.02538e+10	1.02202e+10	9.29962e+09	9.72196e+09	8.50681e+09	7.2704e+09	7.27289e+09	7.76006e+09	7.96153e+09	6.74281e+09	6.80585e-05	1.32014	0.400695	1.00143e+10	6.70324e+08	2.73659e+08	6.69368	7.58575e+09	6.2094e+08	2.53498e+08	8.18561	0.000425366	1.43276	1.43242	4.16712	C6H14N2O2	Amino acids and derivatives	KDXKERNSBIXSRK-UHFFFAOYSA-N	O=C(O)C(N)CCCCN	C00047	866;5248709	HMDB0000182	Organic acids and derivatives	Carboxylic acids and derivatives	NoSig
POS5043	2-(2-aminopropanamido)-4-methylpentanoic acid	9.812	203.138	[M+H]+	203.139	TRUE	7.92776e+07	1.00349e+08	1.52151e+08	3.29499e+07	4.46124e+07	1.03277e+08	4.96424e+08	3.70705e+07	2.64232e+09	3.87547e+09	1.03189e+09	1.37334e+09	0.029193	0.0542078	-4.20536	8.54361e+07	4.34761e+07	1.77491e+07	50.8873	1.57609e+09	1.43496e+09	5.85819e+08	91.0456	0.0656394	0.992526	0.997833	1.53472	C9H18N2O3	Peptides	RDIKFPRVLJLMER-UHFFFAOYSA-N	O=C(O)C(N=C(O)C(N)C)CC(C)C	---	259583	HMDB0251509	Organic acids and derivatives	Carboxylic acids and derivatives	DOWN
POS2808	Histidine	1.321	156.076	[M+H]+	156.077	TRUE	4.33443e+08	3.57284e+08	3.59484e+08	4.43182e+08	3.57422e+08	4.57366e+08	3.27741e+08	3.77628e+08	3.45802e+08	3.29746e+08	3.39241e+08	3.05637e+08	0.0155794	1.18876	0.249455	4.01363e+08	4.80455e+07	1.96145e+07	11.9706	3.37632e+08	2.38861e+07	9.75145e+06	7.07458	0.0393228	1.06296	1.07748	1.80745	C6H9N3O2	Amino acids and derivatives	HNDVDQJCIGZPNO-YFKPBYRVSA-N	N[C@@H](CC1=CN=CN1)C(O)=O	C00135	6274;6971009	HMDB0000177	Organic acids and derivatives	Carboxylic acids and derivatives	NoSig
POS1289	3-Amino-2,2-dimethylpropanoic acid	2.823	118.086	[M+H]+	118.086	TRUE	8.50261e+09	3.7829e+09	5.81712e+09	2772027469	5.25512e+09	3.36705e+09	6.3624e+09	6.78394e+09	2.62371e+09	2.32177e+09	6.00214e+09	3.00502e+09	0.746856	1.08849	0.122322	4.91614e+09	2.10098e+09	8.57722e+08	42.7364	4.5165e+09	2.07074e+09	8.45375e+08	45.8483	0.813215	0.133878	0.251547	0.126763	C5H11NO2	Carboxylic acids and derivatives	DGNHGRLDBKAPEH-UHFFFAOYSA-N	CC(C)(CN)C(O)=O	---	95739;36689718	HMDB0245805	Organic acids and derivatives	Carboxylic acids and derivatives	NoSig
POS3673	Calystegine B5	12.799	176.091	[M+H]+	176.092	TRUE	2.91759e+08	4.97264e+08	2.2294e+08	3.07608e+08	2.92289e+08	4.14708e+08	1.0595e+08	1.75115e+08	8.43993e+07	1.15565e+08	1.35391e+08	3.38021e+08	0.00928012	2.1233	1.08631	3.37761e+08	9.96383e+07	4.06772e+07	29.4996	1.59074e+08	9.28782e+07	3.79174e+07	58.3869	0.0261265	1.15282	1.13678	2.03245	C7H13NO4	Tropane alkaloids	DJTRTWALNSXKOG-UHFFFAOYSA-N	OC1CC2NC1(O)C(O)CC2O	---	101411237	HMDB0036383	Alkaloids and derivatives	Tropane alkaloids	UP
POS11147	Erucamide	13.207	338.34	[M+H]+	338.342	TRUE	1.68165e+07	4.55355e+07	2.85894e+07	6.61423e+07	1.39627e+08	7.81692e+07	1.0557e+09	9.9701e+08	2.03957e+08	6.15955e+08	6.43678e+08	2.50538e+08	0.00328545	0.0995211	-3.32885	6.24799e+07	4.4118e+07	1.80111e+07	70.6115	6.27806e+08	3.58266e+08	1.46262e+08	57.0664	0.0113448	1.26149	1.22884	2.48341	C22H43NO	Fatty amides	UAUDZVJPLUQNMU-KTKRTIGZSA-N	N=C(O)CCCCCCCCCCCC=CCCCCCCCC	---	5365371	HMDB0244507	Lipids and lipid-like molecules	Fatty Acyls	DOWN
POS8104	2-(6-Aminopurin-9-yl)-5-(hydroxymethyl)oxolane-3,4-diol	8.787	268.103	[M+H]+	268.104	TRUE	4.7621e+07	4.07334e+07	7.28911e+07	4.69994e+07	1.19074e+08	5.47576e+07	4.85286e+07	1.30311e+08	2.50702e+09	1.09296e+09	2.092e+09	1.98991e+09	0.0158264	0.0486058	-4.36273	6.36795e+07	2.9311e+07	1.19662e+07	46.029	1.31012e+09	1.05231e+09	4.29602e+08	80.3212	0.039725	1.0533	1.07527	1.80062	C10H13N5O4	Purine nucleosides	OIRDTQYFTABQOQ-UHFFFAOYSA-N	OCC1OC(N2C=NC=3C(=NC=NC32)N)C(O)C1O	---	---	HMDB0247583	Nucleosides, nucleotides, and analogues	Purine nucleosides	DOWN
POS78	Methylene-imidazole	13.443	81.045	[M+H]+	81.0447	TRUE	7.96806e+08	6.25959e+08	1.77857e+09	6.56506e+08	7.52436e+08	2.0765e+09	4.03774e+08	1.57723e+08	4.35448e+08	2.83035e+08	1.26659e+08	1.43966e+09	0.0801701	2.34929	1.23222	1.11446e+09	6.39826e+08	2.61208e+08	57.4111	4.74383e+08	4.89092e+08	1.99671e+08	103.101	0.147806	0.867259	0.834005	1.09599	C4H4N2	Organooxygen compounds	UQOCEEQQGFOLRM-UHFFFAOYSA-N	C=C1N=CC=N1	---	21951823	HMDB0254636	Organic oxygen compounds	Organooxygen compounds	NoSig
POS5599	Prolylvaline	9.657	215.138	[M+H]+	215.139	TRUE	2.38384e+09	2.31707e+09	2.4183e+09	2.4653e+09	2.02829e+09	2.25502e+09	2.36058e+09	1.28566e+08	7.43581e+07	1.9071e+08	7.233e+07	6.43916e+07	0.000731374	4.797	2.26213	2.3113e+09	1.57305e+08	6.42194e+07	6.8059	4.81823e+08	9.21654e+08	3.76264e+08	191.285	0.00315248	1.33703	1.33091	3.13586	C10H18N2O3	Peptides	GIAZPLMMQOERPN-YUMQZZPRSA-N	CC(C)[C@@H](C(=O)N1CCC[C@H]1C(=O)O)N	---	9837272	HMDB0029135	Organic acids and derivatives	Carboxylic acids and derivatives	UP
POS164	Tetrahydropyridine	1.13	84.0811	[M+H]+	84.0808	TRUE	2.40327e+09	2.13336e+09	2.48937e+09	2.51089e+09	2.01361e+09	2.26693e+09	2.3056e+09	2.14005e+09	2.02769e+09	2.28281e+09	2.16846e+09	1.90942e+09	0.141484	1.07662	0.106516	2.30291e+09	2.00912e+08	8.2022e+07	8.72429	2.139e+09	1.51262e+08	6.17524e+07	7.0716	0.232704	0.716415	0.735964	0.849293	C5H9N	Pyridines and derivatives	VSWICNJIUPRZIK-UHFFFAOYSA-N	C1CNC=CC1	---	10176084	HMDB0244121	Organoheterocyclic compounds	Pyridines and derivatives	NoSig
POS1284	N-Methyl-a-aminoisobutyric acid	0.482	118.086	[M+CH3OH+H]+	118.087	TRUE	2.28278e+08	5.28101e+08	5.40525e+08	6.7389e+08	4.20524e+08	6.60657e+08	4.2177e+08	1.76774e+09	6.86752e+08	7.16301e+08	6.4138e+08	8.43109e+08	0.129487	0.601132	-0.734247	5.08662e+08	1.6624e+08	6.78674e+07	32.6819	8.46175e+08	4.71938e+08	1.92668e+08	55.7731	0.218139	0.763423	0.746443	0.887773	C5H11NO2	Carboxylic acids and derivatives	DLAMVQGYEVKIRE-UHFFFAOYSA-N	CNC(C)(C)C(O)=O	---	75725;6951124	HMDB0002141	Organic acids and derivatives	Carboxylic acids and derivatives	NoSig
POS1988	Hypoxanthine	3.12	137.045	[M+H]+	137.046	TRUE	4.88536e+09	8.45038e+09	8.63442e+09	7.71461e+09	6.56557e+09	9.58486e+09	2.55521e+09	4.69076e+09	4014383360	3.69551e+09	4.11414e+09	3.87631e+09	0.000452959	1.9975	0.998194	7.6392e+09	1.68381e+09	6.87412e+08	22.0417	3.82438e+09	7.07213e+08	2.88719e+08	18.4922	0.00212857	1.36618	1.36322	3.34394	C5H4N4O	Purinones	FDGQSTZJBFJUBT-UHFFFAOYSA-N	OC1=NC=NC2=C1NC=N2	C00262	---	HMDB0000157	Organoheterocyclic compounds	Imidazopyrimidines	UP
POS4712	Arginine	1.349	197.1	[M+Na]+	197.101	TRUE	1.32088e+09	1.24199e+09	1.26729e+09	1.41866e+09	1.19637e+09	1.28288e+09	1.37284e+09	1.39461e+09	1.24695e+09	1.31681e+09	1.24492e+09	1.10867e+09	0.894236	1.00563	0.00810057	1.28801e+09	7.63168e+07	3.11562e+07	5.92518	1.2808e+09	1.04672e+08	4.27321e+07	8.1724	0.926862	0.0364304	0.121885	0.0485478	C6H14N4O2	Amino acids and derivatives	ODKSFYDXXFIFQN-BYPYZUCNSA-N	N=C(N)NCCC[C@H](N)C(=O)O	C00062	6322;28782	HMDB0000517	Organic acids and derivatives	Carboxylic acids and derivatives	NoSig
POS1209	Proline	1.699	116.07	[M+H]+	116.071	TRUE	8.72753e+09	1.17838e+10	1.1182e+10	1.39171e+10	1.10369e+10	9.68874e+09	9.82332e+09	7.90509e+09	8.08235e+09	9.52965e+09	1.06169e+10	9.45028e+09	0.0569619	1.19724	0.25971	1.1056e+10	1.79015e+09	7.30827e+08	16.1917	9.2346e+09	1.0475e+09	4.27638e+08	11.3432	0.111454	0.921613	0.894428	1.24442	C5H9NO2	Amino acids and derivatives	ONIBWKKTOPOVIA-SCSAIBSYSA-N	O=C(O)C1NCCC1	C00763	8988;6971012	HMDB0003411	Organic acids and derivatives	Carboxylic acids and derivatives	NoSig
POS1804	L-Isoleucine	3.043	132.101	[M+H]+	132.102	TRUE	1.05401e+11	8.03587e+10	8.98388e+10	8.34492e+10	7.39107e+10	8.36125e+10	8.15755e+10	7.39106e+10	7.04573e+10	7.79275e+10	1.02102e+11	2.09328e+11	0.476971	0.839541	-0.252327	8.60951e+10	1.0782e+10	4.40172e+09	12.5233	1.0255e+11	5.34756e+10	2.18313e+10	52.1457	0.58224	0.323595	0.385962	0.321508	C6H13NO2	Amino acids and derivatives	AGPKZVBTJJNPAG-WHFBIAKZSA-N	CC[C@H](C)[C@H](N)C(O)=O	C00407	---	HMDB0000172	Organic acids and derivatives	Carboxylic acids and derivatives	NoSig
POS333	Dimethylethanolamine	13.965	90.0914	[M+H-H2O]+	90.0919	TRUE	2.13823e+08	2.00472e+08	1.44185e+08	2.65092e+08	3.03403e+08	1.59372e+08	2.40152e+08	203077587	1.36436e+08	1.45507e+08	1.03745e+08	2.74715e+08	0.426965	1.16556	0.221021	2.14391e+08	6.10636e+07	2.49291e+07	28.4823	1.83939e+08	6.62288e+07	2.70378e+07	36.0059	0.529802	0.406854	0.407486	0.369608	C4H11NO	Organonitrogen compounds	UEEJHVSXFDXPFK-UHFFFAOYSA-N	CN(C)CCO	C21521	7902	HMDB0032231	Organic nitrogen compounds	Organonitrogen compounds	NoSig
POS6552	Histidylproline	2.931	235.117	[M+H-H2O]+	235.119	TRUE	2.63294e+10	2.59529e+10	2.43853e+10	2.70414e+10	2.18872e+10	2.49634e+10	2.64406e+10	2.88737e+10	2.64139e+10	2.64367e+10	2.41691e+10	2.59285e+10	0.214763	0.95133	-0.0719829	2.50933e+10	1.83626e+09	7.49651e+08	7.31775	2.63771e+10	1.50456e+09	6.14234e+08	5.70405	0.319588	0.624352	0.631399	0.668041	C11H16N4O3	Peptides	LNCFUHAPNTYMJB-IUCAKERBSA-N	C1C[C@H](N(C1)C(=O)[C@H](CC2=CN=CN2)N)C(=O)O	---	152322	HMDB0028893	Organic acids and derivatives	Carboxylic acids and derivatives	NoSig
POS6066	1,3-Dicyclohexylurea	11.695	225.195	[M+H]+	225.196	TRUE	2.40659e+08	2.17184e+08	2.44655e+08	2.35055e+08	1.93634e+08	1.8439e+08	1.78804e+08	1.75813e+08	1.43277e+08	1.60232e+08	1.42056e+08	1.57582e+08	0.000621047	1.37359	0.457953	2.19263e+08	2.54135e+07	1.0375e+07	11.5905	1.59627e+08	1.55585e+07	6.35171e+06	9.74674	0.00275287	1.34491	1.34246	3.20688	C13H24N2O	Ureas	ADFXKUOMJKEIND-UHFFFAOYSA-N	C1CCC(CC1)NC(=O)NC2CCCCC2	---	4277	HMDB0244166	Organic acids and derivatives	Organic carbonic acids and derivatives	NoSig
POS147	Tetrahydropyridine	2.898	84.0808	[M+NH4]+	84.0808	TRUE	5.22429e+08	4.97558e+08	4.54492e+08	4.35734e+08	7.92941e+08	5.5578e+08	4.31006e+08	4.4839e+08	4.00667e+08	9.48918e+08	5.81869e+08	4.91399e+08	0.943385	0.986883	-0.0190485	5.43156e+08	1.2997e+08	5.30602e+07	23.9288	5.50375e+08	2.05119e+08	8.37395e+07	37.269	0.960286	0.0639018	0.201387	0.0253112	C5H9N	Pyridines and derivatives	VSWICNJIUPRZIK-UHFFFAOYSA-N	C1CNC=CC1	---	10176084	HMDB0244121	Organoheterocyclic compounds	Pyridines and derivatives	NoSig
POS5694	Thr-Pro	2.896	217.117	[M+H]+	217.118	TRUE	2.11521e+08	1.34408e+08	1.71143e+08	1.55424e+08	1.57737e+08	1.95266e+08	2.20735e+08	2.48442e+08	2.78972e+08	2.18671e+08	2.25652e+08	1.93613e+08	0.00470521	0.739853	-0.43469	1.70916e+08	2.82425e+07	1.153e+07	16.5242	2.31014e+08	2.92892e+07	1.19572e+07	12.6785	0.0151585	1.22	1.19787	2.32742	C9H16N2O4	Peptides	QOLYAJSZHIJCTO-VQVTYTSYSA-N	C[C@H]([C@@H](C(=O)N1CCC[C@H]1C(=O)O)N)O	---	9834371	HMDB0029069	Organic acids and derivatives	Carboxylic acids and derivatives	NoSig
POS334	Dimethylethanolamine	13.763	90.0915	[M+CH3OH+H]+	90.0919	TRUE	4.56387e+08	6.24976e+08	2.09955e+08	5.89419e+08	3.01742e+08	4.80305e+08	1.81715e+08	3.69829e+08	2.82991e+08	4.34008e+08	2.67616e+08	1.64312e+08	0.0685675	1.56591	0.647001	4.43797e+08	1.61484e+08	6.59254e+07	36.3868	2.83412e+08	1.04808e+08	4.27877e+07	36.9808	0.128693	0.850313	0.870012	1.16388	C4H11NO	Organonitrogen compounds	UEEJHVSXFDXPFK-UHFFFAOYSA-N	CN(C)CCO	C21521	7902	HMDB0032231	Organic nitrogen compounds	Organonitrogen compounds	NoSig
POS1797	Creatine	1.461	132.076	[M+H]+	132.077	TRUE	3.04236e+09	2.51355e+09	2.72226e+09	2.63555e+09	2.3119e+09	2.67647e+09	2.8956e+09	2.77168e+09	2.44491e+09	2.5496e+09	2.53308e+09	2.25277e+09	0.590722	1.02942	0.0418311	2.65035e+09	2.42079e+08	9.88282e+07	9.13385	2.57461e+09	2.30055e+08	9.39194e+07	8.93553	0.687525	0.250778	0.365438	0.228617	C4H9N3O2	Amino acids and derivatives	CVSVTCORWBXHQV-UHFFFAOYSA-N	O=C(O)CN(C(=N)N)C	C00300	586	HMDB0000064	Organic acids and derivatives	Carboxylic acids and derivatives	NoSig
POS894	1,2-Benzoquinone	0.996	109.028	[M+Na]+	109.029	TRUE	1.95247e+08	2.35548e+08	1.64577e+08	3.44787e+08	2.95684e+08	8.21434e+07	1.36241e+08	9.045e+07	9.12023e+07	1.03924e+08	7.03082e+07	8.86851e+07	0.01097	2.26921	1.18219	2.19664e+08	9.40529e+07	3.83969e+07	42.8167	9.68019e+07	2.21165e+07	9.02902e+06	22.8472	0.0302036	1.12176	1.11577	1.9598	C6H4O2	Organooxygen compounds	WOAHJDHKFWSLKE-UHFFFAOYSA-N	O=C1C=CC=CC1=O	C02351	11421	HMDB0012133	Organic oxygen compounds	Organooxygen compounds	UP
POS1347	m-Aminobenzoic acid	10.535	120.044	[M+H-H2O]+	120.045	TRUE	5.22914e+06	9.45279e+06	6.22871e+06	5.78157e+06	4.6068e+06	6.71251e+06	497424	1.41818e+06	8.28604e+06	134064	9.63058e+06	1.16059e+07	0.637831	1.20395	0.267781	6.33525e+06	1.69649e+06	692588	26.7785	5.26204e+06	5.14289e+06	2.09958e+06	97.7357	0.727454	0.288011	0.244317	0.195294	C7H7NO2	Aminobenzoic acids and derivatives	XFDUHJPVQKIXHO-UHFFFAOYSA-N	C1=CC(=CC(=C1)N)C(=O)O	---	7419	HMDB0001891	Benzenoids	Benzene and substituted derivatives	NoSig
POS7475	Daidzein	10.532	255.064	[M+H]+	255.065	TRUE	8.88465e+08	8.38029e+08	8.68656e+08	8.72337e+08	7.91291e+08	8.40762e+08	9.55787e+08	14048.8	9.59273e+08	14048.8	9.32547e+08	8.97005e+08	0.280819	1.36182	0.44554	8.49923e+08	3.46467e+07	1.41445e+07	4.07645	6.24107e+08	4.8393e+08	1.97563e+08	77.5396	0.389467	0.585006	0.555933	0.551573	C15H10O4	Isoflavones	ZQSIJRDFPHDXIC-UHFFFAOYSA-N	OC1=CC=C(C=C1)C1=COC2=C(C=CC(O)=C2)C1=O	C10208	5281708	HMDB0003312	Phenylpropanoids and polyketides	Isoflavonoids	NoSig
POS11805	PyroGlu-Pro-Lys	9.503	355.195	[M+H]+	355.198	TRUE	3.13807e+08	1.70042e+09	1.16001e+09	1.45603e+09	1.45005e+09	1.91784e+09	4.69073e+07	6.71095e+07	1.45468e+09	8.23389e+08	6.33211e+08	1.12555e+09	0.0768748	1.92687	0.946261	1.33303e+09	5.61169e+08	2.29096e+08	42.0974	6.91809e+08	5.65155e+08	2.30724e+08	81.6924	0.142572	0.874598	0.876691	1.11422	C16H26N4O5	Peptides	WDBOOCOBLDDTEQ-UHFFFAOYSA-N	C1CC(N(C1)C(=O)C2CCC(=O)N2)C(=O)NC(CCCCN)C(=O)O	---	91746333	---	Organic acids and derivatives	Carboxylic acids and derivatives	NoSig
POS2667	Xanthine	3.919	153.04	[M+H]+	153.041	TRUE	9.48495e+08	8.20429e+08	6.96486e+08	8.41263e+08	7.97103e+08	9.07598e+08	14048.8	808162	14048.8	14048.8	694538	14048.8	5.11386e-10	3214.7	11.6505	8.35229e+08	8.83461e+07	3.60671e+07	10.5775	259816	382432	156127	147.194	1.38964e-08	1.58087	1.57607	9.29125	C5H4N4O2	Xanthines	LRFVTYWOQMYALW-UHFFFAOYSA-N	O=C1NC2=C(NC=N2)C(=O)N1	C00385	---	HMDB0000292	Organoheterocyclic compounds	Imidazopyrimidines	UP
POS2403	Indole-3-carbaldehyde	10.752	146.059	[M+H]+	146.06	TRUE	9.19285e+07	7.88822e+07	7.98418e+07	5.80457e+07	7.66602e+07	8.18233e+07	1.07254e+08	7.35307e+08	658189897	6.71681e+08	6.37432e+08	6.08748e+08	0.000388952	0.136658	-2.87135	7.78636e+07	1.10693e+07	4.51902e+06	14.2163	5.69769e+08	2.30489e+08	9.40966e+07	40.453	0.00186996	1.37404	1.36218	3.4101	C9H7NO	Indoles	OLNJUISKUQQNIM-UHFFFAOYSA-N	O=Cc1c[nH]c2ccccc12	C08493	10256	HMDB0029737	Organoheterocyclic compounds	Indoles and derivatives	DOWN
POS1554	4-Hydroxy-2H-pyran-3-carboxaldehyde	7.288	127.038	[M+CH3OH+H]+	127.04	TRUE	7.39929e+08	5.66678e+08	5.11261e+08	8.75393e+08	8.06085e+08	1.00869e+09	4.24487e+08	8.49036e+08	7.07877e+08	4.43303e+08	5.28512e+08	6.00272e+08	0.148785	1.26862	0.343265	7.5134e+08	1.87874e+08	7.66994e+07	25.0053	5.92248e+08	1.63564e+08	6.67746e+07	27.6174	0.241535	0.68673	0.730855	0.82744	C6H6O3	Pyrans	ZNUNRMPPGAAKKR-UHFFFAOYSA-N	OC1=C(COC=C1)C=O	---	---	HMDB0031256	Organoheterocyclic compounds	Pyrans	NoSig
POS7115	Valyllysine	1.476	246.18	[2M+H]+	246.182	TRUE	5.85819e+08	7.07892e+08	7.09971e+08	7.40756e+08	6.45509e+08	7.39086e+08	5.98938e+08	6.52473e+08	8.56895e+08	8.9244e+08	8.42877e+08	7.82073e+08	0.160776	0.89263	-0.163866	6.88172e+08	6.08565e+07	2.48446e+07	8.8432	7.70949e+08	1.19221e+08	4.86718e+07	15.4642	0.256995	0.667608	0.706886	0.793778	C11H23N3O3	Carboxylic acids and derivatives	JKHXYJKMNSSFFL-IUCAKERBSA-N	CC(C)[C@H](N)C(=O)N[C@@H](CCCCN)C(O)=O	---	168058	HMDB0029132	Organic acids and derivatives	Carboxylic acids and derivatives	NoSig
POS7963	Thiamine	1.448	265.111	[M]+	265.111	TRUE	4.26824e+08	3.63643e+08	3.82247e+08	4.40507e+08	3.90136e+08	4.04558e+08	4.35046e+08	4.51985e+08	4.38418e+08	4.51713e+08	4.06262e+08	4.57422e+08	0.0194826	0.911796	-0.133217	4.01319e+08	2.86529e+07	1.16975e+07	7.13969	4.40141e+08	1.87057e+07	7.63658e+06	4.24994	0.0475649	1.05811	1.05577	1.71035	C12H17N4OS	Thiamines	JZRWCGZRTZMZEH-UHFFFAOYSA-N	CC1=C(CCO)SC=[N+]1CC1=CN=C(C)NC1=N	C00378	1130	HMDB0000235	Organoheterocyclic compounds	Diazines	NoSig
POS2922	2,2,6,6-Tetramethylpiperidin-1-ol	11.756	158.153	[M+H]+	158.154	TRUE	4.69353e+08	3.23134e+08	4.00434e+08	5.33066e+08	3.5785e+08	5.71747e+08	4.83969e+08	5.13236e+08	5.09888e+08	4.50937e+08	4.96435e+08	3.22792e+08	0.69339	0.956189	-0.0646321	4.42597e+08	9.88041e+07	4.03366e+07	22.3237	4.62876e+08	7.22265e+07	2.94864e+07	15.6038	0.777776	0.227476	0.203051	0.159023	C9H19NO	Piperidines	VUZNLSBZRVZGIK-UHFFFAOYSA-N	CC1(C)CCCC(C)(C)N1O	---	549976	HMDB0245345	Organoheterocyclic compounds	Piperidines	NoSig
POS2460	1,3-Dimethylpyrrolo[1,2-a]pyrazine	13.474	147.091	[M+H]+	147.092	TRUE	2.57669e+08	3.45242e+08	9.15006e+07	1.61237e+08	1.13745e+08	1.84711e+08	4.34396e+08	5.21528e+08	6.98061e+08	2.52533e+08	4.43548e+08	1.32385e+08	0.0339564	0.464905	-1.10499	1.92351e+08	9.48876e+07	3.87377e+07	49.3305	4.13742e+08	1.99459e+08	8.14289e+07	48.2087	0.0735551	0.994547	0.975154	1.46908	C9H10N2	Pyrrolopyrazines	OZKVDBMWPNGAHE-UHFFFAOYSA-N	CC1=CN2C=CC=C2C(C)=N1	---	12382419	HMDB0030908	Organoheterocyclic compounds	Pyrrolopyrazines	DOWN
POS1840	L-Ornithine	1.135	133.097	[M+H]+	133.097	TRUE	1.84757e+08	1.70378e+08	2.14744e+08	2.24565e+08	1.74093e+08	2.03722e+08	2.92737e+08	1.39338e+08	1.66408e+08	1.55408e+08	1.60501e+08	2.56995e+08	0.995871	1.00075	0.00107462	1.95377e+08	2.23044e+07	9.10573e+06	11.4161	1.95231e+08	6.33546e+07	2.58644e+07	32.4511	0.997101	0.0432826	0.261102	0.00179679	C5H12N2O2	Amino acids and derivatives	AHLPHDHHMVZTML-BYPYZUCNSA-N	NCCC[C@H](N)C(O)=O	C00077	---	HMDB0000214	Organic acids and derivatives	Carboxylic acids and derivatives	NoSig
POS2406	4,1-Benzoxazepine	9.696	146.06	[M+2H]2+	146.06	TRUE	3.91852e+08	2.83073e+08	3.4287e+08	3.49783e+08	2.59832e+08	2.84134e+08	1.13052e+07	1.67561e+07	1.13815e+07	2.12321e+06	2.21678e+07	8.63053e+06	4.27917e-08	26.4156	4.72332	3.18591e+08	5.06574e+07	2.06808e+07	15.9005	1.20607e+07	6.8666e+06	2.80328e+06	56.9336	6.85765e-07	1.56373	1.55441	7.36864	C9H7NO	Benzoxazepines	YAVSXFRYNGAFRN-UHFFFAOYSA-N	O1C=CN=C2C=CC=CC2=C1	---	20307234	HMDB0246595	Organoheterocyclic compounds	Benzoxazepines	UP
POS7040	Phe-Pro	13.71	245.127	[M+H-H2O]+	245.129	TRUE	5.6225e+08	6.85388e+08	7.39431e+08	8.4025e+08	7.53337e+08	7.81983e+08	7.48042e+08	9.42443e+08	6.88303e+08	1.13817e+09	8.34381e+08	4.9963e+08	0.424275	0.899333	-0.153072	7.27106e+08	9.5468e+07	3.89747e+07	13.1299	8.08495e+08	2.19452e+08	8.9591e+07	27.1433	0.529286	0.444272	0.440874	0.372352	C14H18N2O3	Peptides	WEQJQNWXCSUVMA-RYUDHWBXSA-N	C1C[C@H](N(C1)C(=O)[C@H](CC2=CC=CC=C2)N)C(=O)O	---	7020642	HMDB0011177	Organic acids and derivatives	Carboxylic acids and derivatives	NoSig
POS1807	D-Leucine	3.877	132.101	[M+H]+	132.102	TRUE	4.34244e+10	6.1503e+10	5.91447e+10	6.42203e+10	2.95598e+10	1.34206e+11	6.8896e+10	2.54754e+10	6.90099e+10	5.05707e+10	1.53724e+10	7.19335e+10	0.416347	1.3014	0.380069	6.53431e+10	3.62144e+10	1.47845e+10	55.4219	5.02097e+10	2.44953e+10	1.00002e+10	48.7861	0.524076	0.441378	0.413087	0.380544	C6H13NO2	Carboxylic acids and derivatives	ROHFNLRQFUQHCH-RXMQYKEDSA-N	CC(C)C[C@@H](N)C(O)=O	C01570	439524;6950207	HMDB0013773	Organic acids and derivatives	Carboxylic acids and derivatives	NoSig
POS2459	Myosmine	13.159	147.091	[M+H]+	147.092	TRUE	4.10652e+08	1.76123e+08	2.3842e+08	1.67374e+08	1.21816e+08	1.15721e+08	7.17517e+08	8.49632e+08	4.96157e+08	3.87606e+08	2.97956e+08	1.3008e+08	0.0421818	0.427276	-1.22676	2.05017e+08	1.10045e+08	4.49258e+07	53.6761	4.79825e+08	2.67366e+08	1.09152e+08	55.7217	0.0884685	0.980595	0.953187	1.37487	C9H10N2	Pyridines and derivatives	DPNGWXJMIILTBS-UHFFFAOYSA-N	N=1C=CC=C(C1)C2=NCCC2	C10160	442649	HMDB0030386	Organoheterocyclic compounds	Pyridines and derivatives	DOWN
POS4332	Alanylnorvaline	2.462	189.122	[M+H]+	189.123	TRUE	4.62379e+09	4.71815e+09	4.87909e+09	5.08754e+09	4.12937e+09	4.74654e+09	5.40042e+09	5.52868e+09	4.89074e+09	5.08024e+09	4.78458e+09	4.58268e+09	0.111014	0.931184	-0.102861	4.69741e+09	3.21291e+08	1.31166e+08	6.83974	5.04456e+09	3.65205e+08	1.49094e+08	7.23958	0.191238	0.786263	0.78089	0.954622	C8H16N2O3	Peptides	AIPOPRCRQHBMLB-UHFFFAOYSA-N	CCCC(N=C(O)C(C)N)C(=O)O	---	96822	---	Organic acids and derivatives	Carboxylic acids and derivatives	NoSig
POS9929	Fructosyl-lysine	1.5	309.164	[M+H]+	309.166	TRUE	1.59032e+08	1.19545e+08	1.33008e+08	8.123e+07	9.74385e+07	9.64033e+07	7.27533e+07	1.35363e+08	1.04372e+08	1.36256e+08	1.4163e+08	1.2254e+08	0.787853	0.963169	-0.0541392	1.14443e+08	2.85538e+07	1.1657e+07	24.9502	1.18819e+08	2.62402e+07	1.07125e+07	22.0841	0.840287	0.154534	0.142236	0.103555	C12H24N2O7	Amino acids and derivatives	BFSYFTQDGRDJNV-AYHFEMFVSA-N	O=C(O)C(N)CCCCNCC(=O)C(O)C(O)C(O)CO	C16488	---	HMDB0252495	Organic acids and derivatives	Carboxylic acids and derivatives	NoSig
POS1005	1H-Imidazole-4-carboxamide	1.649	112.05	[M+H]+	112.051	TRUE	1.28751e+08	3.299e+08	81324680	3.23194e+08	2.8437e+08	3.38885e+08	4.35149e+07	4.49977e+07	8.4231e+07	3.64607e+07	5.71758e+07	6.11874e+07	0.00202433	4.53776	2.18198	2.47737e+08	1.13089e+08	4.61682e+07	45.6486	5.45946e+07	1.71589e+07	7.00509e+06	31.4297	0.00753098	1.27053	1.27653	2.69372	C4H5N3O	Carboxylic acids and derivatives	ZBNZAJFNDPPMDT-UHFFFAOYSA-N	NC(=O)C1=CN=CN1	---	152917	HMDB0244880	Organic acids and derivatives	Carboxylic acids and derivatives	UP
POS1944	Adenine	2.147	136.061	[M+H]+	136.062	TRUE	1.86469e+08	1.62036e+08	1.45892e+08	1.73899e+08	1.62274e+08	1.97311e+08	3.65669e+10	3.71094e+10	3.57954e+10	3.74054e+10	3.4661e+10	3.35117e+10	5.781e-14	0.00477973	-7.70885	1.71313e+08	1.85812e+07	7.58573e+06	10.8463	3.58416e+10	1.5102e+09	6.16536e+08	4.21353	1.80656e-11	1.59849	1.58842	13.238	C5H5N5	6-aminopurines	GFFGJBXGBJISGV-UHFFFAOYSA-N	N=1C=NC2=C(N=CNC12)N	C00147	190	HMDB0000034	Organoheterocyclic compounds	Imidazopyrimidines	DOWN
POS2971	Glycyl-Isoleucyl-Lysine	2.736	159.112	[M+2H]+	159.113	TRUE	5.14581e+08	4.63696e+08	445967595	4.46199e+08	4.09212e+08	4.50138e+08	4.98991e+08	5.38841e+08	4.43562e+08	4.86448e+08	4.66706e+08	4.50495e+08	0.227332	0.946188	-0.0798011	4.54966e+08	3.43648e+07	1.40294e+07	7.55327	4.8084e+08	3.53136e+07	1.44167e+07	7.34415	0.333847	0.636301	0.626373	0.64334	C14H28N4O4	Peptides	ITZOBNKQDZEOCE-NHCYSSNCSA-N	CC[C@H](C)[C@@H](C(=O)N[C@@H](CCCCN)C(=O)O)NC(=O)CN	---	145455642	---	Organic acids and derivatives	Carboxylic acids and derivatives	NoSig
POS1186	L-Ornithine	1.425	115.086	[M+H-H2O]+	115.087	TRUE	8.99877e+08	6.766e+08	7.46162e+08	7.59579e+08	6.81837e+08	7.25943e+08	8.21634e+08	7.90632e+08	6.01779e+08	7.28208e+08	6.98679e+08	5.91172e+08	0.419797	1.06094	0.0853399	7.48333e+08	8.14437e+07	3.32493e+07	10.8833	7.05351e+08	9.50007e+07	3.87839e+07	13.4686	0.525659	0.374599	0.458866	0.376961	C5H12N2O2	Amino acids and derivatives	AHLPHDHHMVZTML-BYPYZUCNSA-N	NCCC[C@H](N)C(=O)O	C00077	6262;88747248	HMDB0000214	Organic acids and derivatives	Carboxylic acids and derivatives	NoSig
POS7755	6-amino-2-(2-amino-3-methylpentanamido)hexanoic acid	1.902	260.196	[M+H]+	260.197	TRUE	3.96993e+08	3.97049e+08	4.6398e+08	5.03686e+08	4.0109e+08	5.20788e+08	5.99273e+08	5.48416e+08	6.68872e+08	6.57155e+08	6.81539e+08	5.7162e+08	0.000315967	0.720063	-0.473804	4.47264e+08	5.66556e+07	2.31296e+07	12.6672	6.21146e+08	5.55744e+07	2.26882e+07	8.94708	0.00159258	1.36877	1.36988	3.50036	C12H25N3O3	Peptides	UWBDLNOCIDGPQE-UHFFFAOYSA-N	CCC(C)C(C(=O)NC(CCCCN)C(=O)O)N	---	14299177	HMDB0028912	Organic acids and derivatives	Carboxylic acids and derivatives	NoSig
POS1802	Norleucine	9.51	132.101	[M+H]+	132.102	TRUE	2.97352e+09	3.08791e+09	4.62177e+09	3.79696e+09	3.88853e+09	4.17838e+09	4.15512e+09	5.04148e+09	3.38055e+09	4.31297e+09	7.50687e+09	5.15093e+09	0.0959004	0.763068	-0.390117	3.75784e+09	6.33374e+08	2.58574e+08	16.8547	4.92465e+09	1.42009e+09	5.7975e+08	28.8364	0.171251	0.803327	0.800163	1.01818	C6H13NO2	Amino acids and derivatives	LRQKBLKVPFOOQJ-YFKPBYRVSA-N	CCCC[C@H](N)C(O)=O	C01933	---	HMDB0001645	Organic acids and derivatives	Carboxylic acids and derivatives	NoSig
POS2630	Guanine	2.219	152.056	[M+H]+	152.057	TRUE	1.38958e+10	1.27651e+10	1.30743e+10	1.30527e+10	1.20698e+10	1.28808e+10	7.85001e+09	7.02161e+09	6.97497e+09	7.67482e+09	6.43984e+09	6.80746e+09	6.18565e-09	1.81765	0.862073	1.29564e+10	5.88921e+08	2.40426e+08	4.5454	7.12812e+09	5.35043e+08	2.1843e+08	7.50608	1.28868e-07	1.5734	1.56585	8.20861	C5H5N5O	Purines and purine derivatives	UYTPUPDQBNUYGX-UHFFFAOYSA-N	C1=NC2=C(N1)C(=O)NC(=N2)N	C00242	135398634	HMDB0000132	Organoheterocyclic compounds	Imidazopyrimidines	UP
POS8604	Dibutyl phthalate	12.768	279.157	[M+H]+	279.159	TRUE	2.20786e+09	1.97449e+09	2.15656e+09	2.11608e+09	2.05014e+09	2.27814e+09	2.949e+09	3.00825e+09	2.84141e+09	2.8921e+09	2.77311e+09	1.91225e+09	0.0060353	0.780605	-0.357336	2.13055e+09	1.09056e+08	4.45219e+07	5.11869	2.72935e+09	4.08568e+08	1.66797e+08	14.9694	0.0185816	1.21241	1.17506	2.2193	C16H22O4	Benzoic acid esters	DOIRQSBPFJWKBE-UHFFFAOYSA-N	CCCCOC(=O)c1ccccc1C(=O)OCCCC	C14214	3026	HMDB0033244	Benzenoids	Benzene and substituted derivatives	NoSig
POS6682	1-Carboxyethylphenylalanine	10.183	238.106	[M+Na]+	238.108	TRUE	2.77762e+08	2.43672e+08	2.49043e+08	2.73049e+08	2.30808e+08	2.26552e+08	9.57854e+07	8.1044e+07	8.28315e+07	7.6779e+07	8.62385e+07	7.06274e+07	6.17279e-09	3.04251	1.60526	2.50148e+08	2.12645e+07	8.68121e+06	8.50079	8.22176e+07	8.55473e+06	3.49246e+06	10.405	1.28868e-07	1.57423	1.56586	8.20952	C12H15NO4	Carboxylic acids and derivatives	MSBSJGQKNVMMQB-SCZZXKLOSA-N	C[C@@H](N[C@@H](CC1=CC=CC=C1)C(O)=O)C(O)=O	---	127261991	HMDB0240628	Organic acids and derivatives	Carboxylic acids and derivatives	UP
POS18688	Val-leu-pro-val-pro-gln	12.181	652.399	[M+H]+	652.403	TRUE	7.96354e+07	9.94841e+07	8.17932e+07	7.37658e+07	7.952e+07	8.18513e+07	8.73129e+07	1.26616e+08	1.0104e+08	1.34876e+08	1.25029e+08	7.72027e+07	0.029751	0.760722	-0.394558	8.2675e+07	8.74721e+06	3.57104e+06	10.5802	1.0868e+08	2.35839e+07	9.62807e+06	21.7004	0.0661722	1.03116	1.0016	1.5265	C31H53N7O8	Peptides	KSIHMACFIAFKIG-FSFMBLRGSA-N	N1(C(=O)[C@@H](NC(=O)[C@H]2N(C(=O)[C@@H](NC(=O)[C@@H](N)C(C)C)CC(C)C)CCC2)C(C)C)C(C(=O)N[C@H](C(=O)O)CCC(=O)N)CCC1	---	137628434	---	Organic acids and derivatives	Carboxylic acids and derivatives	NoSig
POS3105	4-Methylphthalic anhydride	11.346	163.038	[M+H]+	163.039	TRUE	4.35986e+08	3.70547e+08	4.06591e+08	3.58652e+08	3.46915e+08	3.60287e+08	347186013	3.11471e+08	2.89921e+08	3.18573e+08	3.07148e+08	3.11603e+08	0.0021177	1.20843	0.273132	3.7983e+08	3.42627e+07	1.39877e+07	9.02054	3.14317e+08	1.87643e+07	7.66051e+06	5.96988	0.00783174	1.26536	1.27112	2.67414	C9H6O3	Phthalic anhydrides	ZOXBWJMCXHTKNU-UHFFFAOYSA-N	CC1=CC2=C(C=C1)C(=O)OC2=O	---	88069	---	Organoheterocyclic compounds	Benzofurans	NoSig
POS5186	Glycylmethionine	2.924	207.079	[M+H]+	207.08	TRUE	8.25237e+07	2.43689e+08	2.30432e+08	2.41217e+08	2.10723e+08	2.39258e+08	1.06106e+08	1.0392e+08	2.29716e+08	2.58071e+08	1.33244e+08	1.10443e+08	0.208439	1.32537	0.4064	2.07974e+08	6.26243e+07	2.55662e+07	30.1116	1.56917e+08	6.87642e+07	2.80729e+07	43.8221	0.312408	0.637824	0.668487	0.681021	C7H14N2O3S	Peptides	PFMUCCYYAAFKTH-YFKPBYRVSA-N	CSCC[C@@H](C(=O)O)NC(=O)CN	---	151282	HMDB0028847	Organic acids and derivatives	Carboxylic acids and derivatives	NoSig
POS4253	Prolylalanine	1.488	187.107	[2M+H]+	187.108	TRUE	4.51106e+08	4.14818e+08	4.0581e+08	4.65545e+08	3.65619e+08	4.51285e+08	7.74184e+08	8.2381e+08	8.08192e+08	7.61271e+08	7.30918e+08	6.72426e+08	2.1742e-07	0.558804	-0.839585	4.25697e+08	3.74471e+07	1.52877e+07	8.79666	7.618e+08	5.49409e+07	2.24295e+07	7.21198	2.83098e-06	1.55578	1.5416	6.6627	C8H14N2O3	Carboxylic acids and derivatives	FELJDCNGZFDUNR-UHFFFAOYSA-N	CC(NC(=O)C1CCCN1)C(O)=O	---	418041;44369241	HMDB0029010	Organic acids and derivatives	Carboxylic acids and derivatives	DOWN
POS4878	Dodecanamide	12.446	200.2	[M+H]+	200.201	TRUE	1.25802e+08	8.70171e+07	8.21904e+07	6.98092e+07	7.08142e+07	6.33806e+07	8.2781e+07	8.62024e+07	7.94443e+07	1.21631e+08	5.74315e+07	1.08691e+08	0.646261	0.930681	-0.103642	8.31689e+07	2.26098e+07	9.23042e+06	27.1855	8.93635e+07	2.27424e+07	9.28455e+06	25.4493	0.735725	0.237372	0.296324	0.189592	C12H25NO	Fatty Acyls	ILRSCQWREDREME-UHFFFAOYSA-N	CCCCCCCCCCCC(N)=O	C13831	14256	HMDB0251566	Lipids and lipid-like molecules	Fatty Acyls	NoSig
POS170	Furanone A	0.163	85.0286	[M+H]+	85.0289	TRUE	2.33347e+08	3.80422e+08	2.62207e+08	1.66712e+08	1.13468e+08	2.75474e+08	7.94093e+07	2.75586e+08	9.20043e+07	1.24099e+08	9.59728e+07	1.53559e+08	0.0605434	1.74455	0.802853	2.38605e+08	9.26111e+07	3.78083e+07	38.8136	1.36772e+08	7.30357e+07	2.98167e+07	53.3996	0.11643	0.882816	0.885528	1.21793	C4H4O2	Dihydrofurans	RHDGNLCLDBVESU-UHFFFAOYSA-N	O=C1CC=CO1	C17602	140765	HMDB0094691	Organoheterocyclic compounds	Dihydrofurans	NoSig
POS4011	Mannitol	0.982	183.086	[M+H]+	183.086	TRUE	6.37379e+08	1.14256e+09	1.11748e+09	5.70003e+08	6.90433e+08	1.04655e+09	4.00395e+08	5.35395e+08	2.69685e+08	2.2574e+08	1.91361e+08	2.54037e+08	0.000916201	2.7733	1.4716	8.67401e+08	2.61923e+08	1.0693e+08	30.1963	3.12769e+08	1.30277e+08	5.31854e+07	41.6528	0.00389541	1.32122	1.31632	3.03801	C6H14O6	Sugar alcohols	FBPFZTCFMRRESA-KVTDHHQDSA-N	OC[C@@H](O)[C@@H](O)[C@H](O)[C@H](O)CO	C00392	6251	HMDB0000765	Organic oxygen compounds	Organooxygen compounds	UP
POS11557	2'-Deoxyguanosine 5'-phosphate	3.005	348.068	[M+H]+	348.07	TRUE	1.73407e+08	2.23807e+08	2.26467e+08	2.52968e+08	2.11081e+08	2.28833e+08	1.70972e+08	2.06836e+08	1.64573e+08	1.96983e+08	1.59448e+08	1.75316e+08	0.012078	1.2257	0.293612	2.19427e+08	2.63428e+07	1.07544e+07	12.0053	1.79021e+08	1.87972e+07	7.67392e+06	10.5	0.0327104	1.1089	1.11553	1.91801	C10H14N5O7P	Purine deoxyribonucleoside monophosphates	LTFMZDNNPPEQNG-KVQBGUIXSA-N	O=P(O)(O)OCC1OC(N2C=NC=3C(O)=NC(=N)NC32)CC1O	C00362	135398597	HMDB0001044	Nucleosides, nucleotides, and analogues	Purine nucleotides	NoSig
POS4342	Glycylisoleucine	10.034	189.123	[M+H]+	189.123	TRUE	3.15691e+08	1.39957e+08	2.6585e+08	3.76605e+08	1.8566e+08	1.59295e+08	4.05051e+08	3.73926e+08	4.17801e+08	9.00067e+07	3.52217e+08	3.34524e+08	0.188802	0.731209	-0.451645	2.4051e+08	9.43732e+07	3.85277e+07	39.2388	3.28921e+08	1.2114e+08	4.94554e+07	36.8297	0.290819	0.638423	0.686095	0.723993	C8H16N2O3	Peptides	KGVHCTWYMPWEGN-FSPLSTOPSA-N	CC[C@H](C)[C@@H](C(=O)O)NC(=O)CN	---	88079	HMDB0028844	Organic acids and derivatives	Carboxylic acids and derivatives	NoSig
POS2002	2-Isopropyl-5-methylpyrazine	10.843	137.108	[M+NH4]+	137.108	TRUE	1.89502e+07	9.20559e+06	2.29895e+07	3.06351e+08	1.32691e+07	1.74105e+07	1.36577e+07	1.51316e+08	1.59404e+08	1.75901e+08	1.3224e+08	1.33827e+08	0.269333	0.506529	-0.981284	6.4696e+07	1.18481e+08	4.83698e+07	183.136	1.27724e+08	5.82237e+07	2.37697e+07	45.5855	0.378793	0.546124	0.552227	0.56971	C8H12N2	Diazines	PGTQKVQDZHXLOP-UHFFFAOYSA-N	CC(C)C1=NC=C(C)N=C1	---	61700	HMDB0037151	Organoheterocyclic compounds	Diazines	NoSig
POS1593	1-Piperideine-2-carboxylic acid	6.159	128.07	[M+H-H2O]+	128.071	TRUE	3.40285e+08	4.43064e+08	2.71954e+08	2.46807e+08	2.85041e+08	2.59058e+08	3.47852e+08	1.3689e+08	1.55536e+08	3.20904e+08	1.24226e+08	2.10305e+08	0.0944736	1.42486	0.510819	3.07702e+08	7.38246e+07	3.01388e+07	23.9923	2.15952e+08	9.67046e+07	3.94795e+07	44.7805	0.170003	0.810352	0.807978	1.02469	C6H9NO2	Pyridines and derivatives	GEJXSVNGWOSZPC-UHFFFAOYSA-N	OC(=O)C1=NCCCC1	C04092	1194	HMDB0001084	Organoheterocyclic compounds	Pyridines and derivatives	NoSig
POS669	L-Homoserine	2.236	102.055	[M+H-H2O]+	102.055	TRUE	1.26673e+09	2.00783e+09	1.95491e+09	2.00713e+09	1.77675e+09	2.19477e+09	1.16838e+09	1.27434e+09	1.18261e+09	1.17912e+09	1.66436e+09	1.287e+09	0.00371473	1.44513	0.531197	1.86802e+09	3.23451e+08	1.32048e+08	17.3152	1.29263e+09	1.89196e+08	7.72389e+07	14.6365	0.0125498	1.23366	1.22969	2.43007	C4H9NO3	Amino acids and derivatives	UKAUYVFTDYCKQA-VKHMYHEASA-N	N[C@@H](CCO)C(=O)O	C00263	12647;6971022	HMDB0000719	Organic acids and derivatives	Carboxylic acids and derivatives	NoSig
POS6359	Leu-Val	10.171	231.169	[M+H]+	231.17	TRUE	3.36481e+08	5.49189e+08	8.15827e+08	7.17658e+08	6.70519e+08	8.7236e+08	5.7131e+08	1.67214e+09	9.46455e+08	1.53774e+09	9.09819e+08	4.88708e+08	0.124047	0.646739	-0.628745	6.60339e+08	1.94811e+08	7.95314e+07	29.5017	1.02103e+09	4.88771e+08	1.9954e+08	47.8704	0.211252	0.786144	0.770911	0.906414	C11H22N2O3	Peptides	MDSUKZSLOATHMH-IUCAKERBSA-N	CC(C)C[C@@H](C(=O)N[C@@H](C(C)C)C(=O)O)N	---	6993116	---	Organic acids and derivatives	Carboxylic acids and derivatives	NoSig
POS7746	Leucyl-Lysine	1.483	260.196	[M+Na]+	260.197	TRUE	2.5536e+08	2.35422e+08	2.5191e+08	2.37842e+08	2.37533e+08	2.36806e+08	2.76401e+08	3.124e+08	2.73908e+08	2.8542e+08	2.87887e+08	2.70021e+08	0.000172138	0.852779	-0.229756	2.42479e+08	8.74996e+06	3.57216e+06	3.60855	2.8434e+08	1.53494e+07	6.26637e+06	5.39827	0.000935531	1.42591	1.39736	3.76412	C12H25N3O3	Carboxylic acids and derivatives	OTXBNHIUIHNGAO-UHFFFAOYSA-N	CC(C)CC(N)C(=O)NC(CCCCN)C(O)=O	---	14299197	HMDB0028934	Organic acids and derivatives	Carboxylic acids and derivatives	NoSig
POS10785	Adenosine 2',3'-cyclic monophosphate	6.901	330.058	[M+H]+	330.06	TRUE	1.96899e+09	3.66371e+09	3.33777e+09	2.07401e+09	2.04573e+09	3.74426e+09	3.08113e+09	1.84463e+09	2.86821e+09	1.49767e+09	2.81107e+09	1.53057e+09	0.272978	1.23481	0.304285	2.80574e+09	8.61762e+08	3.51813e+08	30.7142	2.27221e+09	7.25631e+08	2.96238e+08	31.935	0.38117	0.56587	0.54871	0.563873	C10H12N5O6P	2',3'-cyclic purine nucleotides	KMYWVDDIPVNLME-UHFFFAOYSA-N	NC1=NC=NC2=C1N=CN2C1OC(CO)C2OP(O)(=O)OC12	---	---	HMDB0011616	Organic oxygen compounds	Organooxygen compounds	NoSig
POS12154	GMP	7.037	364.062	[M+H]+	364.065	TRUE	4.88613e+08	4.8303e+08	3.63682e+08	4.79515e+08	3.7746e+08	4.4325e+08	1.19688e+08	2.70371e+08	2.07931e+08	2.13545e+08	1.84863e+08	9.8177e+07	2.25405e-05	2.40783	1.26773	4.39258e+08	5.57119e+07	2.27443e+07	12.6832	1.82429e+08	6.38639e+07	2.60723e+07	35.0075	0.000161929	1.4563	1.46498	4.64704	C10H14N5O8P	Purine ribonucleoside monophosphates	RQFCJASXJCIDSX-UUOKFMHZSA-N	NC1=NC2=C(N=CN2[C@@H]2O[C@H](COP(O)(O)=O)[C@@H](O)[C@H]2O)C(=O)N1	C00144	---	HMDB0001397	Nucleosides, nucleotides, and analogues	Purine nucleotides	UP
POS2524	Phthalic anhydride	12.769	149.022	[M+H]+	149.023	TRUE	2.32738e+09	2.03187e+09	2.12881e+09	2.17509e+09	2.15219e+09	2.43597e+09	4.0855e+09	4.15255e+09	3.6236e+09	4.10141e+09	3.81208e+09	2.586e+09	0.000120464	0.592605	-0.754857	2.20855e+09	1.46773e+08	5.99197e+07	6.64565	3.72686e+09	5.94915e+08	2.42873e+08	15.9629	0.000703645	1.44168	1.41032	3.91914	C8H4O3	Phthalic anhydrides	LGRFSURHDFAFJT-UHFFFAOYSA-N	C1=CC=C2C(=C1)C(=O)OC2=O	---	6811	HMDB0256501	Organoheterocyclic compounds	Benzofurans	DOWN
POS5126	Ser-Val	2.288	205.117	[M+H]+	205.118	TRUE	1.22188e+09	1.72812e+09	1.8106e+09	1.94848e+09	1.46312e+09	1.4459e+09	1.70143e+09	1.11975e+09	8.66949e+08	1.03573e+09	1.58312e+09	1.36259e+09	0.0902427	1.25406	0.326608	1.60302e+09	2.71149e+08	1.10696e+08	16.9149	1.27826e+09	3.26265e+08	1.33197e+08	25.5241	0.164917	0.839133	0.816647	1.04459	C8H16N2O4	Peptides	ILVGMCVCQBJPSH-WDSKDSINSA-N	CC(C)[C@@H](C(=O)O)NC(=O)[C@H](CO)N	---	7020159	HMDB0029052	Organic acids and derivatives	Carboxylic acids and derivatives	NoSig
POS1941	2-Aminopurine	8.819	136.061	[M+H-H2O]+	136.062	TRUE	112288835	8.47268e+07	8.08564e+07	9.41597e+07	9.44039e+07	1.17199e+08	4.84812e+08	4.95842e+08	2.97653e+08	3.97495e+08	4.46868e+08	5.28402e+08	1.69129e-06	0.22015	-2.18344	9.72725e+07	1.46107e+07	5.96479e+06	15.0204	4.41846e+08	8.37109e+07	3.41748e+07	18.9457	1.70493e-05	1.52448	1.51747	5.77178	C5H5N5	Imidazopyrimidines	MWBWWFOAEOYUST-UHFFFAOYSA-N	N=C1NC=C2N=CN=C2N1	---	9955	HMDB0245025	Organoheterocyclic compounds	Imidazopyrimidines	DOWN
POS7294	Thr-Met	4.695	251.105	[M+H]+	251.106	TRUE	3.29481e+07	8.97648e+07	73897923	6.05095e+07	5.58002e+07	5.71176e+07	2.48982e+08	2.4936e+08	2.23255e+08	2.67029e+08	2.14022e+08	6.941e+07	0.000609933	0.290897	-1.78142	6.1673e+07	1.90804e+07	7.78956e+06	30.9381	2.1201e+08	7.24628e+07	2.95828e+07	34.179	0.00272291	1.36463	1.33708	3.21472	C9H18N2O4S	Peptides	APIDTRXFGYOLLH-VQVTYTSYSA-N	C[C@H]([C@@H](C(=O)N[C@@H](CCSC)C(=O)O)N)O	---	7020165	HMDB0029067	Organic acids and derivatives	Carboxylic acids and derivatives	DOWN
POS8583	Triphenylphosphine oxide	11.509	279.092	[M+H]+	279.093	TRUE	1.42171e+08	1.11524e+08	1.26817e+08	1.06407e+08	9.90775e+07	1.26164e+08	1.1899e+08	1.21523e+08	1.07772e+08	1.07962e+08	9.78634e+07	9.91983e+07	0.226704	1.09008	0.124436	1.18693e+08	1.58756e+07	6.48117e+06	13.3753	1.08885e+08	9.79018e+06	3.99682e+06	8.99131	0.333847	0.583924	0.623757	0.64454	C18H15OP	Phenylphosphines and derivatives	FIQMHBFVRAXMOP-UHFFFAOYSA-N	C1=CC=C(C=C1)P(=O)(C2=CC=CC=C2)C3=CC=CC=C3	---	13097	---	Benzenoids	Benzene and substituted derivatives	NoSig
POS6262	Leucyl-proline	10.172	229.154	[M+H]+	229.155	TRUE	1.74913e+09	1.04787e+09	1.5536e+09	1.27404e+09	4.87336e+08	1.84395e+09	2.08594e+09	9.93688e+08	4.97747e+09	4.75679e+09	8.74365e+08	1.38478e+09	0.165311	0.527825	-0.921868	1.32599e+09	5.06464e+08	2.06763e+08	38.1952	2.51217e+09	1.87387e+09	7.65003e+08	74.5916	0.2629	0.676542	0.680263	0.781697	C11H20N2O3	Peptides	VTJUNIYRYIAIHF-IUCAKERBSA-N	CC(C)C[C@@H](C(=O)N1CCC[C@H]1C(=O)O)N	---	80817	HMDB0011175	Organic acids and derivatives	Carboxylic acids and derivatives	NoSig
POS16	2-Hydroxyacetamide	12.805	76.0396	[M+H]+	76.0393	TRUE	6.35075e+08	7.88559e+08	1.15914e+09	5.60239e+08	1.48079e+09	5.05351e+08	1.92089e+08	4.45691e+08	3.8215e+08	1.77152e+08	5.13212e+08	1.3585e+09	0.179533	1.67139	0.74105	8.54859e+08	3.86274e+08	1.57696e+08	45.1857	5.11465e+08	4.36414e+08	1.78165e+08	85.3261	0.280163	0.68449	0.66316	0.745855	C2H5NO2	Carboxylic acids and derivatives	TZGPACAKMCUCKX-UHFFFAOYSA-N	NC(=O)CO	---	69021	HMDB0245149	Organic acids and derivatives	Carboxylic acids and derivatives	NoSig
POS11	2-Hydroxyacetamide	0.121	76.0396	[M+NH4]+	76.0393	TRUE	7.1936e+07	4.16392e+07	5.56569e+07	8.14699e+07	1.00665e+08	7.22701e+07	9.21692e+07	1.24865e+08	4.97596e+07	7.68041e+07	4.19336e+07	5.70218e+07	0.839696	0.957257	-0.0630218	7.06063e+07	2.04386e+07	8.34403e+06	28.9473	7.37589e+07	3.10774e+07	1.26873e+07	42.1337	0.880554	0.153095	0.110704	0.0758777	C2H5NO2	Carboxylic acids and derivatives	TZGPACAKMCUCKX-UHFFFAOYSA-N	NC(=O)CO	---	69021	HMDB0245149	Organic acids and derivatives	Carboxylic acids and derivatives	NoSig
POS2101	Betaine	1.385	140.067	[M+Na]+	140.068	TRUE	7.32524e+09	7.3734e+09	6.97514e+09	7.66437e+09	6.81301e+09	7.53105e+09	7.7454e+09	7.62299e+09	6.81204e+09	7.59639e+09	6666174556	6.41397e+09	0.62252	1.01926	0.0275159	7.28037e+09	3.26359e+08	1.33235e+08	4.48273	7.14283e+09	5.77444e+08	2.35741e+08	8.08425	0.713899	0.222246	0.256859	0.205847	C5H11NO2	Amino acids and derivatives	KWIUHFFTVRNATP-UHFFFAOYSA-N	O=C([O-])C[N+](C)(C)C	C00719	247	HMDB0000043	Organic acids and derivatives	Carboxylic acids and derivatives	NoSig
POS6459	Leu-Thr	4.749	233.148	[M+H]+	233.15	TRUE	5.54819e+09	5.93015e+09	4.80488e+09	4.54438e+09	4.10014e+09	5.28841e+09	6.97382e+09	5.42837e+09	4.435e+09	5.04606e+09	4.56558e+09	4.85855e+09	0.706769	0.965145	-0.0511829	5.03603e+09	6.77713e+08	2.76675e+08	13.4573	5.2179e+09	9.30017e+08	3.79678e+08	17.8236	0.784602	0.200279	0.298656	0.150722	C10H20N2O4	Peptides	LRKCBIUDWAXNEG-CSMHCCOUSA-N	C[C@H]([C@@H](C(=O)O)NC(=O)[C@H](CC(C)C)N)O	---	10353878	---	Organic acids and derivatives	Carboxylic acids and derivatives	NoSig
POS10183	Alanylprolyllysine	7.35	315.201	[M+H]+	315.203	TRUE	1.36709e+08	1.36136e+08	3.45092e+07	7.96464e+07	1.15416e+08	1.50641e+08	5.2943e+08	1.41253e+08	2.15051e+08	4.27705e+08	3.43613e+08	3.19691e+08	0.00428464	0.330371	-1.59784	1.08843e+08	4.4022e+07	1.79719e+07	40.4454	3.29457e+08	1.40319e+08	5.72851e+07	42.591	0.0141417	1.20698	1.21166	2.36809	C14H26N4O4	Peptides	BTRULDJUUVGRNE-DCAQKATOSA-N	C[C@@H](C(=O)N1CCC[C@H]1C(=O)N[C@@H](CCCCN)C(=O)O)N	---	71721600	---	Organic acids and derivatives	Carboxylic acids and derivatives	DOWN
POS1462	1-Ethyl-1H-pyrrole-2-carboxaldehyde	10.322	124.075	[M+H]+	124.076	TRUE	2.30623e+08	2.20564e+08	2.60878e+08	2.35749e+08	2.10726e+08	2.37758e+08	1.97716e+08	1.41114e+07	9.46566e+06	1.00496e+07	9.70309e+06	1.60333e+07	0.000136357	5.43139	2.44132	2.32716e+08	1.71072e+07	6.98399e+06	7.3511	4.28465e+07	7.59179e+07	3.09934e+07	177.186	0.000781862	1.41671	1.40724	3.86532	C7H9NO	Organooxygen compounds	DVLGEHCERRWDIX-UHFFFAOYSA-N	CCN1C=CC=C1C=O	---	579338	HMDB0036058	Organic oxygen compounds	Organooxygen compounds	UP
POS3150	L-Allothreonine	1.332	164.029	[M-H+2Na]+	164.029	TRUE	6.02581e+08	5.18792e+08	5.57003e+08	5.86498e+08	4.82489e+08	5.29683e+08	5.65881e+08	5.51259e+08	4.8467e+08	5.02506e+08	4.77946e+08	4.448e+08	0.143127	1.08258	0.114478	5.46174e+08	4.47272e+07	1.82598e+07	8.18918	5.04511e+08	4.60879e+07	1.88153e+07	9.13516	0.234174	0.698382	0.743277	0.844278	C4H9NO3	Amino acids and derivatives	AYFVYJQAPQTCCC-HRFVKAFMSA-N	C[C@H](O)[C@H](N)C(=O)O	C05519	99289;6995276	HMDB0004041	Organic acids and derivatives	Carboxylic acids and derivatives	NoSig
POS7647	Myristamine Oxide	11.052	258.278	[M+H]+	258.279	TRUE	5.06689e+08	5.90824e+08	7.73919e+08	8.06781e+08	6.42628e+08	6.42467e+08	3.31878e+08	3.31638e+08	5.06742e+08	5.81312e+08	3.521e+08	1.17186e+09	0.431724	1.20998	0.274977	6.60551e+08	1.12623e+08	4.5978e+07	17.0498	5.45921e+08	3.23692e+08	1.32147e+08	59.2928	0.531625	0.448286	0.398761	0.364794	C16H35NO	Long-chain alkyl amine oxides	ONHFWHCMZAJCFB-UHFFFAOYSA-N	CCCCCCCCCCCCCC[N+](C)(C)[O-]	---	18739	---	Organic nitrogen compounds	Organonitrogen compounds	NoSig
POS2012	Trigonelline	1.483	138.052	[M+H]+	138.055	TRUE	3.48229e+09	3.32875e+09	3.36441e+09	3.5099e+09	3.08222e+09	3.2449e+09	2.66393e+09	2.79118e+09	2.32944e+09	2.75396e+09	2.49218e+09	2.28796e+09	3.08323e-05	1.30641	0.385609	3.33541e+09	1.58242e+08	6.46021e+07	4.74431	2.55311e+09	2.16029e+08	8.81934e+07	8.4614	0.000216519	1.44945	1.45433	4.51099	C7H7NO2	Alkaloids and derivatives	WWNNZCOKKKDOPX-UHFFFAOYSA-N	C[N+]1=CC=CC(=C1)C(=O)[O-]	C01004	5570	HMDB0000875	Alkaloids and derivatives	---	NoSig
POS9031	Isoleucyl-Arginine	4.617	288.208	[M+NH4]+	288.204	TRUE	1.17117e+08	1.36882e+07	1.85938e+07	1.32511e+07	1.26468e+08	1.3316e+08	2.49474e+06	1.37238e+08	1.18799e+08	1.59434e+07	1.22138e+08	1.12833e+08	0.683929	0.828895	-0.270738	7.03797e+07	6.07141e+07	2.47864e+07	86.2665	8.49078e+07	5.93313e+07	2.42219e+07	69.8773	0.770191	0.233099	0.263418	0.164989	C12H25N5O3	Carboxylic acids and derivatives	HYXQKVOADYPQEA-UHFFFAOYSA-N	CCC(C)C(N)C(=O)NC(CCCNC(N)=N)C(O)=O	---	9900561	HMDB0028901	Organic acids and derivatives	Carboxylic acids and derivatives	NoSig
POS8156	Leu-His	2.059	269.159	[M+H]+	269.161	TRUE	1.37481e+09	1.59363e+09	1.55406e+09	1.66015e+09	1.4995e+09	1.72829e+09	2.31534e+09	2.37932e+09	2.40331e+09	2.47805e+09	2.2864e+09	2.31029e+09	9.31506e-08	0.663984	-0.59078	1.56841e+09	1.24137e+08	5.06786e+07	7.91482	2.36212e+09	7.21657e+07	2.94615e+07	3.05513	1.35393e-06	1.55563	1.54831	7.03081	C12H20N4O3	Peptides	XWOBNBRUDDUEEY-UWVGGRQHSA-N	CC(C)C[C@@H](C(=O)N[C@@H](CC1=CN=CN1)C(=O)O)N	---	6992828	---	Organic acids and derivatives	Carboxylic acids and derivatives	DOWN
POS13838	(1S,2R,4aR,8aR)-1-Acetoxy-7-isopropylidene-1,4a-dimethyl-6-oxodecahydro-2-naphthalenyl 2,3-dimethyl-2-oxiranecarboxylate	12.008	415.209	[M+Na]+	415.209	TRUE	7.7914e+07	5.16936e+07	7.32305e+07	6.67356e+07	6.1364e+07	8.03857e+07	7.39674e+07	6.12582e+07	5.25745e+07	5.23996e+07	5.66506e+07	5.25039e+07	0.0958451	1.17738	0.235582	6.85539e+07	1.08512e+07	4.42999e+06	15.8287	5.82257e+07	8.46282e+06	3.45493e+06	14.5345	0.171251	0.790875	0.810794	1.01843	C22H32O6	Sesquiterpenoids	APZBLWQCTHVAMR-XRZTVBGOSA-N	CC1OC1(C)C(=O)O[C@@H]2CC[C@]3(C)CC(=O)C(C[C@H]3[C@]2(C)OC(C)=O)=C(C)C	---	14414238	---	Lipids and lipid-like molecules	Prenol lipids	NoSig
POS7104	2-(2-amino-3-methylpentanamido)-3-carbamoylpropanoic acid	2.768	246.143	[M+H]+	246.145	TRUE	4.54873e+09	4.25687e+09	4.40026e+09	4.70668e+09	4.06458e+09	4.56484e+09	6.72966e+09	7.50996e+09	6.55539e+09	6.48484e+09	6.04952e+09	5.9088e+09	7.45419e-06	0.676432	-0.563983	4.42366e+09	2.33655e+08	9.53894e+07	5.28195	6.53969e+09	5.69045e+08	2.32312e+08	8.70139	6.38202e-05	1.51001	1.48978	5.1276	C10H19N3O4	Peptides	HZYHBDVRCBDJJV-UHFFFAOYSA-N	CCC(C)C(C(=O)NC(CC(=O)N)C(=O)O)N	---	4414300	HMDB0028902	Organic acids and derivatives	Carboxylic acids and derivatives	NoSig
POS8826	Brevianamide F	10.234	284.138	[M+H]+	284.139	TRUE	4.94704e+08	4.69714e+08	5.04165e+08	5.43599e+08	4.27866e+08	4.75543e+08	2.4225e+08	2.42204e+08	1.85075e+08	1.98372e+08	2.06309e+08	1.80787e+08	5.38115e-08	2.32318	1.2161	4.85932e+08	3.86716e+07	1.57876e+07	7.95823	2.09166e+08	2.71901e+07	1.11003e+07	12.9993	8.40805e-07	1.56004	1.55268	7.26912	C16H17N3O2	Amino acids and derivatives	RYFZBPVMVYTEKZ-KBPBESRZSA-N	C1C[C@H]2C(=O)N[C@H](C(=O)N2C1)CC3=CNC4=CC=CC=C43	C20563	181567	---	Organic acids and derivatives	Carboxylic acids and derivatives	UP
[truncated: 445 more rows]

## Sheet: Table S2-F
Table 4-F. All metabolites (B. animalis vs B. breve)
[truncated: 626 more rows]

## Sheet: Table S2-G
Table 4-G. Diff metabolites (B. animalis vs B. longum)
[truncated: 229 more rows]

## Sheet: Table S2-H
Table 4-H. Defined metabolites (B. animalis vs B. longum)
[truncated: 627 more rows]

## Sheet: Table S2-I
Table 4-I. All metabolites (B. animalis vs B. longum)
[truncated: 627 more rows]

[truncated: 13 more sheets: Table S2-J, Table S2-K, Table S2-L, Table S2-M, Table S2-N, Table S2-O, Table S-P, Table S2-Q, Table S2-R, Table S2-S, Table S2-T, Table S2-U, Sheet1]
