# Supplementary material for: A metabolite-dependent mechanism by which Bifidobacterium animalis subsp. lactis promotes Bacteroides colonization
Source: Gut Microbes. 2026 Jul 7;18(1):2696647. doi: 10.1080/19490976.2026.2696647 (PMC13348967; doi:10.1080/19490976.2026.2696647)
Supplement: Table S1.xls [file KGMI_A_2696647_SM3878.xls]

## Sheet: Table S1
Table S1 (related to Fig 1 and FigS2)	details
Table S1-A	Table S1-A. Statistical analysis of B. dorie growth rate (OD600) in minimal media broth supplemented with Lys, Sup, and Pellet of B. animalis.
Table S1-B	Table S1-B. Statistical analysis of B. fragilis growth rate (OD600) in minimal media broth supplemented with Lys, Sup, and Pellet of B. animalis.
Table S1-C	Table S1-C. Statistical analysis of B. ovatus growth rate (OD600) in minimal media broth supplemented with Lys, Sup, and Pellet of B. animalis.
Table S1-D	Table S1-D. Statistical analysis of B. thetaiotaomicron growth rate (OD600) in minimal media broth supplemented with Lys, Sup, and Pellet of B. animalis.
Table S1-E	Table S1-E. Statistical analysis of B. dorie growth rate (DNA concentration) in minimal media broth supplemented with Lys, Sup, and Pellet of B. animalis.
Table S1-F	Table S1-F. Statistical analysis of B. fragilis growth rate (DNA concentration) in minimal media broth supplemented with Lys, Sup, and Pellet of B. animalis.
Table S1-G	Table S1-G. Statistical analysis of B. ovatus growth rate (DNA concentration) in minimal media broth supplemented with Lys, Sup, and Pellet of B. animalis.
Table S1-H	Table S1-H. Statistical analysis of B. thetaiotaomicron growth rate (DNA concentration) in minimal media broth supplemented with Lys, Sup, and Pellet of B. animalis.
Table S1-I	Table S1-I. Statistical analysis of B. dorei growth rate (copy number) in minimal media broth supplemented with Lys, Sup, and Pellet of B. animalis.
Table S1-J	Table S1-J. Statistical analysis of B. fragilis growth rate (copy number) in minimal media broth supplemented with Lys, Sup, and Pellet of B. animalis.
Table S1-K	Table S1-K. Statistical analysis of B. ovatus growth rate (copy number) in minimal media broth supplemented with Lys, Sup, and Pellet of B. animalis.
Table S1-L	Table S1-L. Statistical analysis of B. thetaiotaomicron growth rate (copy number) in minimal media broth supplemented with Lys, Sup, and Pellet of B. animalis.

## Sheet: Table S1-A
Table S1-A. Statistical analysis of B. dorie growth rate (OD600) in minimal media broth supplemented with Lys, Sup, and Pellet of B. animalis.
Table Analyzed	B. dorie
Data sets analyzed	A-D
ANOVA summary
F	35.96
P value	<0.0001
P value summary	****
Significant diff. among means (P < 0.05)?	Yes
R squared	0.931
Brown-Forsythe test
F (DFn, DFd)	0.1310 (3, 8)
P value	0.9389
P value summary	ns
Are SDs significantly different (P < 0.05)?	No
Bartlett's test
Bartlett's statistic (corrected)
P value
P value summary
Are SDs significantly different (P < 0.05)?
ANOVA table	SS	DF	MS	F (DFn, DFd)	P value
Treatment (between columns)	0.1789	3	0.05962	F (3, 8) = 35.96	P<0.0001
Residual (within columns)	0.01327	8	0.001658
Total	0.1921	11
Data summary
Number of treatments (columns)	4
Number of values (total)	12
Number of families	1
Number of comparisons per family	6
Alpha	0.05
Tukey's multiple comparisons test	Mean Diff.	95.00% CI of diff.	Below threshold?	Summary	Adjusted P Value
supernatant vs. lysed	-0.08038	-0.1869 to 0.02609	No	ns	0.1507	A-B
supernatant vs. pellet	0.1774	0.07097 to 0.2839	Yes	**	0.0031	A-C
supernatant vs. ctrl	0.2143	0.1078 to 0.3207	Yes	***	0.0009	A-D
lysed vs. pellet	0.2578	0.1513 to 0.3643	Yes	***	0.0003	B-C
lysed vs. ctrl	0.2946	0.1882 to 0.4011	Yes	****	<0.0001	B-D
pellet vs. ctrl	0.03682	-0.06966 to 0.1433	No	ns	0.6954	C-D
Test details	Mean 1	Mean 2	Mean Diff.	SE of diff.	n1	n2	q	DF
supernatant vs. lysed	0.3714	0.4518	-0.08038	0.03325	3	3	3.419	8
supernatant vs. pellet	0.3714	0.1939	0.1774	0.03325	3	3	7.548	8
supernatant vs. ctrl	0.3714	0.1571	0.2143	0.03325	3	3	9.114	8
lysed vs. pellet	0.4518	0.1939	0.2578	0.03325	3	3	10.97	8
lysed vs. ctrl	0.4518	0.1571	0.2946	0.03325	3	3	12.53	8
pellet vs. ctrl	0.1939	0.1571	0.03682	0.03325	3	3	1.566	8

## Sheet: Table S1-B
Table S1-B. Statistical analysis of B. fragilis growth rate (OD600) in minimal media broth supplemented with Lys, Sup, and Pellet of B. animalis.
Table Analyzed	B. fragilis
Data sets analyzed	A-D
ANOVA summary
F	123.8
P value	<0.0001
P value summary	****
Significant diff. among means (P < 0.05)?	Yes
R squared	0.9789
Brown-Forsythe test
F (DFn, DFd)	0.1081 (3, 8)
P value	0.953
P value summary	ns
Are SDs significantly different (P < 0.05)?	No
Bartlett's test
Bartlett's statistic (corrected)
P value
P value summary
Are SDs significantly different (P < 0.05)?
ANOVA table	SS	DF	MS	F (DFn, DFd)	P value
Treatment (between columns)	0.4139	3	0.138	F (3, 8) = 123.8	P<0.0001
Residual (within columns)	0.008917	8	0.001115
Total	0.4228	11
Data summary
Number of treatments (columns)	4
Number of values (total)	12
Number of families	1
Number of comparisons per family	6
Alpha	0.05
Tukey's multiple comparisons test	Mean Diff.	95.00% CI of diff.	Below threshold?	Summary	Adjusted P Value
supernatant vs. lysed	-0.02547	-0.1128 to 0.06182	No	ns	0.788	A-B
supernatant vs. pellet	0.343	0.2557 to 0.4303	Yes	****	<0.0001	A-C
supernatant vs. ctrl	0.3723	0.2850 to 0.4596	Yes	****	<0.0001	A-D
lysed vs. pellet	0.3685	0.2812 to 0.4558	Yes	****	<0.0001	B-C
lysed vs. ctrl	0.3978	0.3105 to 0.4851	Yes	****	<0.0001	B-D
pellet vs. ctrl	0.02932	-0.05798 to 0.1166	No	ns	0.713	C-D
Test details	Mean 1	Mean 2	Mean Diff.	SE of diff.	n1	n2	q	DF
supernatant vs. lysed	0.482	0.5074	-0.02547	0.02726	3	3	1.322	8
supernatant vs. pellet	0.482	0.139	0.343	0.02726	3	3	17.8	8
supernatant vs. ctrl	0.482	0.1096	0.3723	0.02726	3	3	19.32	8
lysed vs. pellet	0.5074	0.139	0.3685	0.02726	3	3	19.12	8
lysed vs. ctrl	0.5074	0.1096	0.3978	0.02726	3	3	20.64	8
pellet vs. ctrl	0.139	0.1096	0.02932	0.02726	3	3	1.521	8

## Sheet: Table S1-C
Table S1-C. Statistical analysis of B. ovatus growth rate (OD600) in minimal media broth supplemented with Lys, Sup, and Pellet of B. animalis.
Table Analyzed	B. ovatus
Data sets analyzed	A-D
ANOVA summary
F	58.46
P value	<0.0001
P value summary	****
Significant diff. among means (P < 0.05)?	Yes
R squared	0.9564
Brown-Forsythe test
F (DFn, DFd)	1.016 (3, 8)
P value	0.435
P value summary	ns
Are SDs significantly different (P < 0.05)?	No
Bartlett's test
Bartlett's statistic (corrected)
P value
P value summary
Are SDs significantly different (P < 0.05)?
ANOVA table	SS	DF	MS	F (DFn, DFd)	P value
Treatment (between columns)	0.4348	3	0.1449	F (3, 8) = 58.46	P<0.0001
Residual (within columns)	0.01983	8	0.002479
Total	0.4546	11
Data summary
Number of treatments (columns)	4
Number of values (total)	12
Number of families	1
Number of comparisons per family	6
Alpha	0.05
Tukey's multiple comparisons test	Mean Diff.	95.00% CI of diff.	Below threshold?	Summary	Adjusted P Value
supernatant vs. lysed	0.04448	-0.08571 to 0.1747	No	ns	0.7027	A-B
supernatant vs. pellet	0.3747	0.2445 to 0.5048	Yes	****	<0.0001	A-C
supernatant vs. ctrl	0.4252	0.2950 to 0.5554	Yes	****	<0.0001	A-D
lysed vs. pellet	0.3302	0.2000 to 0.4604	Yes	***	0.0002	B-C
lysed vs. ctrl	0.3807	0.2506 to 0.5109	Yes	****	<0.0001	B-D
pellet vs. ctrl	0.05057	-0.07962 to 0.1808	No	ns	0.619	C-D
Test details	Mean 1	Mean 2	Mean Diff.	SE of diff.	n1	n2	q	DF
supernatant vs. lysed	0.5287	0.4842	0.04448	0.04065	3	3	1.547	8
supernatant vs. pellet	0.5287	0.154	0.3747	0.04065	3	3	13.03	8
supernatant vs. ctrl	0.5287	0.1035	0.4252	0.04065	3	3	14.79	8
lysed vs. pellet	0.4842	0.154	0.3302	0.04065	3	3	11.49	8
lysed vs. ctrl	0.4842	0.1035	0.3807	0.04065	3	3	13.24	8
pellet vs. ctrl	0.154	0.1035	0.05057	0.04065	3	3	1.759	8

## Sheet: Table S1-D
Table S1-D. Statistical analysis of B. thetaiotaomicron growth rate (OD600) in minimal media broth supplemented with Lys, Sup, and Pellet of B. animalis.
Table Analyzed	B. thetaiotaomicron
Data sets analyzed	A-D
ANOVA summary
F	110.6
P value	<0.0001
P value summary	****
Significant diff. among means (P < 0.05)?	Yes
R squared	0.9764
Brown-Forsythe test
F (DFn, DFd)	0.1084 (3, 8)
P value	0.9528
P value summary	ns
Are SDs significantly different (P < 0.05)?	No
Bartlett's test
Bartlett's statistic (corrected)
P value
P value summary
Are SDs significantly different (P < 0.05)?
ANOVA table	SS	DF	MS	F (DFn, DFd)	P value
Treatment (between columns)	0.3096	3	0.1032	F (3, 8) = 110.6	P<0.0001
Residual (within columns)	0.007468	8	0.0009335
Total	0.3171	11
Data summary
Number of treatments (columns)	4
Number of values (total)	12
Number of families	1
Number of comparisons per family	6
Alpha	0.05
Tukey's multiple comparisons test	Mean Diff.	95.00% CI of diff.	Below threshold?	Summary	Adjusted P Value
supernatant vs. lysed	-0.03708	-0.1170 to 0.04281	No	ns	0.4871	A-B
supernatant vs. pellet	0.284	0.2041 to 0.3639	Yes	****	<0.0001	A-C
supernatant vs. ctrl	0.3175	0.2376 to 0.3974	Yes	****	<0.0001	A-D
lysed vs. pellet	0.3211	0.2412 to 0.4010	Yes	****	<0.0001	B-C
lysed vs. ctrl	0.3546	0.2747 to 0.4345	Yes	****	<0.0001	B-D
pellet vs. ctrl	0.03352	-0.04637 to 0.1134	No	ns	0.5636	C-D
Test details	Mean 1	Mean 2	Mean Diff.	SE of diff.	n1	n2	q	DF
supernatant vs. lysed	0.4651	0.5021	-0.03708	0.02495	3	3	2.102	8
supernatant vs. pellet	0.4651	0.181	0.284	0.02495	3	3	16.1	8
supernatant vs. ctrl	0.4651	0.1475	0.3175	0.02495	3	3	18	8
lysed vs. pellet	0.5021	0.181	0.3211	0.02495	3	3	18.2	8
lysed vs. ctrl	0.5021	0.1475	0.3546	0.02495	3	3	20.1	8
pellet vs. ctrl	0.181	0.1475	0.03352	0.02495	3	3	1.9	8

## Sheet: Table S1-E
Table S1-E. Statistical analysis of B. dorie growth rate (DNA concentration) in minimal media broth supplemented with Lys, Sup, and Pellet of B. animalis.
Table Analyzed	B. dorie
Data sets analyzed	A-D
ANOVA summary
F	322.3
P value	<0.0001
P value summary	****
Significant diff. among means (P < 0.05)?	Yes
R squared	0.9918
Brown-Forsythe test
F (DFn, DFd)	0.1062 (3, 8)
P value	0.9541
P value summary	ns
Are SDs significantly different (P < 0.05)?	No
Bartlett's test
Bartlett's statistic (corrected)
P value
P value summary
Are SDs significantly different (P < 0.05)?
ANOVA table	SS	DF	MS	F (DFn, DFd)	P value
Treatment (between columns)	70708	3	23569	F (3, 8) = 322.3	P<0.0001
Residual (within columns)	585.1	8	73.14
Total	71293	11
Data summary
Number of treatments (columns)	4
Number of values (total)	12
Number of families	1
Number of comparisons per family	6
Alpha	0.05
Tukey's multiple comparisons test	Mean Diff.	95.00% CI of diff.	Below threshold?	Summary	Adjusted P Value
supernatant vs. lysed	-1.146	-23.51 to 21.22	No	ns	0.9983	A-B
supernatant vs. pellet	149.7	127.3 to 172.0	Yes	****	<0.0001	A-C
supernatant vs. ctrl	156.1	133.7 to 178.5	Yes	****	<0.0001	A-D
lysed vs. pellet	150.8	128.4 to 173.2	Yes	****	<0.0001	B-C
lysed vs. ctrl	157.2	134.9 to 179.6	Yes	****	<0.0001	B-D
pellet vs. ctrl	6.445	-15.92 to 28.81	No	ns	0.7939	C-D
Test details	Mean 1	Mean 2	Mean Diff.	SE of diff.	n1	n2	q	DF
supernatant vs. lysed	177.8	178.9	-1.146	6.983	3	3	0.2321	8
supernatant vs. pellet	177.8	28.15	149.7	6.983	3	3	30.31	8
supernatant vs. ctrl	177.8	21.7	156.1	6.983	3	3	31.62	8
lysed vs. pellet	178.9	28.15	150.8	6.983	3	3	30.54	8
lysed vs. ctrl	178.9	21.7	157.2	6.983	3	3	31.85	8
pellet vs. ctrl	28.15	21.7	6.445	6.983	3	3	1.305	8

## Sheet: Table S1-F
Table S1-F. Statistical analysis of B. fragilis growth rate (DNA concentration) in minimal media broth supplemented with Lys, Sup, and Pellet of B. animalis.
Table Analyzed	B. fragilis
Data sets analyzed	A-D
ANOVA summary
F	112
P value	<0.0001
P value summary	****
Significant diff. among means (P < 0.05)?	Yes
R squared	0.9767
Brown-Forsythe test
F (DFn, DFd)	1.298 (3, 8)
P value	0.34
P value summary	ns
Are SDs significantly different (P < 0.05)?	No
Bartlett's test
Bartlett's statistic (corrected)
P value
P value summary
Are SDs significantly different (P < 0.05)?
ANOVA table	SS	DF	MS	F (DFn, DFd)	P value
Treatment (between columns)	4900	3	1633	F (3, 8) = 112.0	P<0.0001
Residual (within columns)	116.7	8	14.59
Total	5017	11
Data summary
Number of treatments (columns)	4
Number of values (total)	12
Number of families	1
Number of comparisons per family	6
Alpha	0.05
Tukey's multiple comparisons test	Mean Diff.	95.00% CI of diff.	Below threshold?	Summary	Adjusted P Value
supernatant vs. lysed	2.964	-7.023 to 12.95	No	ns	0.7798	A-B
supernatant vs. pellet	39.95	29.96 to 49.93	Yes	****	<0.0001	A-C
supernatant vs. ctrl	43.58	33.59 to 53.56	Yes	****	<0.0001	A-D
lysed vs. pellet	36.98	27.00 to 46.97	Yes	****	<0.0001	B-C
lysed vs. ctrl	40.61	30.63 to 50.60	Yes	****	<0.0001	B-D
pellet vs. ctrl	3.631	-6.356 to 13.62	No	ns	0.6637	C-D
Test details	Mean 1	Mean 2	Mean Diff.	SE of diff.	n1	n2	q	DF
supernatant vs. lysed	47.14	44.17	2.964	3.119	3	3	1.344	8
supernatant vs. pellet	47.14	7.192	39.95	3.119	3	3	18.11	8
supernatant vs. ctrl	47.14	3.561	43.58	3.119	3	3	19.76	8
lysed vs. pellet	44.17	7.192	36.98	3.119	3	3	16.77	8
lysed vs. ctrl	44.17	3.561	40.61	3.119	3	3	18.42	8
pellet vs. ctrl	7.192	3.561	3.631	3.119	3	3	1.646	8

## Sheet: Table S1-G
Table S1-G. Statistical analysis of B. ovatus growth rate (DNA concentration) in minimal media broth supplemented with Lys, Sup, and Pellet of B. animalis.
Table Analyzed	B. ovatus
Data sets analyzed	A-D
ANOVA summary
F	210.5
P value	<0.0001
P value summary	****
Significant diff. among means (P < 0.05)?	Yes
R squared	0.9875
Brown-Forsythe test
F (DFn, DFd)	1.113 (3, 8)
P value	0.3992
P value summary	ns
Are SDs significantly different (P < 0.05)?	No
Bartlett's test
Bartlett's statistic (corrected)
P value
P value summary
Are SDs significantly different (P < 0.05)?
ANOVA table	SS	DF	MS	F (DFn, DFd)	P value
Treatment (between columns)	54159	3	18053	F (3, 8) = 210.5	P<0.0001
Residual (within columns)	686	8	85.76
Total	54845	11
Data summary
Number of treatments (columns)	4
Number of values (total)	12
Number of families	1
Number of comparisons per family	6
Alpha	0.05
Tukey's multiple comparisons test	Mean Diff.	95.00% CI of diff.	Below threshold?	Summary	Adjusted P Value
supernatant vs. lysed	-16.59	-40.80 to 7.624	No	ns	0.2044	A-B
supernatant vs. pellet	124	99.82 to 148.2	Yes	****	<0.0001	A-C
supernatant vs. ctrl	127	102.8 to 151.3	Yes	****	<0.0001	A-D
lysed vs. pellet	140.6	116.4 to 164.8	Yes	****	<0.0001	B-C
lysed vs. ctrl	143.6	119.4 to 167.8	Yes	****	<0.0001	B-D
pellet vs. ctrl	3.012	-21.20 to 27.23	No	ns	0.9772	C-D
Test details	Mean 1	Mean 2	Mean Diff.	SE of diff.	n1	n2	q	DF
supernatant vs. lysed	138.8	155.4	-16.59	7.561	3	3	3.103	8
supernatant vs. pellet	138.8	14.75	124	7.561	3	3	23.2	8
supernatant vs. ctrl	138.8	11.74	127	7.561	3	3	23.76	8
lysed vs. pellet	155.4	14.75	140.6	7.561	3	3	26.3	8
lysed vs. ctrl	155.4	11.74	143.6	7.561	3	3	26.86	8
pellet vs. ctrl	14.75	11.74	3.012	7.561	3	3	0.5634	8

## Sheet: Table S1-H
Table S1-H. Statistical analysis of B. thetaiotaomicron growth rate (DNA concentration) in minimal media broth supplemented with Lys, Sup, and Pellet of B. animalis.
Table Analyzed	B. thetaiotaomicron
Data sets analyzed	A-D
ANOVA summary
F	383.8
P value	<0.0001
P value summary	****
Significant diff. among means (P < 0.05)?	Yes
R squared	0.9931
Brown-Forsythe test
F (DFn, DFd)	0.6160 (3, 8)
P value	0.6237
P value summary	ns
Are SDs significantly different (P < 0.05)?	No
Bartlett's test
Bartlett's statistic (corrected)
P value
P value summary
Are SDs significantly different (P < 0.05)?
ANOVA table	SS	DF	MS	F (DFn, DFd)	P value
Treatment (between columns)	39895	3	13298	F (3, 8) = 383.8	P<0.0001
Residual (within columns)	277.2	8	34.65
Total	40172	11
Data summary
Number of treatments (columns)	4
Number of values (total)	12
Number of families	1
Number of comparisons per family	6
Alpha	0.05
Tukey's multiple comparisons test	Mean Diff.	95.00% CI of diff.	Below threshold?	Summary	Adjusted P Value
supernatant vs. lysed	-9.212	-24.60 to 6.179	No	ns	0.2937	A-B
supernatant vs. pellet	109.1	93.72 to 124.5	Yes	****	<0.0001	A-C
supernatant vs. ctrl	111.9	96.52 to 127.3	Yes	****	<0.0001	A-D
lysed vs. pellet	118.3	102.9 to 133.7	Yes	****	<0.0001	B-C
lysed vs. ctrl	121.1	105.7 to 136.5	Yes	****	<0.0001	B-D
pellet vs. ctrl	2.807	-12.58 to 18.20	No	ns	0.9341	C-D
Test details	Mean 1	Mean 2	Mean Diff.	SE of diff.	n1	n2	q	DF
supernatant vs. lysed	121.2	130.5	-9.212	4.806	3	3	2.711	8
supernatant vs. pellet	121.2	12.13	109.1	4.806	3	3	32.11	8
supernatant vs. ctrl	121.2	9.327	111.9	4.806	3	3	32.93	8
lysed vs. pellet	130.5	12.13	118.3	4.806	3	3	34.82	8
lysed vs. ctrl	130.5	9.327	121.1	4.806	3	3	35.64	8
pellet vs. ctrl	12.13	9.327	2.807	4.806	3	3	0.8259	8

## Sheet: Table S1-I
Table S1-I. Statistical analysis of B. dorei growth rate (copy number) in minimal media broth supplemented with Lys, Sup, and Pellet of B. animalis.
Table Analyzed	B. dorie
Data sets analyzed	A-D
ANOVA summary
F	5.754
P value	0.0214
P value summary	*
Significant diff. among means (P < 0.05)?	Yes
R squared	0.6833
Brown-Forsythe test
F (DFn, DFd)	2.740 (3, 8)
P value	0.113
P value summary	ns
Are SDs significantly different (P < 0.05)?	No
Bartlett's test
Bartlett's statistic (corrected)
P value
P value summary
Are SDs significantly different (P < 0.05)?
ANOVA table	SS	DF	MS	F (DFn, DFd)	P value
Treatment (between columns)	19919535304505	3	6639845101502	F (3, 8) = 5.754	P=0.0214
Residual (within columns)	9231822652181	8	1153977831523
Total	29151357956687	11
Data summary
Number of treatments (columns)	4
Number of values (total)	12
Number of families	1
Number of comparisons per family	6
Alpha	0.05
Tukey's multiple comparisons test	Mean Diff.	95.00% CI of diff.	Below threshold?	Summary	Adjusted P Value
supernatant vs. lysed	-2399719	-5208528 to 409090	No	ns	0.0966	A-B
supernatant vs. pellet	3202570	1241163 to 5163977	No	**	0.0035	A-C
supernatant vs. ctrl	3211544	1250137 to 5172952	No	**	0.0024	A-D
lysed vs. pellet	3138855	1330046 to 5947664	Yes	***	0.0002	B-C
lysed vs. ctrl	3139276	1330467 to 5948085	Yes	***	0.0005	B-D
pellet vs. ctrl	421.1	-2808388 to 2809230	No	ns	>0.9999	C-D
Test details	Mean 1	Mean 2	Mean Diff.	SE of diff.	n1	n2	q	DF
supernatant vs. lysed	740281	3140000	-2399719	877108	3	3	3.869	8
supernatant vs. pellet	740281	1145	739136	877108	3	3	1.192	8
supernatant vs. ctrl	740281	724.1	739557	877108	3	3	1.192	8
lysed vs. pellet	3140000	1145	3138855	877108	3	3	5.061	8
lysed vs. ctrl	3140000	724.1	3139276	877108	3	3	5.062	8
pellet vs. ctrl	1145	724.1	421.1	877108	3	3	0.000679	8

[truncated: 3 more sheets: Table S1-K, Table S1-J, Table S1-L]
